# Supplementary material for: Arabidopsis NITRILASE 1 Contributes to the Regulation of Root Growth and Development through Modulation of Auxin Biosynthesis in Seedlings
Source: Front Plant Sci. 2017 Jan 24;8:36. doi: 10.3389/fpls.2017.00036 (PMC5258727; doi:10.3389/fpls.2017.00036)
Supplement: Supplemental Data Sheet 1 — Microarray analysis of the cyp79b2/cyp79b3 double mutant in comparison to wild-type Arabidopsis. RNA from 2 week-old cyp79b2/cyp79b3 and wild-type Arabidopsis seedlings was prepared and subjected to microarray analysis using affimetrix Ath1 genome chips. For each genotype three chips were hybridized and the data statistically analyzed employing the Limma package in R. [file DataSheet1.XLSX]

## Sheet: cy979b2 cyp79b3 microarray data
#-------------------------------------------------------------------------------
# FileName Target
#-------------------------------------------------------------------------------
# Cyp79b2b3_1.CEL mu
# Cyp79b2b3_2.CEL mu
# Cyp79b2b3_3.CEL mu
# Col-0-2.CEL wt
# Col-0-3.CEL wt
# Col-o-1.CEL wt
#-------------------------------------------------------------------------------
#Data preprocessed by: RMA
#Normalization between slides: Quantile
# *** NOTE: all uploaded files were used for normalization! ***
#p values calculated by: Limma (Linear models and empirical Bayes methods)
#p values calculated by: Rank Products (permutations: 250)
#p values adjustment: fdr
#Annotations file: ATH1-121501.na31.annot.csv
Fold Change	logSignal (A)	logRatio (M)	logControl	StdErr (logControl)	logExperiment	StdErr (logExperiment)	pval (LiMMA)	FDR (LiMMA)	pval (RankProd)	FDR (RankProd)	ProbeID	Transcript ID	Gene Symbol | Gene Description
-29.12	7.58	-4.86	10.01	0.4	5.15	0.1	2.96e-06	0.00386515	0	0	252827_at	At4g39950	CYP79B2 | CYP79B2; electron carrier/ heme binding / iron ion binding / monooxygenase/ oxygen binding
-16.23	7.86	-4.02	9.87	0.4	5.85	0.2	2.047e-05	0.00559138	0	0	256096_at	At1g13650	--- | unknown protein
-10.3	8.35	-3.36	10.03	0.3	6.66	0.1	1.007e-05	0.00542459	0	0	249774_at	At5g24150	SQP1 | SQP1; squalene monooxygenase
-10.21	7.09	-3.35	8.77	0.6	5.41	0.4	0.00131852	0.0220148	0	0	258497_at	At3g02380	COL2 | COL2 (constans-like 2); transcription factor/ zinc ion binding
-9.23	6.8	-3.21	8.4	0.4	5.2	0.2	0.00015289	0.00832689	0	0	264931_at	At1g60590	--- | polygalacturonase, putative similar to polygalacturonase GI:9293940 from [Arabidopsis thaliana]; supported by cDNA: gi_16974584_gb_AY060568.1_
-8.09	6.64	-3.02	8.15	0.3	5.13	0.1	1.498e-05	0.00559138	0	0	256603_at	At3g28270	--- | unknown protein similar to At14a protein GB:AAD26355 GI:4589123 [Arabidopsis thaliana]; supported by cDNA: gi_16226582_gb_AF428437.1_AF428437
-7.96	7.58	-2.99	9.08	0.3	6.08	0.2	2.762e-05	0.00559138	0	0	263739_at	At2g21320	--- | putative CONSTANS-like B-box zinc finger protein ; supported by cDNA: gi_16974588_gb_AY060570.1_
-7.91	7.69	-2.98	9.18	0.3	6.2	0.1	3.524e-05	0.00593201	0	0	264052_at	At2g22330	CYP79B3 | CYP79B3; electron carrier/ heme binding / iron ion binding / monooxygenase/ oxygen binding
-7.41	7.65	-2.89	9.1	0.2	6.21	0.1	8.84e-06	0.00542459	0	0	266719_at	At2g46830	CCA1 | CCA1 (CIRCADIAN CLOCK ASSOCIATED 1); DNA binding / transcription activator/ transcription factor/ transcription repressor
-7.3	9.56	-2.87	11	0.1	8.13	0.4	9.954e-05	0.00713141	0	0	259842_at	At1g73600	CPuORF32 | CPuORF32 (Conserved peptide upstream open reading frame 32)
-7.07	6.55	-2.82	7.96	0.4	5.14	0.4	0.00111829	0.0202272	0	0	249752_at	At5g24660	LSU2 | LSU2 (RESPONSE TO LOW SULFUR 2)
-6.93	5.8	-2.79	7.19	0.8	4.4	0	0.00456284	0.0446948	0	0	265892_at	At2g15020	--- | hypothetical protein predicted by genscan and genefinder
-6.85	6.93	-2.78	8.32	0.2	5.54	0.1	2.064e-05	0.00559138	0	0	247760_at	At5g59130	--- | subtilisin-like serine protease contains similarity to prepro-cucumisin GI:807698 from [Cucumis melo]
-6.82	6.13	-2.77	7.51	0.4	4.74	0.2	0.00028262	0.010184	0	0	252661_at	At3g44450	--- | putative protein
-6.73	8.26	-2.75	9.64	0.4	6.88	0.4	0.00081761	0.0171728	0	0	261177_at	At1g04770	--- | hypothetical protein predicted by genemark.hmm
-6.51	8.58	-2.7	9.93	0.2	7.23	0.1	1.28e-05	0.00542459	0	0	251309_at	At3g61220	--- | putative protein carbonyl reductase (NADPH) - Rattus norvegicus, PIR:JC5285; supported by cDNA: gi_15028054_gb_AY045884.1_
-6.44	6.49	-2.69	7.84	0.3	5.15	0.1	6.966e-05	0.00644354	1.8e-07	0.00023529	255088_at	At4g09350	--- | putative protein heat shock protein dnaJ - Bacillus stearothermophilus,PIR:JC4739
-6.13	7.34	-2.62	8.64	1	6.03	0.2	0.0176927	0.0977878	3.5e-07	0.0002963	265724_at	At2g32100	OFP16 | OFP16 (ARABIDOPSIS THALIANA OVATE FAMILY PROTEIN 16)
-6	6.9	-2.59	8.19	0.1	5.61	0.3	3.541e-05	0.00593201	3.5e-07	0.00044444	266720_s_at	At2g46790	APRR9 | APRR9 (ARABIDOPSIS PSEUDO-RESPONSE REGULATOR 9); protein binding / transcription regulator/ two-component response regulator
-6.01	6.77	-2.59	8.07	0.2	5.48	0.2	1.719e-05	0.00559138	3.5e-07	0.0004	265443_at	At2g20750	ATEXPB1 | ATEXPB1 (ARABIDOPSIS THALIANA EXPANSIN B1)
-6.04	9.44	-2.59	10.74	0.2	8.14	0.3	7.345e-05	0.00658037	3.5e-07	0.00042105	258181_at	At3g21670	--- | nitrate transporter identical to nitrate transporter GB:CAB38706 [Arabidopsis thaliana];supported by full-length cDNA: Ceres:111089.
-5.92	9.3	-2.57	10.58	0	8.01	0.5	0.00097526	0.0187411	3.5e-07	0.00038095	255284_at	At4g04610	APR1 | APR1 (APS REDUCTASE 1); adenylyl-sulfate reductase
-5.84	7.08	-2.55	8.35	0.2	5.81	0.3	0.00013468	0.00797755	3.5e-07	0.00034783	248676_at	At5g48850	ATSDI1 | ATSDI1 (SULPHUR DEFICIENCY-INDUCED 1); binding
-5.86	7.47	-2.55	8.74	0.3	6.19	0.3	0.00017797	0.00882713	3.5e-07	0.00032	261834_at	At1g10640	--- | polygalacturonase PG1, putative similar to polygalacturonase PG1 GI:5669846 from [Glycine max]; supported by cDNA: gi_14532455_gb_AY039852.1_
-5.87	6.5	-2.55	7.77	0.2	5.22	0.3	0.00022127	0.0093347	3.5e-07	0.00036364	255437_at	At4g03060	AOP2 | AOP2 (ALKENYL HYDROXALKYL PRODUCING 2); oxidoreductase, acting on paired donors, with incorporation or reduction of molecular oxygen, 2-oxoglutarate as one donor, and incorporation of one atom each of oxygen into both donors
-5.87	7.6	-2.55	8.88	0.4	6.33	0.1	0.0002416	0.00963459	3.5e-07	0.00033333	262826_at	At1g13080	CYP71B2 | CYP71B2 (CYTOCHROME P450 71B2); electron carrier/ heme binding / iron ion binding / monooxygenase/ oxygen binding
-5.81	4.44	-2.54	5.71	0.3	3.17	0.3	0.00019916	0.00910215	3.5e-07	0.00030769	253502_at	At4g31940	CYP82C4 | CYP82C4; electron carrier/ heme binding / iron ion binding / monooxygenase/ oxygen binding
-5.68	9.5	-2.51	10.75	0.3	8.25	0	5.037e-05	0.0060053	5.3e-07	0.00042857	253922_at	At4g26850	VTC2 | VTC2 (vitamin c defective 2); GDP-D-glucose phosphorylase/ GDP-galactose:glucose-1-phosphate guanyltransferase/ GDP-galactose:mannose-1-phosphate guanyltransferase/ GDP-galactose:myoinositol-1-phosphate guanyltransferase/ galactose-1-phosphate guanylyltra
-5.35	8.4	-2.42	9.61	0.2	7.19	0.2	1.785e-05	0.00559138	7e-07	0.00055172	247323_at	At5g64170	--- | putative protein similar to unknown protein (emb|CAB77570.1)
-5.3	7.12	-2.41	8.33	0.2	5.92	0.1	5.53e-06	0.0048498	7e-07	0.00053333	251713_at	At3g56080	--- | putative protein several hypothetical proteins - different plant species; supported by cDNA: gi_16604698_gb_AY059794.1_
-5.16	6.73	-2.37	7.91	0.3	5.55	0.4	0.00098671	0.0188975	7e-07	0.0005	254550_at	At4g19690	IRT1 | IRT1 (iron-regulated transporter 1); cadmium ion transmembrane transporter/ copper uptake transmembrane transporter/ iron ion transmembrane transporter/ manganese ion transmembrane transporter/ zinc ion transmembrane transporter
-5.17	7.22	-2.37	8.4	0.2	6.03	0.3	0.00023394	0.0094783	7e-07	0.00051613	254305_at	At4g22200	AKT2/3 | AKT2/3 (ARABIDOPSIS POTASSIUM TRANSPORT 2/3); cyclic nucleotide binding / inward rectifier potassium channel/ protein binding
-5.14	7.28	-2.36	8.46	0.1	6.1	0.3	0.00010873	0.00731115	7e-07	0.00045714	249599_at	At5g37990	--- | putative protein AtPP protein, Brassica napus, EMBL:BNA245479
-5.07	7.63	-2.34	8.8	0.4	6.46	0.1	0.0002114	0.00917111	7e-07	0.00047059	252911_at	At4g39510	CYP96A12 | CYP96A12; electron carrier/ heme binding / iron ion binding / monooxygenase/ oxygen binding
-5.03	7.84	-2.33	9	0.1	6.67	0.1	2.3e-06	0.00360826	7e-07	0.00048485	262717_s_at	At1g16410	CYP79F2 | CYP79F2; oxidoreductase, acting on paired donors, with incorporation or reduction of molecular oxygen, NADH or NADPH as one donor, and incorporation of one atom of oxygen / oxygen binding
-4.91	7.62	-2.3	8.77	0.3	6.48	0.1	6.24e-05	0.0062704	1.05e-06	0.00064865	247452_at	At5g62430	CDF1 | CDF1 (CYCLING DOF FACTOR 1); DNA binding / protein binding / transcription factor
-4.91	6.96	-2.3	8.11	0.3	5.81	0.2	0.00040781	0.0121121	1.05e-06	0.00061538	261958_at	At1g64500	--- | peptide transporter, putative predicted by genemark.hmm; supported by cDNA: gi_15810442_gb_AY056260.1_
-4.9	6.67	-2.29	7.82	0.2	5.52	0.1	2.003e-05	0.00559138	7e-07	0.00044444	250598_at	At5g07690	ATMYB29 | ATMYB29 (ARABIDOPSIS THALIANA MYB DOMAIN PROTEIN 29); DNA binding / transcription factor
-4.9	9.32	-2.29	10.46	0.2	8.17	0.3	0.00013712	0.00800927	1.05e-06	0.00063158	253305_at	At4g33666	--- | Expressed protein ; supported by full-length cDNA: Ceres: 38416.
-4.83	8.28	-2.27	9.41	0.2	7.14	0.1	2.248e-05	0.00559138	1.05e-06	0.0006	263252_at	At2g31380	STH | STH; protein domain specific binding / transcription factor/ zinc ion binding
-4.78	6	-2.26	7.13	0.1	4.87	0.2	3.663e-05	0.00593201	1.05e-06	0.00058537	263829_at	At2g40435	--- | unknown protein
-4.76	8.11	-2.25	9.23	0.1	6.98	0.2	5.067e-05	0.0060053	1.4e-06	0.00074419	256266_at	At3g12320	--- | unknown protein ; supported by cDNA: gi_15293280_gb_AY051074.1_
-4.69	6.62	-2.23	7.74	0.1	5.51	0.2	5.281e-05	0.0060053	1.4e-06	0.00072727	258321_at	At3g22840	ELIP1 | ELIP1 (EARLY LIGHT-INDUCABLE PROTEIN); chlorophyll binding
-4.65	6.8	-2.22	7.91	0.2	5.69	0.3	0.00054664	0.0138542	1.4e-06	0.0007619	260727_at	At1g48100	--- | polygalacturonase PG1, putative similar to GB:AAD46483 from [Glycine max] (Mol. Plant Microbe Interact. 12 (6), 490-498 (1999)); supported by cDNA: gi_15292728_gb_AY050798.1_
-4.64	9.38	-2.21	10.48	0.4	8.27	0.2	0.00157607	0.0242838	1.4e-06	0.00071111	255822_at	At2g40610	ATEXPA8 | ATEXPA8 (ARABIDOPSIS THALIANA EXPANSIN A8)
-4.59	6.97	-2.2	8.07	0.2	5.87	0.1	5.274e-05	0.0060053	1.4e-06	0.00068085	248467_at	At5g50800	--- | MtN3-like protein ;supported by full-length cDNA: Ceres:36264.
-4.59	5.49	-2.2	6.59	0.2	4.39	0.1	8.05e-06	0.00542459	1.4e-06	0.00069565	250561_at	At5g08030	--- | glycerophosphodiester phosphodiesterase - like protein glycerophosphodiester phosphodiesterase, Borrelia hermsii, EMBL:BH40762
-4.53	6.54	-2.18	7.63	0.2	5.45	0.3	0.00030858	0.0106108	1.58e-06	0.00073469	261684_at	At1g47400	--- | hypothetical protein predicted by genemark.hmm
-4.49	7.79	-2.17	8.88	0.2	6.71	0.1	4.82e-05	0.0060053	1.75e-06	0.00078431	263951_at	At2g35960	NHL12 | NHL12
-4.52	8.27	-2.17	9.36	0.3	7.19	0.6	0.00599585	0.0522404	1.58e-06	0.00075	255786_at	At1g19670	ATCLH1 | ATCLH1 (ARABIDOPSIS THALIANA CORONATINE-INDUCED PROTEIN 1); chlorophyllase
-4.45	7.94	-2.15	9.02	0.3	6.86	0.2	0.00015285	0.00832689	1.58e-06	0.00072	254835_s_at	At4g12310	CYP706A5 | CYP706A5; electron carrier/ heme binding / iron ion binding / monooxygenase/ oxygen binding
-4.42	9.31	-2.14	10.38	0.1	8.24	0.3	0.00014949	0.00832689	1.93e-06	0.00083019	259275_at	At3g01060	--- | unknown protin ;supported by full-length cDNA: Ceres:37425.
-4.42	9.81	-2.14	10.88	0.2	8.73	0.1	5.321e-05	0.0060053	1.93e-06	0.00084615	264745_at	At1g62180	APR2 | APR2 (5ADENYLYLPHOSPHOSULFATE REDUCTASE 2); adenylyl-sulfate reductase/ phosphoadenylyl-sulfate reductase (thioredoxin)
-4.36	8.3	-2.13	9.36	0.1	7.23	0	6.3e-07	0.00315748	2.1e-06	0.00085714	248961_at	At5g45650	--- | subtilisin-like protease
-4.37	8.94	-2.13	10.01	0	7.88	0.2	1.974e-05	0.00559138	2.1e-06	0.00088889	256577_at	At3g28220	--- | unknown protein
-4.38	6.65	-2.13	7.71	0.3	5.58	0.1	0.00027778	0.0101381	2.28e-06	0.00091228	247486_at	At5g62140	--- | putative protein
-4.38	8.09	-2.13	9.15	0	7.02	0	3e-08	0.00063356	2.1e-06	0.00087273	261016_at	At1g26560	BGLU40 | BGLU40 (BETA GLUCOSIDASE 40); catalytic/ cation binding / hydrolase, hydrolyzing O-glycosyl compounds
-4.34	8.52	-2.12	9.58	0.2	7.47	0.2	0.00014459	0.00820401	2.28e-06	0.00089655	246021_at	At5g21100	--- | ascorbate oxidase-like protein ascorbate oxidase - Brassica juncea, EMBL:AF206721
-4.34	6.13	-2.12	7.19	0.4	5.07	0.2	0.00128977	0.0218156	2.63e-06	0.001	247780_at	At5g58770	--- | dehydrodolichyl diphosphate - like protein dehydrodolichyl diphosphate, Arabidopsis thaliana, EMBL:ATH277136
-4.3	9.27	-2.1	10.32	0.1	8.22	0.2	2.397e-05	0.00559138	2.28e-06	0.00088136	254343_at	At4g21990	APR3 | APR3 (APS REDUCTASE 3); adenylyl-sulfate reductase
-4.27	7.4	-2.09	8.45	0.3	6.36	0.1	0.00019577	0.00907647	2.63e-06	0.00098361	252411_at	At3g47430	PEX11B | PEX11B
-4.27	7.96	-2.09	9.01	0.3	6.92	0.2	0.00019927	0.00910215	3.16e-06	0.00114286	262883_at	At1g64780	ATAMT1;2 | ATAMT1;2 (AMMONIUM TRANSPORTER 1;2); ammonium transmembrane transporter
-4.21	5.02	-2.07	6.06	0.2	3.98	0.2	0.00010775	0.00731115	2.98e-06	0.00109677	251677_at	At3g56980	BHLH039 | BHLH039; DNA binding / transcription factor
-4.08	9.16	-2.03	10.18	0.2	8.15	0.2	0.00019507	0.00906221	4.56e-06	0.0016	254746_at	At4g12980	--- | putative protein hypothetical protein - Arabidopsis thaliana,PIR2:H71441;supported by full-length cDNA: Ceres:4642.
-4.1	5.91	-2.03	6.93	0.1	4.89	0.3	0.00015492	0.008349	4.38e-06	0.0015625	252269_at	At3g49580	LSU1 | LSU1 (RESPONSE TO LOW SULFUR 1)
-4.02	8.06	-2.01	9.06	0.2	7.06	0.1	8.5e-06	0.00542459	6.14e-06	0.00202899	251060_at	At5g01820	ATSR1 | ATSR1 (ARABIDOPSIS THALIANA SERINE/THREONINE PROTEIN KINASE 1); ATP binding / kinase/ protein kinase/ protein serine/threonine kinase
-4.03	5.59	-2.01	6.6	0.4	4.59	0.1	0.00146967	0.0232835	6.49e-06	0.00208451	245692_at	At5g04150	BHLH101 | BHLH101; DNA binding / transcription factor
-4.03	7.49	-2.01	8.49	0.3	6.48	0.1	0.0001661	0.00856088	5.79e-06	0.002	253943_at	At4g27030	--- | putative protein gene F19K23.12 of BAC F19K23 from Arabidopsis thaliana chromosome 1, PID:g2160143
-3.99	8.07	-2	9.06	0.2	7.07	0.2	0.00024766	0.00970897	6.14e-06	0.002	249769_at	At5g24120	SIGE | SIGE (SIGMA FACTOR E); DNA binding / DNA-directed RNA polymerase/ sigma factor/ transcription factor
-4	7.42	-2	8.42	0.2	6.42	0.2	0.00012725	0.00778146	5.79e-06	0.00197015	267256_s_at	At2g23000	scpl10 | scpl10 (serine carboxypeptidase-like 10); serine-type carboxypeptidase
-4.01	8.07	-2	9.07	0.2	7.07	0.2	8.181e-05	0.00679389	6.14e-06	0.00205882	265121_at	At1g62560	FMO GS-OX3 | FMO GS-OX3 (FLAVIN-MONOOXYGENASE GLUCOSINOLATE S-OXYGENASE 3); 3-methylthiopropyl glucosinolate S-oxygenase/ 4-methylthiopropyl glucosinolate S-oxygenase/ 5-methylthiopropyl glucosinolate S-oxygenase/ 6-methylthiopropyl glucosinolate S-oxygenase/ 7-methyl
-3.99	5.41	-1.99	6.41	0.2	4.41	0.1	3.042e-05	0.00568672	6.49e-06	0.00205556	252482_at	At3g46670	UGT76E11 | UGT76E11 (UDP-GLUCOSYL TRANSFERASE 76E11); UDP-glycosyltransferase/ quercetin 3-O-glucosyltransferase/ quercetin 7-O-glucosyltransferase/ transferase, transferring glycosyl groups
-3.85	7.58	-1.95	8.56	0.1	6.61	0.2	1.183e-05	0.00542459	7.54e-06	0.00235616	263595_at	At2g01890	PAP8 | PAP8 (PURPLE ACID PHOSPHATASE 8); acid phosphatase/ protein serine/threonine phosphatase
-3.83	7.39	-1.94	8.36	0.1	6.42	0.2	2.135e-05	0.00559138	7.72e-06	0.00237838	250533_at	At5g08640	FLS | FLS (FLAVONOL SYNTHASE); flavonol synthase
-3.84	4.93	-1.94	5.9	0.4	3.96	0.1	0.00191682	0.0272663	8.24e-06	0.00247368	258349_at	At3g17610	HYH | HYH (HY5-HOMOLOG); DNA binding / transcription factor
-3.81	6.04	-1.93	7.01	0.4	5.08	0.1	0.00074746	0.0164203	8.42e-06	0.00249351	254145_at	At4g24700	--- | hypothetical protein
-3.79	8.58	-1.92	9.54	0.4	7.61	0.2	0.00232401	0.0304574	9.12e-06	0.0026	248028_at	At5g55620	--- | putative protein similar to unknown protein (gb|AAF04428.1);supported by full-length cDNA: Ceres:27668.
-3.75	6.89	-1.91	7.84	0.1	5.93	0.3	0.0001129	0.00732039	8.59e-06	0.00251282	265053_at	At1g52000	--- | myrosinase binding protein, putative similar to myrosinase binding protein GI:1711295 from [Brassica napus]
-3.77	7.26	-1.91	8.21	0.2	6.3	0.1	5.45e-05	0.0060053	8.07e-06	0.00245333	256304_at	At1g69523	--- | Expressed protein ; supported by cDNA: gi_15450408_gb_AY052305.1_
-3.7	7.76	-1.89	8.7	0.1	6.81	0.2	2.329e-05	0.00559138	9.29e-06	0.00258537	249732_at	At5g24420	--- | 6-phosphogluconolactonase-like protein ;supported by full-length cDNA: Ceres:13806.
-3.7	9.46	-1.89	10.4	0.1	8.51	0.3	0.00022251	0.0093347	9.82e-06	0.0026988	251524_at	At3g58990	--- | 3-isopropylmalate dehydratase-like protein (small subunit) 3-isopropylmalate dehydratase, small subunit - Thermotoga maritima, PIR:A72363
-3.67	8.72	-1.88	9.66	0.2	7.79	0.3	0.00032095	0.0108617	1.263e-05	0.00331034	264436_at	At1g10370	ERD9 | ERD9 (EARLY-RESPONSIVE TO DEHYDRATION 9); glutathione transferase
-3.69	6.97	-1.88	7.91	0.2	6.03	0.4	0.00152458	0.0238026	8.94e-06	0.00258228	245450_at	At4g16880	--- | disease resistance RPP5 like protein (fragment)
-3.69	8.95	-1.88	9.89	0.2	8	0.2	0.00018751	0.00891069	9.29e-06	0.00261728	250832_at	At5g04950	NAS1 | NAS1 (NICOTIANAMINE SYNTHASE 1); nicotianamine synthase
-3.69	8.4	-1.88	9.34	0.4	7.46	0.2	0.00178995	0.0262059	1.07e-05	0.00287059	264037_at	At2g03750	--- | putative steroid sulfotransferase ;supported by full-length cDNA: Ceres:3964.
-3.63	6.75	-1.86	7.68	0.2	5.82	0.5	0.00792439	0.061332	1.561e-05	0.00382796	250408_at	At5g10930	CIPK5 | CIPK5 (CBL-INTERACTING PROTEIN KINASE 5); ATP binding / kinase/ protein kinase/ protein serine/threonine kinase
-3.6	8.25	-1.85	9.17	0.1	7.33	0.1	2.168e-05	0.00559138	1.14e-05	0.00302326	251658_at	At3g57020	--- | putative protein strictosidine synthase (EC 4.3.3.2) - Rauvolfia mannii (fragment);supported by full-length cDNA: Ceres:98698.
-3.58	8.17	-1.84	9.09	0	7.25	0.3	0.00027882	0.0101381	1.473e-05	0.00369231	258851_at	At3g03190	ATGSTF11 | ATGSTF11 (GLUTATHIONE S-TRANSFERASE F11); glutathione transferase
-3.58	7.23	-1.84	8.15	0.2	6.31	0.3	0.00054195	0.0138542	1.385e-05	0.00359091	261569_at	At1g01060	LHY | LHY (LATE ELONGATED HYPOCOTYL); DNA binding / transcription factor
-3.59	7.2	-1.84	8.12	0.2	6.28	0.1	4.417e-05	0.00598225	1.438e-05	0.00364444	247977_at	At5g56850	--- | putative protein similar to unknown protein (pir||T40314)
-3.52	8.67	-1.82	9.57	0.1	7.76	0.3	0.00025102	0.00973429	1.491e-05	0.00369565	264240_at	At1g54820	--- | protein kinase, putative Simisimilar to protein kinase 2 GI:7573598 from [Populus nigra]
-3.53	9.21	-1.82	10.12	0.3	8.3	0.3	0.00208808	0.0285205	1.631e-05	0.00395745	249035_at	At5g44190	GLK2 | GLK2 (GOLDEN2-LIKE 2); DNA binding / transcription factor/ transcription regulator
-3.54	5.37	-1.82	6.28	0.2	4.46	0.1	2.346e-05	0.00559138	1.438e-05	0.00368539	247751_at	At5g59050	--- | putative protein
-3.51	7.53	-1.81	8.44	1.5	6.63	0.2	0.176924	0.396316	1.017e-05	0.0027619	251625_at	At3g57260	BGL2 | BGL2 (BETA-1,3-GLUCANASE 2); cellulase/ glucan 1,3-beta-glucosidase/ hydrolase, hydrolyzing O-glycosyl compounds
-3.48	8.57	-1.8	9.47	0	7.67	0.2	9.185e-05	0.00701085	1.683e-05	0.004	248625_at	At5g48880	PKT2 | PKT2 (PEROXISOMAL 3-KETO-ACYL-COA THIOLASE 2); acetyl-CoA C-acyltransferase/ catalytic
-3.45	8.86	-1.79	9.75	0.3	7.97	0.1	0.00022296	0.0093347	1.719e-05	0.00404124	251727_at	At3g56290	--- | putative protein
-3.47	6.39	-1.79	7.29	0.2	5.49	0.1	0.00016731	0.00856088	1.771e-05	0.00412245	254683_at	At4g13800	--- | hypothetical protein ;supported by full-length cDNA: Ceres:40589.
-3.44	4.83	-1.78	5.72	0.4	3.94	0.1	0.00141626	0.0228014	1.666e-05	0.004	248169_at	At5g54610	ANK | ANK (ankyrin); protein binding
-3.4	7.4	-1.77	8.28	0.1	6.51	0.2	0.00013866	0.00803514	2.262e-05	0.00505882	256245_at	At3g12580	HSP70 | HSP70 (heat shock protein 70); ATP binding
-3.41	7.65	-1.77	8.54	0	6.77	0.3	0.00040933	0.0121121	1.999e-05	0.00460606	249567_at	At5g38020	--- | SAMT-like protein S-adenosyl-L-methionine:salicylic acid carboxyl methyltransferase (SAMT)- Clarkia breweri, EMBL:AF133053
-3.38	8.02	-1.76	8.9	0.1	7.14	0.4	0.00118627	0.0208305	2.438e-05	0.00510092	264014_at	At2g21210	--- | putative auxin-regulated protein
-3.36	7.32	-1.75	8.19	0.1	6.44	0.1	2.962e-05	0.00560961	2.192e-05	0.005	266278_at	At2g29300	--- | putative tropinone reductase
-3.36	6.99	-1.75	7.86	0.2	6.11	0.4	0.0042107	0.0425736	2.35e-05	0.0050566	267115_s_at	At2g32540	ATCSLB04 | ATCSLB04; cellulose synthase/ transferase/ transferase, transferring glycosyl groups
-3.33	8.77	-1.74	9.64	0	7.91	0.1	6.2e-07	0.00315748	2.262e-05	0.00496154	252607_at	At3g44990	XTR8 | XTR8 (XYLOGLUCAN ENDO-TRANSGLYCOSYLASE-RELATED 8); hydrolase, acting on glycosyl bonds / xyloglucan:xyloglucosyl transferase
-3.33	7.7	-1.74	8.56	0.2	6.83	0.2	0.00013066	0.00788441	2.192e-05	0.0049505	257272_at	At3g28130	--- | unknown protein ; supported by cDNA: gi_15146273_gb_AY049278.1_
-3.33	9.91	-1.74	10.78	0.3	9.04	0.3	0.00128307	0.0217921	2.718e-05	0.00534483	266899_at	At2g34620	--- | hypothetical protein predicted by genefinder
-3.34	8.01	-1.74	8.88	0.2	7.14	0.1	2.976e-05	0.00560961	2.262e-05	0.00491429	254783_at	At4g12830	--- | hydrolase-like protein 2-hydroxy-6-oxohepta-2,4-dienoate hydrolase (EC 3.7.-.-) - Synechocystis sp., PIR2:S77427;supported by full-length cDNA: Ceres:122353.
-3.34	8.22	-1.74	9.09	0.2	7.35	0.2	0.00027648	0.0101381	2.262e-05	0.00500971	256427_at	At3g11090	LBD21 | LBD21 (LOB DOMAIN-CONTAINING PROTEIN 21)
-3.35	8.27	-1.74	9.14	0.1	7.4	0.2	0.00017988	0.00886197	2.385e-05	0.00503704	246932_at	At5g25190	--- | ethylene-responsive element - like protein ethylene-responsive element binding protein homolog, Stylosanthes hamata, EMBL:U91857; supported by cDNA: gi_15010715_gb_AY045659.1_
-3.35	8.74	-1.74	9.61	0.3	7.87	0.1	0.00018107	0.00886297	2.385e-05	0.00508411	260603_at	At1g55960	--- | membrane related protein CP5, putative similar to GB:AAD28760 from [Arabidopsis thaliana]; supported by cDNA: gi_16604620_gb_AY059755.1_
-3.31	6.26	-1.73	7.12	0.3	5.4	0	0.00033725	0.0110846	2.665e-05	0.00533333	252010_at	At3g52740	--- | hypothetical protein ; supported by cDNA: gi_15450654_gb_AY052695.1_
-3.32	7.66	-1.73	8.52	0.3	6.79	0.1	0.00031331	0.0106984	2.438e-05	0.00505455	262113_at	At1g02820	--- | late embryogenis abundant protein, putative similar to late embryogenis abundant protein 5 GI:2981167 from [Nicotiana tabacum];supported by full-length cDNA: Ceres:96540.
-3.3	8.24	-1.72	9.1	0.1	7.38	0.1	2.507e-05	0.00559138	2.578e-05	0.0052973	245196_at	At1g67750	--- | F12A21.12 similar to pectate lyase like protein emb|CAB41931.1; similar to ESTs dbj|AV519656.1, and dbj|AV563083.1;supported by full-length cDNA: Ceres:94849.
-3.3	9.55	-1.72	10.41	0.1	8.69	0.2	0.00015708	0.0083993	2.718e-05	0.0053913	252429_at	At3g47500	CDF3 | CDF3 (CYCLING DOF FACTOR 3); DNA binding / protein binding / transcription factor
-3.27	8.72	-1.71	9.57	0.1	7.87	0	1.205e-05	0.00542459	2.718e-05	0.00529915	246998_at	At5g67370	--- | putative protein similar to unknown protein (gb|AAC18972.1); supported by cDNA: gi_15293188_gb_AY051028.1_
-3.27	7.96	-1.71	8.82	0.2	7.11	0.1	5.357e-05	0.0060053	2.665e-05	0.00538053	261221_at	At1g19960	--- | hypothetical protein predicted by genemark.hmm
-3.28	7.35	-1.71	8.21	0.1	6.49	0.1	1.831e-05	0.00559138	2.753e-05	0.00527731	250828_at	At5g05250	--- | unknown protein ; supported by cDNA: gi_15810044_gb_AY054291.1_
-3.28	8.51	-1.71	9.37	0.2	7.66	0.1	0.00014366	0.00817879	2.753e-05	0.00532203	255016_at	At4g10120	ATSPS4F | ATSPS4F; sucrose-phosphate synthase/ transferase, transferring glycosyl groups
-3.28	7.25	-1.71	8.11	0.1	6.39	0.1	2.566e-05	0.00559138	2.858e-05	0.00543333	262661_s_at	At1g14250	--- | hypothetical protein
-3.25	6.15	-1.7	7	1	5.3	0.3	0.0973959	0.277609	4.594e-05	0.00770588	263539_at	At2g24850	TAT3 | TAT3 (TYROSINE AMINOTRANSFERASE 3); L-tyrosine:2-oxoglutarate aminotransferase/ transaminase
-3.26	8	-1.7	8.85	0.1	7.15	0.2	7.209e-05	0.00651124	2.648e-05	0.00539286	251024_at	At5g02180	--- | putative protein hypothetical proteins - Arabidopsis thaliana
-3.22	7.45	-1.69	8.29	0.1	6.6	0	2e-06	0.00360826	3.016e-05	0.00568595	249059_at	At5g44530	--- | subtilisin-like serine protease contains similarity to meiotic serine proteinase TMP GI:6468325 from [Lycopersicon esculentum]
-3.22	8.93	-1.69	9.77	0.2	8.08	0.1	0.00023854	0.00954585	3.209e-05	0.006	256336_at	At1g72030	--- | unknown protein
-3.23	9.23	-1.69	10.08	0.5	8.39	0.6	0.0410952	0.164338	6.278e-05	0.00935948	250942_at	At5g03350	--- | putative protein
-3.21	9.06	-1.68	9.9	0.3	8.22	0.4	0.00889825	0.0658866	4.296e-05	0.00731343	248910_at	At5g45820	CIPK20 | CIPK20 (CBL-INTERACTING PROTEIN KINASE 20); kinase/ protein serine/threonine kinase
-3.21	9.26	-1.68	10.1	0.1	8.41	0.1	1.32e-05	0.00542459	3.209e-05	0.00595122	260126_at	At1g36370	SHM7 | SHM7 (serine hydroxymethyltransferase 7); catalytic/ glycine hydroxymethyltransferase/ pyridoxal phosphate binding
-3.21	7.63	-1.68	8.47	0	6.78	0.4	0.00172178	0.0256322	3.384e-05	0.00622581	260955_at	At1g06000	--- | unknown protein contains similarity to UDPG glucosyltransferase GB:AAB62270 GI:2232354 from [Solanum berthaultii];supported by full-length cDNA: Ceres:1040.
-3.15	6.38	-1.66	7.21	0.2	5.55	0.1	0.00012824	0.00780031	3.805e-05	0.00683465	255604_at	At4g01080	--- | hypothetical protein
-3.16	6.68	-1.66	7.51	0.3	5.85	0.3	0.00207423	0.028426	4.419e-05	0.00746667	252619_at	At3g45210	--- | putative protein several hypothetical proteins - Arabidopsis thaliana; supported by cDNA: gi_15724293_gb_AF412087.1_AF412087
-3.13	11.08	-1.65	11.9	0.2	10.25	0.2	0.00018614	0.0089025	4.244e-05	0.0072782	251519_at	At3g59400	GUN4 | GUN4; enzyme binding / tetrapyrrole binding
-3.13	6.84	-1.65	7.67	0.3	6.02	0.2	0.00071411	0.0159694	4.051e-05	0.00710769	253411_at	At4g32980	ATH1 | ATH1 (ARABIDOPSIS THALIANA HOMEOBOX GENE 1); DNA binding / sequence-specific DNA binding / transcription factor
-3.13	6.7	-1.65	7.53	0.2	5.88	0.1	0.00022854	0.00942115	4.156e-05	0.00718182	253946_at	At4g26790	--- | putative APG protein proline-rich protein APG - Arabidopsis thaliana, EMBL:X60377;supported by full-length cDNA: Ceres:2574.
-3.13	8.02	-1.65	8.85	0.2	7.2	0.2	0.00023047	0.00943632	3.893e-05	0.0069375	256049_at	At1g07010	--- | unknown protein
-3.14	6.06	-1.65	6.89	0.2	5.24	0.2	0.00080546	0.0170432	3.981e-05	0.00703876	262748_at	At1g28610	--- | lipase, putative contains Pfam profile: PF00657 Lipase/Acylhydrolase with GDSL-like motif; supported by cDNA: gi_13937188_gb_AF372948.1_AF372948
-3.15	8.51	-1.65	9.34	0.1	7.69	0	1.242e-05	0.00542459	3.56e-05	0.006496	254938_at	At4g10770	OPT7 | OPT7 (OLIGOPEPTIDE TRANSPORTER 7); oligopeptide transporter
-3.15	6.78	-1.65	7.6	0.2	5.95	0.1	0.0003287	0.0109406	3.577e-05	0.00647619	264958_at	At1g76960	--- | unknown protein ; supported by cDNA: gi_13926184_gb_AF370567.1_AF370567
-3.11	9.12	-1.64	9.94	0.1	8.3	0.1	2.528e-05	0.00559138	4.086e-05	0.0071145	263841_at	At2g36870	--- | putative xyloglucan endo-transglycosylase ; supported by full-length cDNA: Ceres: 7831.
-3.11	8.75	-1.64	9.57	0.1	7.93	0.7	0.0363634	0.152137	8.295e-05	0.011	266299_at	At2g29450	ATGSTU5 | ATGSTU5 (ARABIDOPSIS THALIANA GLUTATHIONE S-TRANSFERASE TAU 5); glutathione binding / glutathione transferase
-3.07	6.48	-1.62	7.29	0.2	5.67	0.1	0.00020306	0.00910215	4.945e-05	0.00811511	250083_at	At5g17220	ATGSTF12 | ATGSTF12 (ARABIDOPSIS THALIANA GLUTATHIONE S-TRANSFERASE PHI 12); glutathione transferase
-3.07	6.51	-1.62	7.32	0.1	5.71	0.1	2.61e-06	0.00372231	4.752e-05	0.00791241	259348_at	At3g03770	--- | hypothetical protein may contain C-terminal ser/thr protein kinase domain, similar to serine/threonine protein kinase Pto GB:AAB47421 [Lycopersicon esculentum];supported by full-length cDNA: Ceres:116488.
-3.07	7.55	-1.62	8.36	0.2	6.74	0.1	8.784e-05	0.00695698	4.963e-05	0.00808571	260380_at	At1g73870	--- | hypothetical protein predicted by genscan+
-3.07	8.33	-1.62	9.14	0	7.52	0.3	0.0004723	0.0128273	4.98e-05	0.00805674	263320_at	At2g47180	AtGolS1 | AtGolS1 (Arabidopsis thaliana galactinol synthase 1); transferase, transferring glycosyl groups / transferase, transferring hexosyl groups
-3.08	9.85	-1.62	10.66	0.2	9.04	0.1	3.425e-05	0.00593201	4.77e-05	0.00788406	259460_at	At1g44000	--- | unknown protein ; supported by cDNA: gi_15028026_gb_AY045870.1_
-3.04	10.6	-1.61	11.41	0.1	9.8	0.2	0.00032401	0.0109074	5.577e-05	0.00877241	245242_at	At1g44446	CH1 | CH1 (CHLORINA 1); chlorophyllide a oxygenase
-3.05	4.83	-1.61	5.64	0.4	4.03	0.1	0.00390814	0.0407728	6.769e-05	0.00965	265665_at	At2g27420	--- | cysteine proteinase contains similarity to cysteine protease SPCP1 GI:13491750 from [Ipomoea batatas]
-3.06	7.31	-1.61	8.11	0.1	6.5	0.4	0.00397538	0.0411613	6.225e-05	0.00934211	245748_at	At1g51140	--- | unknown protein contains similarity to phytochrome interacting factor 3 GI:3929586 from [Arabidopsis thaliana]; supported by cDNA: gi_14334499_gb_AY034941.1_
-3.06	8.86	-1.61	9.66	0.1	8.05	0.1	7.422e-05	0.00658037	5.121e-05	0.00822535	253302_at	At4g33660	--- | Expressed protein ; supported by full-length cDNA: Ceres: 109432.
-3.02	7.68	-1.6	8.48	0.4	6.88	0.1	0.00239137	0.0309156	6.611e-05	0.00966667	249493_at	At5g39080	--- | acyltransferase -like protein Anthocyanin 5-aromatic acyltransferase, Gentiana triflora, EMBL:AB010708;supported by full-length cDNA: Ceres:37806.
-3.03	7.93	-1.6	8.73	0.2	7.13	0.2	0.00041353	0.012164	5.787e-05	0.0090411	258621_at	At3g02830	ZFN1 | ZFN1 (ZINC FINGER PROTEIN 1); DNA binding / nuclease/ nucleic acid binding
-3.03	7.07	-1.6	7.87	0.2	6.27	0	2.855e-05	0.00559138	5.419e-05	0.00858333	260696_at	At1g32520	--- | unknown protein
-3.03	8.97	-1.6	9.77	0.1	8.17	0.1	6.84e-05	0.00643211	5.401e-05	0.00861538	263779_at	At2g46340	SPA1 | SPA1 (SUPPRESSOR OF PHYA-105 1); protein binding / signal transducer
-3	6.44	-1.59	7.23	0.6	5.65	0.2	0.0182776	0.0997156	0.00010206	0.0127912	250099_at	At5g17300	--- | unknown protein ; supported by cDNA: gi_14190364_gb_AF378860.1_AF378860
-3.02	8.86	-1.59	9.66	0.2	8.06	0.2	0.00065882	0.0154606	6.103e-05	0.00946939	257628_at	At3g26290	CYP71B26 | CYP71B26; electron carrier/ heme binding / iron ion binding / monooxygenase/ oxygen binding
-2.99	5.96	-1.58	6.75	0.5	5.17	0.3	0.0149212	0.0887153	0.0001089	0.0132834	246997_at	At5g67390	--- | putative protein similar to unknown protein (gb|AAF67766.1);supported by full-length cDNA: Ceres:512.
-2.99	8.44	-1.58	9.23	0.4	7.65	0.3	0.00853884	0.0641961	8.803e-05	0.0114743	247549_at	At5g61420	MYB28 | MYB28 (myb domain protein 28); DNA binding / transcription factor
-2.99	8.02	-1.58	8.81	0.1	7.23	0	1.54e-06	0.00360826	6.138e-05	0.00939597	259185_at	At3g01550	PPT2 | PPT2 (PHOSPHOENOLPYRUVATE (PEP)/PHOSPHATE TRANSLOCATOR 2); antiporter/ triose-phosphate transmembrane transporter
-3	7.48	-1.58	8.27	0.1	6.68	0.1	5.64e-05	0.00604002	6.138e-05	0.00933333	250985_at	At5g02830	--- | putative protein various predicted proteins, Arabidopsis thaliana
-2.96	9.21	-1.57	10	0.1	8.43	0.2	5.243e-05	0.0060053	6.12e-05	0.00943243	266395_at	At2g43100	--- | 3-isopropylmalate dehydratase, small subunit ; supported by cDNA: gi_16974632_gb_AY060594.1_
-2.97	10.15	-1.57	10.93	0.2	9.36	0.3	0.0015896	0.0243542	7.313e-05	0.0100482	254564_at	At4g19170	NCED4 | NCED4 (NINE-CIS-EPOXYCAROTENOID DIOXYGENASE 4)
-2.98	8.44	-1.57	9.22	0.2	7.65	0.1	2.897e-05	0.00559138	6.173e-05	0.0093245	251759_at	At3g55630	ATDFD | ATDFD (A. THALIANA DHFS-FPGS HOMOLOG D); tetrahydrofolylpolyglutamate synthase
-2.98	5.33	-1.57	6.12	0.1	4.55	0.3	0.00129493	0.0218156	6.453e-05	0.00955844	252073_at	At3g51750	--- | hypothetical protein
-2.94	7.99	-1.56	8.77	0.2	7.22	0	2.796e-05	0.00559138	6.506e-05	0.00957419	262526_at	At1g17050	SPS2 | SPS2 (Solanesyl diphosphate synthase 2); trans-octaprenyltranstransferase
-2.95	6.69	-1.56	7.47	0.1	5.91	0.1	6.545e-05	0.00639568	6.769e-05	0.00971069	245965_at	At5g19730	--- | pectin methylesterase-like protein pectin methyl esterase - Solanum tuberosum, EMBL:AF152172
-2.95	9.78	-1.56	10.56	0.2	9	0.2	0.00070012	0.0158973	7.05e-05	0.00992593	249134_at	At5g43150	--- | unknown protein
-2.95	10.38	-1.56	11.16	0.1	9.6	0.3	0.00050165	0.013275	6.629e-05	0.00956962	254119_at	At4g24780	--- | putative pectate lyase pectate lyase, Musa acuminata, PATX:E209876;supported by full-length cDNA: Ceres:36681.
-2.95	10.01	-1.56	10.79	0.2	9.22	0.1	4.825e-05	0.0060053	6.629e-05	0.00963057	263987_at	At2g42690	--- | putative lipase ; supported by cDNA: gi_15293128_gb_AY050998.1_
-2.92	9.89	-1.55	10.66	0.4	9.12	0.3	0.0115148	0.076134	0.00010469	0.0129783	251443_at	At3g59940	--- | putative protein unknown protein At2g44130 - Arabidopsis thaliana, EMBL:AC004005;supported by full-length cDNA: Ceres:8014.
-2.93	8.19	-1.55	8.97	0	7.42	0.2	8.041e-05	0.00679389	7.137e-05	0.00998773	252123_at	At3g51240	F3H | F3H (FLAVANONE 3-HYDROXYLASE); naringenin 3-dioxygenase
-2.93	7.26	-1.55	8.03	0	6.48	0.3	0.00151589	0.0237956	7.155e-05	0.00995122	255877_at	At2g40460	--- | putative PTR2 family peptide transporter
-2.93	8.4	-1.55	9.17	0.1	7.62	0.1	1.417e-05	0.00547853	6.822e-05	0.0096646	259102_at	At3g11660	NHL1 | NHL1
-2.94	7.05	-1.55	7.83	0.2	6.28	0.1	0.00017407	0.00872359	7.225e-05	0.00998788	246313_at	At1g31920	--- | PPR-repeat protein, putative contains multiple PPR domains: PF01535: PPR repeat
-2.92	8.8	-1.54	9.57	0.2	8.03	0.2	0.00032439	0.0109074	7.944e-05	0.0107219	263668_at	At1g04350	--- | putative 1-aminocyclopropane-1-carboxylate oxidase Similar to Arabidopsis 2A6 (gb|X83096). EST gb|T76913 comes from this gene; supported by cDNA: gi_15292974_gb_AY050921.1_
-2.89	6.67	-1.53	7.44	0.1	5.91	0.1	2.32e-05	0.00559138	7.751e-05	0.0105868	262232_at	At1g68600	--- | unknown protein ; supported by cDNA: gi_16648825_gb_AY058190.1_
-2.89	5.52	-1.53	6.29	0.1	4.75	0.1	1.069e-05	0.00542459	7.751e-05	0.0105238	267010_at	At2g39250	SNZ | SNZ (SCHNARCHZAPFEN); DNA binding / transcription factor
-2.89	9.5	-1.53	10.26	0.4	8.73	0.5	0.0199032	0.105188	0.00013661	0.0146981	267516_at	At2g30520	RPT2 | RPT2 (ROOT PHOTOTROPISM 2); protein binding
-2.86	7.54	-1.52	8.29	0.3	6.78	0.1	0.00092861	0.018292	9.312e-05	0.0119326	255694_at	At4g00050	UNE10 | UNE10 (unfertilized embryo sac 10); DNA binding / transcription factor
-2.86	10.39	-1.52	11.14	0.1	9.63	0.1	3.606e-05	0.00593201	8.33e-05	0.0109827	266672_at	At2g29650	PHT4;1 | PHT4;1; carbohydrate transmembrane transporter/ inorganic diphosphate transmembrane transporter/ inorganic phosphate transmembrane transporter/ organic anion transmembrane transporter/ sugar:hydrogen symporter
-2.87	10.6	-1.52	11.36	0.2	9.84	0.1	0.00014255	0.00814903	8.189e-05	0.010924	257311_at	At3g26570	PHT2;1 | PHT2;1 (PHOSPHATE TRANSPORTER 2;1); low affinity phosphate transmembrane transporter
-2.87	10.01	-1.52	10.78	0.5	9.25	0.3	0.0249213	0.120603	0.00014976	0.0156697	262986_at	At1g23390	--- | unknown protein similar to hypothetical protein GB:AAF27090 GI:6730669 from (Arabidopsis thaliana);supported by full-length cDNA: Ceres:101865.
-2.87	6.11	-1.52	6.87	0.5	5.35	0.2	0.00810024	0.0619899	0.00012012	0.0140513	264898_at	At1g23205	--- | Unknown protein ; supported by full-length cDNA: Ceres: 28033.
-2.85	10.19	-1.51	10.94	0.1	9.43	0.1	3.509e-05	0.00593201	9.224e-05	0.011887	247544_at	At5g61670	--- | putative protein ;supported by full-length cDNA: Ceres:112078.
-2.85	9.29	-1.51	10.04	0.1	8.53	0.2	0.00010484	0.00730141	8.628e-05	0.0113103	254862_at	At4g12030	--- | putative transport protein Na(+) dependent transporter (Sbf family) - Aquifex aeolicus, PIR2:E70482; supported by cDNA: gi_15215838_gb_AY050449.1_
-2.83	6.68	-1.5	7.43	0.2	5.93	0.1	0.00018265	0.00886422	9.768e-05	0.0123094	253835_at	At4g27820	BGLU9 | BGLU9 (BETA GLUCOSIDASE 9); catalytic/ cation binding / hydrolase, hydrolyzing O-glycosyl compounds
-2.83	9.81	-1.5	10.56	0.1	9.06	0	8.3e-07	0.00315748	8.926e-05	0.0115682	258613_at	At3g02870	VTC4 | VTC4; 3(2),5-bisphosphate nucleotidase/ L-galactose-1-phosphate phosphatase/ inositol or phosphatidylinositol phosphatase/ inositol-1(or 4)-monophosphatase
-2.83	6.17	-1.5	6.92	0.2	5.42	0.2	0.00073708	0.0162914	9.733e-05	0.0123333	265122_at	At1g62540	FMO GS-OX2 | FMO GS-OX2 (FLAVIN-MONOOXYGENASE GLUCOSINOLATE S-OXYGENASE 2); 3-methylthiopropyl glucosinolate S-oxygenase/ 4-methylthiopropyl glucosinolate S-oxygenase/ 5-methylthiopropyl glucosinolate S-oxygenase/ 7-methylthiopropyl glucosinolate S-oxygenase/ 8-methyl
-2.84	8.55	-1.5	9.3	0.1	7.8	0.2	0.00027912	0.0101381	9.733e-05	0.0124022	246310_at	At3g51895	SULTR3;1 | SULTR3;1 (SULFATE TRANSPORTER 3;1); secondary active sulfate transmembrane transporter/ sulfate transmembrane transporter/ transporter
-2.84	5.67	-1.5	6.43	0.4	4.92	0.2	0.0074875	0.0594259	0.00012854	0.0143725	249191_at	At5g42760	--- | putative protein similar to unknown protein (pir||F70811);supported by full-length cDNA: Ceres:111265.
-2.81	5.11	-1.49	5.86	0.2	4.37	0.3	0.00157298	0.0242838	0.00010557	0.0130162	245628_at	At1g56650	PAP1 | PAP1 (PRODUCTION OF ANTHOCYANIN PIGMENT 1); DNA binding / transcription factor
-2.81	9.16	-1.49	9.9	0.2	8.41	0.3	0.00340248	0.037493	0.00010381	0.0129399	264636_at	At1g65490	--- | hypothetical protein predicted by genemark.hmm;supported by full-length cDNA: Ceres:2118.
-2.79	7	-1.48	7.74	0.3	6.26	0.2	0.00141698	0.0228014	0.00010943	0.0132766	257954_at	At3g21760	--- | putative UDP-glucose glucosyltransferase similar to GB:Q40284 from [Manihot esculenta]; supported by cDNA: gi_13937235_gb_AF372973.1_AF372973
-2.8	10.17	-1.48	10.91	0.2	9.43	0.1	9.939e-05	0.00713141	0.00010662	0.0130753	261118_at	At1g75460	--- | protease, putative similar to SP:P36774 from [Myxococcus xanthus];supported by full-length cDNA: Ceres:94409.
-2.76	10.68	-1.47	11.41	0.1	9.94	0.1	4.375e-05	0.00598225	0.00011328	0.0136	252863_at	At4g39800	MIPS1 | MIPS1 (MYO-INOSITOL-1-PHOSTPATE SYNTHASE 1); inositol-3-phosphate synthase
-2.77	7.94	-1.47	8.67	0	7.21	0.5	0.00901514	0.0665056	0.00012398	0.01414	264102_at	At1g79270	ECT8 | ECT8 (evolutionarily conserved C-terminal region 8)
-2.77	10.73	-1.47	11.46	0.1	10	0.1	7.529e-05	0.00658037	0.00011626	0.0138125	265182_at	At1g23740	--- | putative auxin-induced protein ;supported by full-length cDNA: Ceres:155143.
-2.78	9.73	-1.47	10.47	0.1	9	0.2	0.00017618	0.00879346	0.00011065	0.0133545	263410_at	At2g04039	--- | predicted protein ;supported by full-length cDNA: Ceres:28779.
-2.75	7.64	-1.46	8.37	0.1	6.91	0.1	4.257e-05	0.00598225	0.00011854	0.0140104	250794_at	At5g05270	--- | putative protein contains similarity to chalcone-flavonone isomerase (chalcone isomerase)supported by full-length cDNA: Ceres:40439.
-2.76	7.28	-1.46	8.01	0.2	6.54	0	6.757e-05	0.00643211	0.00011574	0.013822	251058_at	At5g01790	--- | putative protein
-2.73	7.55	-1.45	8.28	0.4	6.83	0.4	0.0164024	0.0937458	0.00017203	0.0172105	245982_at	At5g13170	SAG29 | SAG29 (SENESCENCE-ASSOCIATED PROTEIN 29)
-2.73	9.82	-1.45	10.54	0.1	9.09	0.1	3.792e-05	0.00598225	0.00012433	0.0141095	261191_at	At1g32900	--- | starch synthase, putative similar to starch synthase GI:21613 from [Solanum tuberosum];supported by full-length cDNA: Ceres:7714.
-2.73	8.72	-1.45	9.45	0.1	8	0	8.3e-07	0.00315748	0.00012117	0.0140305	261661_at	At1g18360	--- | lysophospholipase homolog, putative similar to lysophospholipase homolog GB:AAB97366 GI:2801536 from [Oryza sativa]
-2.73	9.14	-1.45	9.87	0.1	8.42	0.2	0.00039675	0.0119549	0.00012275	0.0140704	263533_at	At2g24820	TIC55 | TIC55 (TRANSLOCON AT THE INNER ENVELOPE MEMBRANE OF CHLOROPLASTS 55); 2 iron, 2 sulfur cluster binding / electron carrier/ oxidoreductase
-2.73	9.28	-1.45	10.01	0.3	8.56	0.2	0.00255842	0.0318403	0.0001559	0.0162374	265894_at	At2g15050	LTP | LTP; lipid binding
-2.73	7.38	-1.45	8.1	0.9	6.65	0.5	0.134239	0.335267	0.00012573	0.014198	266385_at	At2g14610	PR1 | PR1 (PATHOGENESIS-RELATED GENE 1)
-2.74	7.32	-1.45	8.05	0.2	6.6	0.1	0.00015287	0.00832689	0.00012082	0.0140612	248537_at	At5g50100	--- | putative protein similar to unknown protein (pir||S75732);supported by full-length cDNA: Ceres:35710.
-2.74	4.67	-1.45	5.39	0.3	3.94	0.1	0.00102901	0.0193501	0.00013555	0.014654	266357_at	At2g32290	BAM6 | BAM6 (BETA-AMYLASE 6); beta-amylase/ catalytic/ cation binding
-2.71	7.84	-1.44	8.56	0.8	7.12	0.5	0.101154	0.283663	0.00021271	0.0200496	252965_at	At4g38860	--- | putative auxin-induced protein auxin-induced protein 10A, Glycine max., PIR2:JQ1099
-2.71	7.59	-1.44	8.3	0.1	6.87	0.1	6.589e-05	0.00639568	0.00012573	0.0141281	260419_at	At1g69730	--- | putative protein kinase contains Pfam profile: PF00069 Eukaryotic protein kinase domain
-2.71	9.97	-1.44	10.69	0.2	9.25	0.1	0.0001576	0.0083993	0.00013871	0.014785	263736_at	At1g60000	--- | nucleic acid-binding protein, putative similar to nucleic acid-binding protein GI:168525 from [Zea mays];supported by full-length cDNA: Ceres:41722.
-2.72	7.71	-1.44	8.43	0.2	6.99	0.2	0.00085783	0.0176157	0.0001338	0.0146029	246490_at	At5g15950	CPuORF10 | CPuORF10 (Conserved peptide upstream open reading frame 10)
-2.72	9.05	-1.44	9.77	0.1	8.33	0.1	2.469e-05	0.00559138	0.00012012	0.0141237	263477_at	At2g31790	--- | putative glucosyltransferase ; supported by cDNA: gi_15810476_gb_AY056277.1_
-2.72	9.85	-1.44	10.57	0.1	9.13	0.2	5.37e-05	0.0060053	0.00012205	0.0140606	267294_at	At2g23670	YCF37 | YCF37 (Arabidopsis homolog of Synechocystis YCF37)
-2.69	6.98	-1.43	7.69	0.6	6.27	0.3	0.0402957	0.162393	0.00034809	0.0258632	247880_at	At5g57780	--- | putative protein similar to unknown protein (emb CAB79759.1)
-2.69	10.61	-1.43	11.32	0.1	9.89	0.1	5.472e-05	0.0060053	0.00013135	0.0144734	252943_at	At4g39330	CAD9 | CAD9 (CINNAMYL ALCOHOL DEHYDROGENASE 9); binding / catalytic/ oxidoreductase/ zinc ion binding
-2.69	7.93	-1.43	8.64	0.2	7.21	0.1	0.00021446	0.00925979	0.00014888	0.0156498	256514_at	At1g66130	--- | oxidoreductase, putative contains Pfam profile: PF01408: oxidoreductase, Gfo/Idh/MocA family
-2.7	10.13	-1.43	10.85	0.1	9.42	0	4.29e-06	0.00445087	0.00013205	0.0144808	250207_at	At5g13930	TT4 | TT4 (TRANSPARENT TESTA 4); naringenin-chalcone synthase
-2.7	10.67	-1.43	11.39	0	9.95	0.1	2.177e-05	0.00559138	0.00012854	0.0143024	254687_at	At4g13770	CYP83A1 | CYP83A1 (CYTOCHROME P450 83A1); oxidoreductase, acting on paired donors, with incorporation or reduction of molecular oxygen, NADH or NADPH as one donor, and incorporation of one atom of oxygen / oxygen binding
-2.7	10.38	-1.43	11.09	0.1	9.66	0.2	6.478e-05	0.00639568	0.00013012	0.0144078	256299_at	At1g69530	ATEXPA1 | ATEXPA1 (ARABIDOPSIS THALIANA EXPANSIN A1)
-2.7	7.57	-1.43	8.29	0.3	6.86	0.2	0.00153692	0.0239135	0.00014818	0.0156481	256674_at	At3g52360	--- | unknown protein ;supported by full-length cDNA: Ceres:31357.
-2.67	10.26	-1.42	10.97	0.1	9.55	0.1	1.62e-05	0.00559138	0.00013661	0.0146291	256186_at	At1g51680	4CL1 | 4CL1 (4-COUMARATE:COA LIGASE 1); 4-coumarate-CoA ligase
-2.67	9.35	-1.42	10.05	0.2	8.64	0.2	0.00100676	0.0190575	0.00016677	0.0169821	256880_at	At3g26450	--- | major latex protein, putative similar to major latex protein type1 GB:CAA63026 [Arabidopsis thaliana]; supported by full-length cDNA: Ceres: 8841.
-2.68	5.97	-1.42	6.68	0.4	5.26	0.1	0.00517848	0.0481122	0.00017378	0.0172348	256619_at	At3g24470	--- | hypothetical protein predicted by genscan+
-2.68	7.51	-1.42	8.22	0.1	6.8	0.1	1.191e-05	0.00542459	0.00013555	0.0147238	262882_at	At1g64900	CYP89A2 | CYP89A2 (CYTOCHROME P450 89A2); electron carrier/ heme binding / iron ion binding / monooxygenase/ oxygen binding
-2.65	10.97	-1.41	11.67	0	10.26	0.4	0.00656304	0.0548563	0.00016747	0.0169778	245928_s_at	At5g24780	VSP1 | VSP1 (VEGETATIVE STORAGE PROTEIN 1); acid phosphatase/ transcription factor binding
-2.65	6.74	-1.41	7.45	0	6.04	0.1	4.26e-06	0.00445087	0.00014573	0.0154605	246603_at	At1g31690	--- | copper amine oxidase, putative similar to copper amine oxidase GI:3819099 from [Cicer arietinum]
-2.65	4.57	-1.41	5.27	0.4	3.86	0.1	0.00415815	0.042262	0.0001836	0.0180517	258723_at	At3g09600	--- | putative MYB-related protein similar to MYB-related protein GB:CAA73305
-2.66	7.76	-1.41	8.46	0.2	7.05	0.1	0.00024856	0.00970897	0.00015835	0.0164182	258956_at	At3g01440	--- | hypothetical protein predicted by genscan+;supported by full-length cDNA: Ceres:13653.
-2.66	5.62	-1.41	6.33	0.4	4.92	0.2	0.00889883	0.0658866	0.00020921	0.0198008	262811_at	At1g11700	--- | unknown protein ESTs gb|R65381 and gb|T44635 come from this gene
-2.63	9.99	-1.4	10.69	0.1	9.29	0.2	0.00010854	0.00731115	0.00016572	0.0169507	247232_at	At5g64940	ATH13 | ATATH13; transporter
-2.63	6.15	-1.4	6.85	0.1	5.45	0.3	0.00112789	0.0203057	0.00016274	0.0167207	249727_at	At5g35490	MRU1 | unknown protein
-2.63	9.7	-1.4	10.4	0.2	9	0.1	0.00019009	0.00895851	0.00017203	0.0171354	261488_at	At1g14345	--- | Expressed protein ; supported by full-length cDNA: Ceres: 19170.
-2.64	6.36	-1.4	7.06	0.6	5.66	0.3	0.034579	0.147402	0.00036352	0.026492	261407_at	At1g18810	--- | unknown protein ;supported by full-length cDNA: Ceres:151637.
-2.65	8.18	-1.4	8.88	0.3	7.48	0.1	0.0013058	0.0219164	0.00017624	0.0174026	252502_at	At3g46900	COPT2 | COPT2; copper ion transmembrane transporter/ high affinity copper ion transmembrane transporter
-2.65	7.03	-1.4	7.73	0.3	6.33	0.3	0.0115544	0.0762108	0.00018518	0.0179745	258322_at	At3g22740	HMT3 | HMT3; homocysteine S-methyltransferase
-2.65	7.53	-1.4	8.23	0.2	6.83	0	9.39e-05	0.00701085	0.00016186	0.0167059	261881_at	At1g80760	NIP6;1 | NIP6;1 (NOD26-LIKE INTRINSIC PROTEIN 6;1); boron transporter/ glycerol transmembrane transporter/ urea transmembrane transporter/ water channel/ water transporter
-2.61	6.46	-1.39	7.16	0.3	5.77	0.1	0.00115454	0.0205533	0.00018834	0.0182034	253496_at	At4g31870	ATGPX7 | ATGPX7 (glutathione peroxidase 7); glutathione peroxidase
-2.62	7.54	-1.39	8.24	0.1	6.85	0.2	0.00013145	0.0078906	0.00016957	0.0170396	259081_at	At3g05030	NHX2 | NHX2 (SODIUM HYDROGEN EXCHANGER 2); sodium ion transmembrane transporter/ sodium:hydrogen antiporter
-2.62	8.64	-1.39	9.33	0	7.95	0.1	2.17e-06	0.00360826	0.00016747	0.0169027	262577_at	At1g15290	--- | unknown protein ESTs gb|F20110 and gb|F20109 come from this gene
-2.6	8.82	-1.38	9.51	0.2	8.13	0.1	0.00026776	0.00999116	0.00018431	0.0179658	248921_at	At5g45950	--- | GDSL-motif lipase/hydrolase-like protein
-2.6	8.9	-1.38	9.59	0.1	8.21	0.2	0.00035117	0.0112715	0.00018922	0.018211	252353_at	At3g48200	--- | putative protein KIAA0226 gene product - Homo sapiens,PID:d1013904; supported by cDNA: gi_14532611_gb_AY039930.1_
-2.6	8.27	-1.38	8.96	0.1	7.58	0.2	0.00051282	0.0134144	0.00018395	0.0180086	262875_at	At1g64970	G-TMT | G-TMT (GAMMA-TOCOPHEROL METHYLTRANSFERASE); tocopherol O-methyltransferase
-2.59	10.44	-1.37	11.13	0.1	9.76	0.1	4.266e-05	0.00598225	0.00019307	0.0185042	256454_at	At1g75280	--- | NADPH oxidoreductase, putative similar to GI:1708420 from [Arabidopsis thaliana] (J. Biol. Chem. 270 (44), 26224-26231 (1995));supported by full-length cDNA: Ceres:11944.
-2.56	8.02	-1.36	8.7	0.3	7.34	0.2	0.00305352	0.0351417	0.00025007	0.0219385	249942_at	At5g22300	GAPB | GAPB (GLYCERALDEHYDE-3-PHOSPHATE DEHYDROGENASE B SUBUNIT); glyceraldehyde-3-phosphate dehydrogenase (NADP+)/ glyceraldehyde-3-phosphate dehydrogenase
-2.56	7.87	-1.36	8.55	0.3	7.19	0.2	0.00464763	0.0451399	0.00024989	0.0220077	262396_at	At1g49470	--- | unknown protein ;supported by full-length cDNA: Ceres:95546.
-2.57	7.94	-1.36	8.62	0.2	7.26	0.1	0.00028357	0.0102024	0.00021377	0.0200658	252011_at	At3g52720	ACA1 | ACA1 (ALPHA CARBONIC ANHYDRASE 1); carbonate dehydratase/ zinc ion binding
-2.57	8.08	-1.36	8.76	0.1	7.4	0.1	7.366e-05	0.00658037	0.00020026	0.0190333	253886_at	At4g27710	CYP709B3 | CYP709B3; electron carrier/ heme binding / iron ion binding / monooxygenase/ oxygen binding
-2.57	6.42	-1.36	7.1	0.2	5.74	0.2	0.00046094	0.0126524	0.00020009	0.0190962	256461_s_at	At4g18440	--- | adenylosuccinate lyase - like protein adenylosuccinate lyase - Haemophilus influenzae
-2.54	11.07	-1.35	11.74	0.1	10.4	0.1	0.00013934	0.00803514	0.00021938	0.0205082	249482_at	At5g38980	--- | putative protein ;supported by full-length cDNA: Ceres:115913.
-2.54	8.5	-1.35	9.17	0.1	7.83	0.3	0.00394342	0.0409419	0.00022885	0.0207968	251028_at	At5g02230	--- | putative protein putative hydrolase At2g32150 - Arabidopsis thaliana, EMBL:AC006223;supported by full-length cDNA: Ceres:36724.
-2.54	7.3	-1.35	7.97	0.1	6.62	0.1	0.0001408	0.00809003	0.00022341	0.0206316	260388_at	At1g74070	--- | hypothetical protein predicted by genscan+, similar to adenosine kinase (EC 2.7.1.20) GB:S52758 from [Leishmania donovani];supported by full-length cDNA: Ceres:22336.
-2.54	7.28	-1.35	7.95	0.2	6.61	0.1	0.00105407	0.0196272	0.00025164	0.0218251	261768_at	At1g15550	GA3OX1 | GA3OX1 (GIBBERELLIN 3-OXIDASE 1); gibberellin 3-beta-dioxygenase/ transcription factor binding
-2.55	6.63	-1.35	7.31	0.2	5.96	0.3	0.00197523	0.0277346	0.00021938	0.0204245	248048_at	At5g56080	NAS2 | NAS2 (NICOTIANAMINE SYNTHASE 2); nicotianamine synthase
-2.55	7.11	-1.35	7.79	0.3	6.44	0.1	0.00131197	0.0219419	0.00022709	0.0208032	263796_at	At2g24540	AFR | AFR (ATTENUATED FAR-RED RESPONSE)
-2.55	8.17	-1.35	8.85	0.1	7.5	0.5	0.0187214	0.101026	0.00030811	0.0250107	267538_at	At2g41870	--- | putative DNA binding protein ; supported by cDNA: gi_11908071_gb_AF326883.1_AF326883
-2.52	10.57	-1.34	11.23	0.1	9.9	0.1	4.384e-05	0.00598225	0.00022885	0.02088	253860_at	At4g27700	--- | hypothetical protein ;supported by full-length cDNA: Ceres:14002.
-2.53	9.72	-1.34	10.39	0.1	9.04	0.2	0.00036016	0.0114579	0.00021938	0.0203415	259736_at	At1g64390	AtGH9C2 | AtGH9C2 (Arabidopsis thaliana glycosyl hydrolase 9C2); carbohydrate binding / catalytic/ hydrolase, hydrolyzing O-glycosyl compounds
-2.53	11.11	-1.34	11.78	0.1	10.44	0.3	0.00095177	0.0184607	0.00022341	0.0205484	260481_at	At1g10960	ATFD1 | ATFD1 (FERREDOXIN 1); 2 iron, 2 sulfur cluster binding / electron carrier/ iron-sulfur cluster binding
-2.53	7.41	-1.34	8.08	0.2	6.74	0.1	0.0003062	0.0105505	0.0002299	0.0208095	260774_at	At1g78290	--- | serine-threonine protein kinase, putative similar to serine-threonine protein kinase (TaPK3) GI:2055372 from [Triticum aestivum];supported by full-length cDNA: Ceres:98655.
-2.54	6.45	-1.34	7.12	0.4	5.78	0.2	0.0109671	0.0740996	0.00033827	0.0258926	258133_at	At3g24500	MBF1C | MBF1C (MULTIPROTEIN BRIDGING FACTOR 1C); DNA binding / transcription coactivator/ transcription factor
-2.54	5.89	-1.34	6.56	0.4	5.22	0.2	0.00666905	0.0554377	0.00029408	0.0244818	264909_at	At2g17300	--- | unknown protein
-2.51	4.67	-1.33	5.33	0.2	4.01	0.1	0.00034041	0.0111561	0.00025147	0.0218931	254430_at	At4g20820	--- | reticuline oxidase - like protein reticuline oxidase (EC 1.5.3.9) precursor, Eschscholzia californica, PIR2:A41533
-2.51	7.71	-1.33	8.38	0.2	7.05	0	0.00020706	0.00914782	0.00023604	0.0211968	262644_at	At1g62710	BETA-VPE | BETA-VPE (BETA VACUOLAR PROCESSING ENZYME); cysteine-type endopeptidase
-2.52	6.88	-1.33	7.55	0.2	6.22	0.9	0.116549	0.308808	0.00041806	0.0294321	245627_at	At1g56600	AtGolS2 | AtGolS2 (Arabidopsis thaliana galactinol synthase 2); transferase, transferring glycosyl groups / transferase, transferring hexosyl groups
-2.52	7.57	-1.33	8.24	0.1	6.91	0.1	2.814e-05	0.00559138	0.00023148	0.0208696	245936_at	At5g19850	--- | putative protein predicted proteins - different species
-2.49	8.68	-1.32	9.34	0.1	8.02	0.1	4.615e-05	0.0060053	0.00025059	0.0219004	250429_at	At5g10470	--- | putative protein TH65 protein, Arabidopsis thaliana, EMBL:AJ001729
-2.49	8.69	-1.32	9.35	0.1	8.03	0.5	0.0168365	0.0948143	0.00032915	0.0258897	250937_at	At5g03230	--- | putative protein various predicted proteins, Arabidopsis thaliana; supported by cDNA: gi_13878024_gb_AF370275.1_AF370275
-2.5	8	-1.32	8.66	0.3	7.34	0.1	0.00157414	0.0242838	0.00026778	0.0226222	246986_at	At5g67280	RLK | RLK (Receptor-like kinase); ATP binding / kinase/ protein serine/threonine kinase
-2.5	8.41	-1.32	9.07	0.2	7.75	0.1	0.00067836	0.0157327	0.00026199	0.0224662	253228_at	At4g34630	--- | putative protein ;supported by full-length cDNA: Ceres:20883.
-2.5	7.78	-1.32	8.45	0.1	7.12	0.1	5.843e-05	0.00611142	0.00024305	0.0217412	253629_at	At4g30450	--- | glycine-rich protein glycine-rich cell wall structural protein - Petunia x hybrida,Pir2:A26099;supported by full-length cDNA: Ceres:115209.
-2.5	9.18	-1.32	9.84	0.1	8.51	0.1	2.561e-05	0.00559138	0.00024901	0.0220155	258023_at	At3g19450	ATCAD4 | ATCAD4; cinnamyl-alcohol dehydrogenase
-2.5	5.98	-1.32	6.64	0.6	5.32	0	0.0351698	0.149001	0.00040175	0.0287273	260568_at	At2g43570	--- | endochitinase isolog
-2.47	6.9	-1.31	7.55	0.1	6.25	0.1	5.415e-05	0.0060053	0.00026146	0.0225057	246403_at	At1g57590	--- | pectinacetylesterase precursor, putative similar to pectinacetylesterase precursor GI:1431629 from [Vigna radiata]
-2.48	9.88	-1.31	10.54	0	9.23	0.1	1.73e-06	0.00360826	0.00024603	0.0218366	258977_s_at	At3g02020	AK3 | AK3 (ASPARTATE KINASE 3); aspartate kinase
-2.48	7.56	-1.31	8.22	0.1	6.91	0.1	3.529e-05	0.00593201	0.00026392	0.0225468	259308_at	At3g05180	--- | putative nodulin similar to nodulin GB:AAA91034 from [Medicago sativa];supported by full-length cDNA: Ceres:16718.
-2.48	7.17	-1.31	7.82	0.2	6.51	0.4	0.00881466	0.0655799	0.00033003	0.0256928	266820_at	At2g44940	--- | putative AP2 domain transcription factor pFAM domain (PF00847)supported by full-length cDNA: Ceres:31044.
-2.48	5.88	-1.31	6.53	0.2	5.22	0.2	0.00060781	0.0147022	0.00024428	0.0217656	266989_at	At2g39330	JAL23 | JAL23 (JACALIN-RELATED LECTIN 23)
-2.48	11.02	-1.31	11.68	0.4	10.37	0.3	0.0117769	0.0771263	0.00040228	0.028675	267517_at	At2g30510	RPT2 | RPT2 (ROOT PHOTOTROPISM 2); protein binding
-2.45	8.92	-1.3	9.57	0.2	8.28	0.2	0.0005559	0.0140375	0.00029847	0.0245776	266572_at	At2g23840	--- | unknown protein
-2.46	5.31	-1.3	5.96	0.2	4.66	0.1	0.00069449	0.0158573	0.00031127	0.0251773	249047_at	At5g44410	--- | berberine bridge enzyme-like protein
-2.46	10.62	-1.3	11.27	0.2	9.97	0.3	0.00269356	0.0326983	0.00025848	0.0223333	252618_at	At3g45140	LOX2 | LOX2 (LIPOXYGENASE 2); lipoxygenase
-2.46	4.96	-1.3	5.61	0.3	4.31	0.1	0.00238076	0.0308903	0.00032968	0.0258419	256926_at	At3g22540	--- | hypothetical protein predicted by genemark.hmm
-2.46	8.78	-1.3	9.43	0.1	8.13	0.2	0.00038087	0.0118363	0.0002648	0.0225373	262133_at	At1g78000	SULTR1;2 | SULTR1;2 (SULFATE TRANSPORTER 1;2); sulfate transmembrane transporter
-2.47	9.08	-1.3	9.73	0.3	8.43	0.2	0.00551108	0.0497261	0.00033459	0.0257838	256994_s_at	At3g25830	ATTPS-CIN | ATTPS-CIN (terpene synthase-like sequence-1,8-cineole); (E)-beta-ocimene synthase/ myrcene synthase
-2.47	8.79	-1.3	9.44	0.1	8.14	0.1	4.651e-05	0.0060053	0.00026602	0.0225576	260309_at	At1g70580	AOAT2 | AOAT2 (ALANINE-2-OXOGLUTARATE AMINOTRANSFERASE 2); L-alanine:2-oxoglutarate aminotransferase/ glycine:2-oxoglutarate aminotransferase
-2.47	7.3	-1.3	7.95	0.3	6.65	0.2	0.00384693	0.0403812	0.00031881	0.0255158	265203_at	At2g36630	--- | unknown protein
-2.44	9.17	-1.29	9.81	0.1	8.53	0.1	4.08e-06	0.00445087	0.00028496	0.0239852	253765_at	At4g28740	--- | hypothetical protein ;supported by full-length cDNA: Ceres:36080.
-2.44	6.79	-1.29	7.44	0.2	6.15	0.1	9.316e-05	0.00701085	0.00031162	0.0251166	258338_at	At3g16150	--- | putative L-asparaginase similar to L-ASPARAGINASE GB:P30364from [Lupinus angustifolius];supported by full-length cDNA: Ceres:21689.
-2.44	5.92	-1.29	6.56	0.2	5.28	0	0.00029931	0.0104234	0.00032652	0.0258611	263115_at	At1g03055	--- | Expressed protein ; supported by cDNA: gi_14488101_gb_AF389299.1_AF389299
-2.44	8.19	-1.29	8.84	0.2	7.55	0.1	0.00040905	0.0121121	0.00031881	0.0254266	263473_at	At2g31750	UGT74D1 | UGT74D1 (UDP-glucosyl transferase 74D1); UDP-glycosyltransferase/ abscisic acid glucosyltransferase/ transferase, transferring glycosyl groups / transferase, transferring hexosyl groups
-2.44	8.76	-1.29	9.41	0.1	8.12	0.1	3.989e-05	0.00598225	0.0002904	0.0243529	264360_at	At1g03310	DBE1 | isoamylase, putative / starch debranching enzyme, putative
-2.44	7.26	-1.29	7.9	0.2	6.61	0	0.00026138	0.00993692	0.00030794	0.0250857	264692_at	At1g70000	--- | DNA binding protein MybSt1, putative similar to DNA binding protein MybSt1 GI:7705206 from [Solanum tuberosum]
-2.44	7.87	-1.29	8.51	0.2	7.22	0.2	0.00154909	0.0240592	0.00033827	0.025806	265699_at	At2g03550	--- | putative esterase (contains an esterase/lipase/thioesterase active site serine domain (prosite: PS50187); related to plant sensitive response proteins
-2.44	7.68	-1.29	8.32	0.2	7.03	0.2	0.00231579	0.0304104	0.00035546	0.0262395	266291_at	At2g29320	--- | putative tropinone reductase ;supported by full-length cDNA: Ceres:1637.
-2.45	7.72	-1.29	8.37	0.1	7.07	0.1	0.00020488	0.00910997	0.00029163	0.0243663	253088_at	At4g36220	FAH1 | FAH1 (FERULIC ACID 5-HYDROXYLASE 1); ferulate 5-hydroxylase/ monooxygenase
-2.45	7.25	-1.29	7.9	0.1	6.61	0.2	0.00060858	0.0147053	0.0003039	0.0248459	254283_s_at	At4g22870	--- | anthocyanidin synthase - like protein putative leucoanthocyanidin dioxygenase, Arabidopsis thaliana, PID:g1575699
-2.45	4.33	-1.29	4.98	0.4	3.69	0.1	0.0126523	0.0803264	0.00043192	0.0295856	257057_at	At3g15310	--- | hypothetical protein predicted by genscan; supported by cDNA: gi_15292884_gb_AY050876.1_
-2.42	7.39	-1.28	8.03	0.1	6.75	0.1	0.00012188	0.00755481	0.00032144	0.025547	247463_at	At5g62210	--- | embryo-specific protein - like embryo-specific protein 3, Arabidopsis thaliana, PIR:T48490; supported by full-length cDNA: Ceres: 28168.
-2.42	11.08	-1.28	11.72	0.2	10.44	0.2	0.00200346	0.0279094	0.00034546	0.0260927	248566_s_at	At5g49730	ATFRO7 | ATFRO7 (FERRIC REDUCTION OXIDASE 7); ferric-chelate reductase/ oxidoreductase
-2.42	8.04	-1.28	8.68	0.2	7.4	0.3	0.00396245	0.0410647	0.00036335	0.0266495	255957_at	At1g22160	--- | unknown protein ;supported by full-length cDNA: Ceres:23788.
-2.42	6.94	-1.28	7.58	0.2	6.3	0.2	0.00128259	0.0217921	0.00034564	0.0260198	261139_at	At1g19700	BEL10 | BEL10 (BEL1-LIKE HOMEODOMAIN 10); DNA binding / transcription factor
-2.43	8.44	-1.28	9.08	0.1	7.8	0.1	1.332e-05	0.00542459	0.00029531	0.0244946	246126_at	At5g20070	ATNUDX19 | ATNUDX19 (ARABIDOPSIS THALIANA NUDIX HYDROLASE HOMOLOG 19); hydrolase/ metal ion binding
-2.43	9.66	-1.28	10.3	0.1	9.02	0.1	4.89e-05	0.0060053	0.00029548	0.0244203	248270_at	At5g53450	ORG1 | ORG1 (OBP3-responsive gene 1); ATP binding / kinase/ protein kinase
-2.43	9.27	-1.28	9.91	0.2	8.63	0.1	0.00050325	0.013275	0.00033196	0.0257551	262536_at	At1g17100	--- | SOUL-like protein Similar to SOUL Protein [Mus musculus] (gi|4886906) and [Homo sapiens] (gi|4886910). Location of ests PAP043 5 (gb|Z27017), PAP043 3 (gb|Z29848), 153N19T7 (gb|AA720145), and 212B8T7 (gb|N37862);supported by full-length cDNA: Ceres:29992.
-2.44	9.04	-1.28	9.68	0.2	8.4	0	0.00048691	0.0131119	0.00033003	0.0257808	263875_at	At2g21970	SEP2 | SEP2 (STRESS ENHANCED PROTEIN 2); chlorophyll binding
-2.4	8.76	-1.27	9.39	0.1	8.13	0.2	0.00039192	0.0119132	0.00034599	0.0259605	255065_s_at	At4g08870	--- | putative arginase similar to arginases (Pfam: PF00491, Score=353.2, E=1.4e-119, N=1);supported by full-length cDNA: Ceres:33985.
-2.41	3.92	-1.27	4.56	0.3	3.29	0	0.00414666	0.0422019	0.00041122	0.0292212	248867_at	At5g46830	--- | bHLH transcription factor
-2.41	9.05	-1.27	9.68	0.1	8.41	0.1	0.00011159	0.00731791	0.00032915	0.0259792	252168_at	At3g50440	MES10 | MES10 (METHYL ESTERASE 10); hydrolase/ hydrolase, acting on ester bonds / methyl jasmonate esterase
-2.41	8.08	-1.27	8.71	0.1	7.44	0.2	0.00040924	0.0121121	0.00034704	0.0259541	253052_at	At4g37310	CYP81H1 | CYP81H1; electron carrier/ heme binding / iron ion binding / monooxygenase/ oxygen binding
-2.41	6.98	-1.27	7.62	0.1	6.35	0.3	0.00196535	0.0276726	0.0003146	0.0252676	254150_at	At4g24350	--- | putative protein storage protein - Populus deltoides, PIR2:S31580
-2.41	8.64	-1.27	9.27	0.2	8	0.1	0.0004186	0.0121944	0.00035616	0.0262064	259927_at	At1g75100	JAC1 | JAC1 (J-DOMAIN PROTEIN REQUIRED FOR CHLOROPLAST ACCUMULATION RESPONSE 1); heat shock protein binding
-2.42	5.48	-1.27	6.11	0.1	4.84	0.2	0.00032824	0.0109406	0.00029952	0.0245755	256509_at	At1g75300	--- | NADPH oxidoreductase, putative similar to GI:1708420 from [Arabidopsis thaliana] (J. Biol. Chem. 270 (44), 26224-26231 (1995))
-2.39	9.04	-1.26	9.67	0.2	8.41	0.3	0.00702107	0.0570913	0.00044963	0.0305238	247252_at	At5g64770	--- | unknown protein
-2.39	7.16	-1.26	7.79	0.1	6.53	0	1.217e-05	0.00542459	0.00034967	0.0258961	254185_at	At4g23990	CSLG3 | ATCSLG3; cellulose synthase/ transferase/ transferase, transferring glycosyl groups
-2.39	7.59	-1.26	8.22	0.2	6.96	0.1	0.00113529	0.0203721	0.00039158	0.0282658	259632_at	At1g56430	NAS4 | NAS4 (NICOTIANAMINE SYNTHASE 4); nicotianamine synthase
-2.39	10.08	-1.26	10.71	0.4	9.45	0.4	0.0231627	0.115333	0.00056554	0.0357341	259751_at	At1g71030	MYBL2 | MYBL2 (ARABIDOPSIS MYB-LIKE 2); DNA binding / transcription factor
-2.39	8.79	-1.26	9.42	0.3	8.17	0.2	0.00627446	0.0533681	0.00048663	0.0321739	264022_at	At2g21185	--- | Expressed protein ; supported by full-length cDNA: Ceres: 19643.
-2.39	8.49	-1.26	9.12	0.2	7.86	0.1	0.00023572	0.00948279	0.00034704	0.0258693	266363_at	At2g41250	--- | hypothetical protein predicted by genscan and genefinder
-2.4	7.85	-1.26	8.48	0.2	7.22	0.2	0.0024894	0.0314588	0.0004	0.0286918	247946_at	At5g57180	CIA2 | CIA2 (CHLOROPLAST IMPORT APPARATUS 2); transcription regulator
-2.4	11.07	-1.26	11.7	0.1	10.43	0.3	0.00490969	0.046765	0.00041683	0.0294365	248683_at	At5g48490	--- | putative protein similar to unknown protein (pir||S72530);supported by full-length cDNA: Ceres:32925.
-2.4	6.87	-1.26	7.5	0.1	6.24	0.1	1.914e-05	0.00559138	0.00033792	0.0259529	250045_at	At5g17700	--- | putative protein mRNA (orf04), Arabidopsis thaliana, EMBL:ATORF04
-2.4	9.69	-1.26	10.32	0	9.06	0.2	0.00068408	0.0157615	0.00034283	0.0260667	253073_at	At4g37410	CYP81F4 | CYP81F4; electron carrier/ heme binding / iron ion binding / monooxygenase/ oxygen binding
-2.4	8.16	-1.26	8.79	0.1	7.53	0.1	0.00023571	0.00948279	0.00033196	0.0256678	255622_at	At4g01070	GT72B1 | GT72B1; UDP-glucosyltransferase/ UDP-glycosyltransferase/ transferase, transferring glycosyl groups
-2.37	10.36	-1.25	10.98	0.1	9.74	0.1	2.739e-05	0.00559138	0.00037019	0.0268917	262879_at	At1g64860	SIGA | SIGA (SIGMA FACTOR A); DNA binding / DNA-directed RNA polymerase/ sigma factor/ transcription factor
-2.38	9.34	-1.25	9.97	0.1	8.72	0.1	5.897e-05	0.00611439	0.00036352	0.0265769	258055_at	At3g16250	NDF4 | NDF4 (NDH-DEPENDENT CYCLIC ELECTRON FLOW 1); electron carrier/ iron-sulfur cluster binding
-2.38	10.01	-1.25	10.63	0.3	9.38	0.3	0.00908719	0.0667135	0.00052766	0.0340963	266279_at	At2g29290	--- | putative tropinone reductase
-2.36	7.89	-1.24	8.51	0.1	7.28	0.2	0.00041486	0.012164	0.00038843	0.028127	251827_at	At3g55120	TT5 | TT5 (TRANSPARENT TESTA 5); chalcone isomerase
-2.36	6.97	-1.24	7.59	0.1	6.36	0	9.179e-05	0.00701085	0.00039439	0.0283785	257801_at	At3g18750	WNK6 | WNK6 (WITH NO K (=LYSINE) 6); kinase/ protein kinase
-2.36	7.65	-1.24	8.27	0.3	7.03	0.1	0.00264928	0.0324658	0.00046383	0.0312094	261772_at	At1g76240	--- | hypothetical protein predicted by genemark.hmm
-2.36	8.46	-1.24	9.08	0.2	7.85	0.1	0.00041837	0.0121944	0.0004349	0.0297006	264738_at	At1g62250	--- | unknown protein contains similarity to peroxidase isozyme GI:217933 from [Armoracia rusticana]
-2.37	8.83	-1.24	9.45	0.2	8.21	0.1	0.00076634	0.0166636	0.00042753	0.0294622	247377_at	At5g63180	--- | pectate lyase ; supported by cDNA: gi_16648839_gb_AY058197.1_
-2.37	4.57	-1.24	5.19	0.2	3.94	0	0.0001643	0.00853709	0.00034494	0.0261395	254882_s_at	At4g11710	--- | putative protein various predicted reverse transcriptases/transposons, Arabidopsis thaliana
-2.34	6.83	-1.23	7.44	0.1	6.21	0.2	0.00087652	0.0177578	0.00042718	0.0295273	249932_at	At5g22390	--- | unknown protein
-2.34	7.02	-1.23	7.63	0.2	6.4	0.1	0.00044351	0.01242	0.00044507	0.0303045	261819_at	At1g11410	--- | receptor-like kinase, putative similar to receptor-like kinase GI:1783311 from [Brassica oleracea]
-2.34	7.89	-1.23	8.5	0.3	7.28	0.3	0.00776828	0.060683	0.00054415	0.0347675	264210_at	At1g22640	MYB3 | MYB3 (MYB DOMAIN PROTEIN 3); DNA binding / transcription factor
-2.35	7.19	-1.23	7.81	0.1	6.58	0.3	0.00231801	0.0304104	0.0004242	0.0295	257300_at	At3g28080	--- | unknown protein ; supported by full-length cDNA: Ceres: 105122.
-2.35	8.04	-1.23	8.65	0.1	7.42	0.1	8.496e-05	0.0068724	0.0004135	0.0292919	257533_at	At3g10840	--- | putative alpha/beta hydrolase contains Pfam profile: PF00561 alpha/beta hydrolase fold; predicted by genscan
-2.35	7.19	-1.23	7.81	0.2	6.57	0.2	0.00087888	0.0177578	0.00042332	0.0296196	262940_at	At1g79520	--- | unknown protein
-2.33	7.47	-1.22	8.08	0.3	6.86	0.1	0.00328888	0.0368283	0.00052942	0.034113	247118_at	At5g65890	ACR1 | ACR1 (ACT Domain Repeat 1); amino acid binding
-2.33	10.7	-1.22	11.31	0.1	10.09	0	1.691e-05	0.00559138	0.00042718	0.029617	247899_at	At5g57345	--- | Expressed protein ; supported by full-length cDNA: Ceres: 39314.
-2.33	5.94	-1.22	6.56	0.1	5.33	0.1	5.588e-05	0.00601271	0.00042367	0.0295535	264271_at	At1g60270	BGLU6 | BGLU6 (BETA GLUCOSIDASE 6)
-2.33	7.82	-1.22	8.43	0.1	7.21	0.1	2.917e-05	0.00559138	0.00042262	0.0296615	267315_at	At2g34720	NF-YA4 | NF-YA4 (NUCLEAR FACTOR Y, SUBUNIT A4); specific transcriptional repressor/ transcription factor
-2.34	9.26	-1.22	9.88	0.1	8.65	0.3	0.00213038	0.0289423	0.00045769	0.0308876	247679_at	At5g59540	--- | 1-aminocyclopropane-1-carboxylate oxidase - like protein 1-aminocyclopropane-1-carboxylate oxidase kidney bean, PIR:T10818; supported by cDNA: gi_15983482_gb_AF424616.1_AF424616
-2.34	8.03	-1.22	8.64	0.2	7.41	0	0.00020351	0.00910215	0.00045243	0.0306231	263122_at	At1g78510	SPS1 | SPS1 (solanesyl diphosphate synthase 1); trans-octaprenyltranstransferase
-2.31	7.77	-1.21	8.37	0.1	7.17	0.1	0.00022889	0.00942115	0.00043034	0.0295663	246884_at	At5g26220	--- | putative protein cation transport protein chaC, Escherichia coli, PIR:G64868
-2.31	7.91	-1.21	8.52	0.5	7.31	0.2	0.0240857	0.1182	0.00085717	0.0475718	258919_at	At3g10525	--- | Expressed protein ; supported by full-length cDNA: Ceres: 2153.
-2.31	7.56	-1.21	8.16	0.3	6.96	0.2	0.00421535	0.0426018	0.00058045	0.036274	260769_at	At1g49010	--- | Expressed protein ; supported by full-length cDNA: Ceres: 29302.
-2.31	10.43	-1.21	11.03	0.2	9.83	0.1	0.0002278	0.00941316	0.00048488	0.0321512	263034_at	At1g24020	MLP423 | MLP423 (MLP-LIKE PROTEIN 423)
-2.31	8.9	-1.21	9.5	0.1	8.29	0	5.274e-05	0.0060053	0.00046927	0.03139	264609_at	At1g04530	--- | unknown protein ;supported by full-length cDNA: Ceres:2935.
-2.32	7.31	-1.21	7.92	0.2	6.71	0.1	0.00060224	0.0146139	0.00048891	0.0322312	245877_at	At1g26220	--- | unknown protein
-2.32	6.12	-1.21	6.73	0	5.51	0.5	0.0255675	0.122391	0.00051486	0.0334587	252629_at	At3g44970	--- | cytochrome P450 - like protein cytochrome P450 d13695c, Arabidopsis thaliana, PIR:C71417
-2.32	8.65	-1.21	9.25	0.4	8.04	1.5	0.373929	0.607674	8.189e-05	0.0109882	255795_at	At2g33380	RD20 | RD20 (RESPONSIVE TO DESSICATION 20); calcium ion binding
-2.29	11.59	-1.2	12.19	0.1	11	0.1	5.1e-05	0.0060053	0.00049645	0.0325402	247025_at	At5g67030	ABA1 | ABA1 (ABA DEFICIENT 1); zeaxanthin epoxidase
-2.3	9.3	-1.2	9.9	0.1	8.7	0.1	0.00016685	0.00856088	0.00047348	0.031579	253815_at	At4g28250	ATEXPB3 | ATEXPB3 (ARABIDOPSIS THALIANA EXPANSIN B3)
-2.3	11.03	-1.2	11.63	0.1	10.43	0.1	7.828e-05	0.00669878	0.00046559	0.0312353	256015_at	At1g19150	LHCA6 | LHCA6; chlorophyll binding
-2.3	7.25	-1.2	7.85	0.1	6.65	0.3	0.00285496	0.0338644	0.00051662	0.0334773	267595_at	At2g32990	AtGH9B8 | AtGH9B8 (Arabidopsis thaliana glycosyl hydrolase 9B8); catalytic/ hydrolase, hydrolyzing O-glycosyl compounds
-2.28	6.42	-1.19	7.02	0.1	5.83	0.1	8.884e-05	0.00696336	0.00050101	0.032745	251110_at	At5g01260	--- | putative protein various alpha amylases from diverse species; supported by cDNA: gi_16323040_gb_AY057624.1_
-2.28	7.95	-1.19	8.54	0.2	7.35	0.2	0.00159398	0.0243831	0.00056694	0.0357238	252363_at	At3g48460	--- | lipase - like protein lipase Arab-1, Arabidopsis thaliana, PIR2:S68410;supported by full-length cDNA: Ceres:13870.
-2.28	8.21	-1.19	8.8	0.1	7.61	0.2	0.00058103	0.0143278	0.00047646	0.0316851	254163_s_at	At4g24340	--- | putative protein storage protein - Populus deltoides, PIR2:S31580;supported by full-length cDNA: Ceres:8772.
-2.28	10.68	-1.19	11.28	0.1	10.09	0.1	0.00025166	0.00973429	0.00053117	0.0341296	257205_at	At3g16520	UGT88A1 | UDP-glucoronosyl/UDP-glucosyl transferase family protein
-2.28	5.11	-1.19	5.71	0.1	4.52	0.1	1.253e-05	0.00542459	0.00048979	0.032196	260717_at	At1g48120	--- | serine/threonine phosphatase PP7, putative similar to GB:CAA03886 from [Arabidopsis thaliana] (Biochem. Mol. Biol. Int. 44 (4), 703-715 (1998))
-2.28	6.92	-1.19	7.51	0.3	6.32	0.2	0.00501522	0.0472746	0.00066795	0.0403069	265939_at	At2g19650	--- | putative Ta11-like non-LTR retroelement protein similar to GB:AAA75253; some members of this protein family have a weak CCHC zinc fingers that is mostly from retroviral gag proteins (nucleocapsid)
-2.29	7.48	-1.19	8.08	0.1	6.89	0.1	0.00010655	0.00731115	0.00050329	0.0328	246468_at	At5g17050	UGT78D2 | UGT78D2 (UDP-GLUCOSYL TRANSFERASE 78D2); UDP-glycosyltransferase/ anthocyanidin 3-O-glucosyltransferase/ quercetin 3-O-glucosyltransferase/ transferase, transferring glycosyl groups
-2.26	8.53	-1.18	9.12	0.2	7.94	0.1	0.00038784	0.0119044	0.00059272	0.0369399	249810_at	At5g23920	--- | unknown protein
-2.26	6.89	-1.18	7.48	0.1	6.3	0.1	6.576e-05	0.00639568	0.00056887	0.0357466	252917_at	At4g38960	--- | putative zinc finger protein zinc finger protein - Oryza sativa, PID:d1034167
-2.26	9.68	-1.18	10.27	0.2	9.1	0.1	0.00051685	0.0134819	0.00057922	0.0362967	260137_at	At1g66330	--- | unknown protein ;supported by full-length cDNA: Ceres:269548.
-2.27	10.03	-1.18	10.62	0.1	9.44	0.7	0.102195	0.285321	0.00100623	0.0519276	251705_at	At3g56400	WRKY70 | WRKY70; transcription factor/ transcription repressor
-2.27	6.27	-1.18	6.86	0.2	5.68	0.3	0.00880454	0.0655778	0.00069128	0.0406392	261068_at	At1g07450	--- | tropinone reductase-I, putative similar to GB:L20473 from [Datura stramonium] (Proc. Natl. Acad. Sci. U.S.A. 90, 9591-9595 (1993))
-2.24	11.34	-1.17	11.92	0.1	10.76	0.1	1.765e-05	0.00559138	0.00055888	0.0355097	249677_at	At5g35970	--- | DNA helicase-like
-2.25	11.18	-1.17	11.77	0.1	10.6	0.2	0.00043106	0.0122907	0.0005438	0.0348427	257021_at	At3g19710	BCAT4 | BCAT4 (BRANCHED-CHAIN AMINOTRANSFERASE4); catalytic/ methionine-oxo-acid transaminase
-2.25	8.22	-1.17	8.81	0.2	7.64	0.1	0.00079474	0.0169435	0.0006327	0.0387957	262830_at	At1g14700	PAP3 | PAP3 (PURPLE ACID PHOSPHATASE 3); acid phosphatase/ protein serine/threonine phosphatase
-2.25	7.54	-1.17	8.13	0.4	6.96	0.2	0.0232645	0.115563	0.00108268	0.053687	263318_at	At2g24762	AtGDU4 | AtGDU4 (Arabidopsis thaliana GLUTAMINE DUMPER 4)
-2.26	8.27	-1.17	8.85	0.1	7.68	0.2	0.00043618	0.0123746	0.00056537	0.0358222	255304_at	At4g04850	KEA3 | KEA3; potassium ion transmembrane transporter/ potassium:hydrogen antiporter
-2.23	4.25	-1.16	4.83	0.2	3.67	0.1	0.00150714	0.0237089	0.00071495	0.0414962	250485_at	At5g09990	PROPEP5 | PROPEP5 (Elicitor peptide 5 precursor)
-2.23	7.72	-1.16	8.3	0.1	7.14	0.5	0.031303	0.138281	0.00105059	0.0527841	251668_at	At3g57010	--- | putative protein strictosidine synthase (EC 4.3.3.2) - Rauvolfia mannii (fragment); supported by cDNA: gi_13877836_gb_AF370181.1_AF370181
-2.23	6.48	-1.16	7.06	0.1	5.9	0	8.553e-05	0.00689131	0.00061061	0.0376432	255294_at	At4g04750	--- | putative sugar transporter
-2.23	6.3	-1.16	6.88	0.2	5.72	0	0.00042113	0.0122168	0.00067006	0.0403272	258409_at	At3g17640	--- | hypothetical protein similar to GB:AAB97719 from [Arabidopsis thaliana]
-2.23	8.6	-1.16	9.18	0.5	8.02	0.2	0.033558	0.14459	0.0012954	0.0588606	263688_at	At1g26920	--- | unknown protein Location of EST 228A16T7A, gb|N65686;supported by full-length cDNA: Ceres:24946.
-2.23	9.51	-1.16	10.09	0	8.93	0.1	0.00011638	0.00741512	0.00059833	0.0369864	263715_at	At2g20570	GPRI1 | GPRI1 (GBFS PRO-RICH REGION-INTERACTING FACTOR 1); transcription factor/ transcription regulator
-2.24	7.89	-1.16	8.47	0.1	7.31	0.1	0.00011297	0.00732039	0.0006285	0.0386415	248153_at	At5g54250	ATCNGC4 | ATCNGC4 (CYCLIC NUCLEOTIDE-GATED CATION CHANNEL 4); calmodulin binding / cation channel/ cation transmembrane transporter/ cyclic nucleotide binding
-2.24	8.76	-1.16	9.34	0.1	8.18	0	6.112e-05	0.0061964	0.00059693	0.037	250892_at	At5g03760	ATCSLA09 | ATCSLA09; mannan synthase/ transferase, transferring glycosyl groups
-2.24	7.71	-1.16	8.29	0.1	7.13	0.1	1.64e-05	0.00559138	0.00055835	0.0355754	255450_at	At4g02850	--- | putative protein similar to T5J8.18
-2.24	8.59	-1.16	9.17	0.2	8.01	0.3	0.0124021	0.0793301	0.00067374	0.040336	256300_at	At1g69490	NAP | NAP (NAC-like, activated by AP3/PI); transcription factor
-2.24	7.18	-1.16	7.76	0.2	6.6	0.1	0.00090778	0.0181159	0.00065954	0.0400106	259295_at	At3g05340	--- | hypothetical protein predicted by genscan
-2.24	8.31	-1.16	8.89	0.1	7.73	0.4	0.0123866	0.0792531	0.00059483	0.03697	261913_at	At1g65860	FMO GS-OX1 | FMO GS-OX1 (FLAVIN-MONOOXYGENASE GLUCOSINOLATE S-OXYGENASE 1); 3-methylthiopropyl glucosinolate S-oxygenase/ 4-methylthiopropyl glucosinolate S-oxygenase/ 5-methylthiopropyl glucosinolate S-oxygenase/ 6-methylthiopropyl glucosinolate S-oxygenase/ 7-methyl
-2.24	5.17	-1.16	5.75	0.3	4.59	0.3	0.0182308	0.0995798	0.00091469	0.0492076	263780_at	At2g46350	SPA1 | SPA1 (SUPPRESSOR OF PHYA-105 1); protein binding / signal transducer
-2.21	8.2	-1.15	8.78	0.2	7.63	0	0.0001395	0.00803514	0.00068023	0.0401969	258025_at	At3g19480	--- | putative D-3-phosphoglycerate dehydrogenase similar to GB:O04130 from [Arabidopsis thaliana]; supported by cDNA: gi_14596140_gb_AY042858.1_
-2.22	7.93	-1.15	8.51	0.3	7.36	0.2	0.00965054	0.0686616	0.00094011	0.0501028	247696_at	At5g59780	MYB59 | MYB59 (MYB DOMAIN PROTEIN 59); DNA binding / transcription factor
-2.22	10.85	-1.15	11.42	0.2	10.27	0.3	0.00503546	0.0473439	0.00069005	0.0406718	251775_s_at	At3g55610	P5CS1 | P5CS1 (DELTA1-PYRROLINE-5-CARBOXYLATE SYNTHASE 1); delta1-pyrroline-5-carboxylate synthetase
-2.22	7.63	-1.15	8.21	0.2	7.06	0.2	0.00118428	0.0208276	0.00063762	0.038992	254662_at	At4g18270	TRANS11 | ATTRANS11; P-P-bond-hydrolysis-driven protein transmembrane transporter/ catalytic
-2.22	10.36	-1.15	10.94	0.1	9.78	0.1	0.00026559	0.00999116	0.00064323	0.0392299	255364_s_at	At4g04020	--- | putative fibrillin ; supported by full-length cDNA: Ceres: 1461.
-2.23	5.03	-1.15	5.6	0.2	4.45	0.1	0.00195221	0.0275729	0.00073038	0.0422843	252534_at	At3g46130	MYB111 | MYB111 (MYB DOMAIN PROTEIN 111); DNA binding / transcription factor
-2.2	7.27	-1.14	7.83	0.1	6.7	0.2	0.00063103	0.0150091	0.00071092	0.0413673	247716_at	At5g59350	--- | putative protein predicted protein, Arabidopsis thaliana;supported by full-length cDNA: Ceres:148815.
-2.2	7.74	-1.14	8.31	0.1	7.17	0.1	5.26e-05	0.0060053	0.00067918	0.040239	261319_at	At1g53090	SPA4 | SPA4 (SPA1-RELATED 4); protein binding / signal transducer
-2.2	6.07	-1.14	6.64	0.1	5.5	0.1	0.00021758	0.00929385	0.0006655	0.0402653	262186_at	At1g77960	--- | hypothetical protein
-2.21	7.63	-1.14	8.21	0.5	7.06	0.3	0.0640257	0.214376	0.00104831	0.0527859	251169_at	At3g63210	MARD1 | MARD1
-2.21	5.01	-1.14	5.58	0.3	4.44	0.1	0.0036009	0.0388352	0.00083069	0.046901	256386_at	At1g66540	--- | cytochrome P450, putative contains Pfam profile: PF00067: Cytochrome P450
-2.21	9.07	-1.14	9.64	0.1	8.5	0.2	0.00123319	0.021326	0.0007018	0.0410462	263433_at	At2g22240	MIPS2 | MIPS2 (MYO-INOSITOL-1-PHOSTPATE SYNTHASE 2); binding / catalytic/ inositol-3-phosphate synthase
-2.18	6.45	-1.13	7.01	0	5.89	0.1	1.501e-05	0.00559138	0.00067619	0.0402715	245267_at	At4g14060	--- | major latex protein like ; supported by cDNA: gi_15982831_gb_AY057523.1_
-2.18	9.82	-1.13	10.38	0.1	9.25	0.1	8.974e-05	0.00701023	0.00074125	0.042697	247766_at	At5g58870	ftsh9 | ftsh9 (FtsH protease 9); ATP-dependent peptidase/ ATPase/ metallopeptidase
-2.18	8.52	-1.13	9.09	0.2	7.96	0.2	0.00138687	0.0225527	0.00081315	0.0462544	248329_at	At5g52780	--- | putative protein similar to unknown protein (pir||T04431);supported by full-length cDNA: Ceres:26264.
-2.18	7.66	-1.13	8.22	0.6	7.1	0.2	0.0796706	0.244621	0.00157685	0.066855	267238_at	At2g44130	--- | unknown protein ;supported by full-length cDNA: Ceres:6950.
-2.19	5.55	-1.13	6.12	0.1	4.99	0	6.851e-05	0.00643211	0.0007025	0.0409821	246272_at	At4g37150	MES9 | MES9 (METHYL ESTERASE 9); hydrolase, acting on ester bonds / methyl indole-3-acetate esterase/ methyl jasmonate esterase/ methyl salicylate esterase
-2.19	8.6	-1.13	9.16	0	8.03	0.1	5.1e-06	0.00481118	0.00067584	0.040356	246486_at	At5g15910	--- | putative protein ;supported by full-length cDNA: Ceres:22994.
-2.19	9.76	-1.13	10.32	0.2	9.19	0.1	0.00067366	0.0156643	0.00076107	0.0436181	249122_at	At5g43850	ARD4 | ARD4; acireductone dioxygenase [iron(II)-requiring]/ metal ion binding
-2.19	7.86	-1.13	8.43	0	7.29	0.2	0.00066784	0.0155777	0.00069426	0.0407095	253172_at	At4g35060	--- | putative protein ;supported by full-length cDNA: Ceres:265.
-2.19	7.12	-1.13	7.68	0.1	6.55	0.4	0.0204535	0.106785	0.00086576	0.047932	254377_at	At4g21650	--- | subtilisin proteinase - like subtilisin-like proteinase ag12, Alnus glutinosa, PIR2:S52769; supported by cDNA: gi_16649028_gb_AY059884.1_
-2.19	9.82	-1.13	10.39	0.1	9.26	0.1	2.824e-05	0.00559138	0.00065866	0.040064	266097_at	At2g37970	SOUL-1 | SOUL-1; binding
-2.2	6.37	-1.13	6.94	0.1	5.81	0.1	2.783e-05	0.00559138	0.00067304	0.0404	252888_at	At4g39210	APL3 | APL3; glucose-1-phosphate adenylyltransferase
-2.2	9.16	-1.13	9.73	0.1	8.59	0.1	4.439e-05	0.00598225	0.00067637	0.0401771	259070_at	At3g11670	DGD1 | DGD1 (DIGALACTOSYL DIACYLGLYCEROL DEFICIENT 1); UDP-galactosyltransferase/ galactolipid galactosyltransferase/ transferase, transferring glycosyl groups
-2.17	8.45	-1.12	9.01	0.3	7.89	0.3	0.0130044	0.0814997	0.00103849	0.0527572	252414_at	At3g47420	--- | putative protein sn-glycerol-3-phosphate permease - Haemophilus influenzae,PID:g3603157; supported by cDNA: gi_13430515_gb_AF360170.1_AF360170
-2.17	7.36	-1.12	7.92	0.2	6.8	0.2	0.00123787	0.0213524	0.00085366	0.0474927	260601_at	At1g55910	ZIP11 | ZIP11 (ZINC TRANSPORTER 11 PRECURSOR); cation transmembrane transporter/ metal ion transmembrane transporter
-2.17	9.66	-1.12	10.22	0.1	9.1	0	6.909e-05	0.00643211	0.00075546	0.0434055	264959_at	At1g77090	--- | hypothetical protein predicted by genemark.hmm; supported by cDNA: gi_13926194_gb_AF370571.1_AF370571
-2.18	8.1	-1.12	8.66	0.2	7.54	0.2	0.00161194	0.0245778	0.00083612	0.0470914	247754_at	At5g59080	--- | putative protein
-2.18	8.31	-1.12	8.87	0.3	7.75	0.1	0.00481873	0.0461621	0.00095221	0.0503944	251665_at	At3g57040	ARR9 | ARR9 (RESPONSE REGULATOR 9); transcription regulator/ two-component response regulator
-2.18	7.08	-1.12	7.64	0.2	6.51	0.2	0.00638646	0.0539737	0.00094625	0.0503123	263674_at	At2g04790	--- | hypothetical protein predicted by genefinder
-2.15	5.79	-1.11	6.34	0.1	5.24	0.2	0.00195239	0.0275729	0.00090013	0.0488857	267425_at	At2g34810	--- | putative berberine bridge enzyme
-2.16	4.62	-1.11	5.18	0.2	4.07	0.1	0.00237259	0.0308386	0.00095783	0.050341	256379_at	At1g66840	--- | hypothetical protein predicted by genscan+
-2.16	8.48	-1.11	9.04	0.3	7.93	0.3	0.0208471	0.107877	0.00129277	0.0588583	257294_at	At3g15570	--- | non-phototropic hypocotyl protein, putative similar to GB:AAF05914 from [Arabidopsis thaliana];supported by full-length cDNA: Ceres:118259.
-2.16	8.12	-1.11	8.68	0.3	7.56	0.2	0.0126088	0.0802029	0.00118913	0.0563908	258038_at	At3g21260	--- | unknown protein ;supported by full-length cDNA: Ceres:260109.
-2.16	6.94	-1.11	7.49	0.1	6.39	0.1	0.00033121	0.0109971	0.00084384	0.0474089	258167_at	At3g21560	UGT84A2 | UGT84A2; UDP-glycosyltransferase/ sinapate 1-glucosyltransferase
-2.16	5.04	-1.11	5.59	0.2	4.48	0.3	0.00953545	0.06829	0.00104147	0.0526741	261046_at	At1g01390	--- | flavonol 3-o-glucosyltransferase, putative similar to flavonol 3-o-glucosyltransferase GB:Q40287 from [Manihot esculenta]
-2.16	6.94	-1.11	7.5	0.2	6.38	0.2	0.00115283	0.0205533	0.00081982	0.046402	266222_at	At2g28780	--- | hypothetical protein predicted by genscan and genefinder
-2.14	8.22	-1.1	8.77	0.2	7.67	0.2	0.0027745	0.0333613	0.00097554	0.0509199	246071_at	At5g20150	SPX1 | SPX1 (SPX DOMAIN GENE 1)
-2.14	9.64	-1.1	10.19	0.2	9.09	0	0.00038821	0.0119044	0.00088768	0.0487904	247194_at	At5g65480	--- | putative protein similar to unknown protein (pir |T05633); supported by cDNA: gi_16604319_gb_AY058058.1_
-2.14	7.94	-1.1	8.49	0.1	7.39	0.2	0.00219554	0.0294243	0.00098045	0.050943	261782_at	At1g76110	--- | unknown protein
-2.14	9.25	-1.1	9.8	0.2	8.7	0	0.00076392	0.0166269	0.00091907	0.0493271	265959_at	At2g37240	--- | unknown protein ;supported by full-length cDNA: Ceres:98881.
-2.15	7.58	-1.1	8.13	0.1	7.03	0.1	5.26e-05	0.0060053	0.00081368	0.0461691	247467_at	At5g62130	--- | putative protein predicted proteins, D.melanogaster and S.pombe; supported by cDNA: gi_15294203_gb_AF410293.1_AF410293
-2.15	10.49	-1.1	11.04	0.1	9.93	0.1	0.00046878	0.0127904	0.00087856	0.048523	250095_at	At5g17230	--- | phytoene synthase (gb|AAB65697.1) ;supported by full-length cDNA: Ceres:15761.
-2.15	6.54	-1.1	7.09	0.1	5.99	0.1	0.00024846	0.00970897	0.00084384	0.0472924	256873_at	At3g26310	CYP71B34 | CYP71B34; electron carrier/ heme binding / iron ion binding / monooxygenase/ oxygen binding
-2.15	7.56	-1.1	8.12	0.1	7.01	0.3	0.00766319	0.0602334	0.00097712	0.0508858	258158_at	At3g17790	PAP17 | PAP17; acid phosphatase/ phosphatase/ protein serine/threonine phosphatase
-2.15	6.93	-1.1	7.48	0	6.38	0.1	2.506e-05	0.00559138	0.00079334	0.04524	261907_at	At1g65060	4CL3 | 4CL3; 4-coumarate-CoA ligase
-2.12	6.81	-1.09	7.35	0.4	6.27	0.3	0.0348983	0.148399	0.00149075	0.0650172	248839_at	At5g46690	bHLH071 | bHLH071 (beta HLH protein 71); DNA binding / transcription factor
-2.12	9.37	-1.09	9.91	0.1	8.83	0.1	0.00022923	0.00942115	0.00093941	0.0501827	253039_at	At4g37760	SQE3 | SQE3 (squalene epoxidase 3); squalene monooxygenase
-2.12	8.82	-1.09	9.36	0.1	8.28	0.2	0.00161854	0.0246455	0.00095256	0.0502963	256892_at	At3g19000	--- | hypothetical protein contains similarity to flavanone-3-hydroxylase GB:Q05965 from [Matthiola incana], contains Pfam profile: PF00671 Iron/Ascorbate oxidoreductase family;supported by full-length cDNA: Ceres:36985.
-2.13	6.18	-1.09	6.73	0.1	5.64	0.1	0.00010759	0.00731115	0.00078194	0.0447017	246633_at	At1g29720	--- | hypothetical protein ; supported by cDNA: gi_13605878_gb_AF367338.1_AF367338
-2.13	7.82	-1.09	8.37	0.1	7.27	0.1	2.864e-05	0.00559138	0.00085085	0.0475686	247726_at	At5g59430	TRP1 | TRP1 (TELOMERIC REPEAT BINDING PROTEIN 1); DNA binding / double-stranded telomeric DNA binding
-2.13	6.22	-1.09	6.77	0.6	5.68	0.3	0.079804	0.244897	0.00163998	0.0680145	248759_at	At5g47610	--- | putative protein similar to unknown protein (gb|AAF16660.1);supported by full-length cDNA: Ceres:15457.
-2.13	11.47	-1.09	12.02	0.1	10.93	0.1	5.222e-05	0.0060053	0.00088575	0.0488019	249876_at	At5g23060	CaS | CaS (Calcium sensing receptor)
-2.13	7.87	-1.09	8.42	0.4	7.32	0.4	0.0521411	0.190069	0.0012726	0.0584064	252972_at	At4g38840	--- | auxin-induced protein - like auxin-inducible SAUR gene, Raphanus sativus,AB000708;supported by full-length cDNA: Ceres:10140.
-2.13	9.27	-1.09	9.81	0.1	8.72	0.1	0.00018104	0.00886297	0.00090785	0.0490711	254691_at	At4g17840	--- | hypothetical protein ; supported by full-length cDNA: Ceres: 38412.
-2.13	10.48	-1.09	11.03	0.5	9.94	0.4	0.0640462	0.214376	0.00131714	0.0594931	260287_at	At1g80440	--- | unknown protein contains two Kelch motifs; supported by full-length cDNA: Ceres: 32885.
-2.13	11.77	-1.09	12.32	0.1	11.23	0.2	0.00028959	0.010241	0.00085085	0.0474523	260745_at	At1g78370	ATGSTU20 | ATGSTU20 (GLUTATHIONE S-TRANSFERASE TAU 20); glutathione transferase
-2.13	6.7	-1.09	7.24	0.1	6.15	0	0.00016252	0.00850017	0.00090241	0.0488931	266015_at	At2g24190	--- | putative carbonyl reductase
-2.13	7.21	-1.09	7.76	0.1	6.67	0.1	0.00010241	0.00725484	0.00089312	0.0489711	266391_at	At2g41290	--- | putative strictosidine synthase identical to GB:AF076979; involved in alkaloid biosynthesis
-2.13	7.81	-1.09	8.35	0.1	7.26	0.1	5.809e-05	0.00610612	0.00089733	0.0489665	267063_at	At2g41120	--- | hypothetical protein predicted by genefinder
-2.13	8.06	-1.09	8.61	0.1	7.52	0.1	0.00015305	0.00832689	0.0008989	0.0489356	267319_at	At2g34660	ATMRP2 | ATMRP2 (ARABIDOPSIS THALIANA MULTIDRUG RESISTANCE-ASSOCIATED PROTEIN 2); ATPase, coupled to transmembrane movement of substances
-2.11	6.6	-1.08	7.14	0.2	6.07	0.1	0.00066004	0.0154732	0.00103481	0.0528054	245624_at	At4g14090	--- | glucosyltransferase like protein
-2.11	7.82	-1.08	8.36	0.1	7.28	0.1	5.981e-05	0.0061732	0.00095151	0.0504744	251741_at	At3g56040	UGP3 | UGP3 (UDP-GLUCOSE PYROPHOSPHORYLASE 3)
-2.11	5.99	-1.08	6.53	0.2	5.45	0.2	0.00468906	0.0454324	0.00118965	0.0562988	254024_at	At4g25780	--- | putative pathogenesis-related protein gene PR-1 protein - Medicago truncatula, PIR2:S47171
-2.11	9.55	-1.08	10.09	0.1	9.01	0.1	0.00016137	0.00850017	0.00093906	0.0502817	261417_at	At1g07700	--- | Expressed protein ; supported by cDNA: gi_15293296_gb_AY051082.1_
-2.11	10.22	-1.08	10.76	0.2	9.68	0.1	0.00133795	0.0221792	0.0011018	0.0542808	261806_at	At1g30510	ATRFNR2 | ATRFNR2 (ROOT FNR 2); FAD binding / NADP or NADPH binding / electron carrier/ ferredoxin-NADP+ reductase/ oxidoreductase
-2.12	7.25	-1.08	7.79	0.2	6.71	0.1	0.00223334	0.0297214	0.00111179	0.054188	245277_at	At4g15550	IAGLU | IAGLU (INDOLE-3-ACETATE BETA-D-GLUCOSYLTRANSFERASE); UDP-glycosyltransferase/ transferase, transferring glycosyl groups
-2.12	9.65	-1.08	10.2	0.2	9.11	0.1	0.000442	0.0124162	0.00095309	0.0502078	256057_at	At1g07180	NDA1 | NDA1 (ALTERNATIVE NAD(P)H DEHYDROGENASE 1); NADH dehydrogenase
-2.12	5.75	-1.08	6.29	0.2	5.21	0.1	0.0028213	0.0336207	0.00110951	0.0541927	259209_at	At3g09160	--- | putative RNA-binding protein identical to hypothetical protein GB:AAD56336 (Arabidopsis thaliana); contains Pfam profile: RNA recognition motif. (aka RRM, RBD, or RNP domain)
-2.12	8.12	-1.08	8.66	0	7.58	0.1	0.00021077	0.00917111	0.0008947	0.04894	260308_at	At1g70610	ATTAP1 | ATTAP1; ATPase, coupled to transmembrane movement of substances / transporter
-2.12	7.67	-1.08	8.21	0.1	7.13	0.1	0.00022414	0.00934974	0.00091118	0.0491347	261224_at	At1g20160	ATSBT5.2 | ATSBT5.2; identical protein binding / serine-type endopeptidase
-2.12	6.09	-1.08	6.63	0.2	5.55	0.2	0.00313606	0.0356598	0.00102674	0.0525112	262218_at	At1g74760	--- | hypothetical protein contains similarity to acetylcholine receptor-associated protein GI:200653 from [Mus musculus]
-2.09	6.48	-1.07	7.02	0.2	5.95	0.3	0.00597811	0.0521823	0.00123227	0.0572464	245306_at	At4g14690	ELIP2 | ELIP2 (EARLY LIGHT-INDUCIBLE PROTEIN 2); chlorophyll binding
-2.1	7.6	-1.07	8.13	0.3	7.06	0	0.00469193	0.0454324	0.00130013	0.0589582	245090_at	At2g40900	--- | putative integral membrane protein nodulin
-2.1	8.43	-1.07	8.96	0.1	7.89	0.1	3.827e-05	0.00598225	0.00096712	0.0507126	248336_at	At5g52420	--- | unknown protein ; supported by cDNA: gi_15146255_gb_AY049269.1_
-2.1	9.71	-1.07	10.25	0.1	9.18	0.1	0.00016234	0.00850017	0.00102271	0.0525405	250257_at	At5g13770	--- | putative protein similar to unknown protein (emb|CAB69839.1)
-2.1	6.35	-1.07	6.88	0.2	5.81	0.3	0.0137563	0.0842367	0.00107918	0.0536296	250286_at	At5g13320	PBS3 | PBS3 (AVRPPHB SUSCEPTIBLE 3)
-2.1	8.23	-1.07	8.76	0.2	7.69	0.1	0.00233799	0.0305508	0.00121456	0.0571217	250735_at	At5g06280	--- | putative protein similar to unknown protein (pir||T08447);supported by full-length cDNA: Ceres:633.
-2.1	7.16	-1.07	7.7	0.2	6.63	0.2	0.00481565	0.0461534	0.00125261	0.0579554	250968_at	At5g02890	--- | putative protein ;supported by full-length cDNA: Ceres:1336.
-2.1	6.05	-1.07	6.59	0.1	5.52	0.3	0.0091397	0.0669696	0.0010655	0.0531816	251229_at	At3g62740	BGLU7 | BGLU7 (BETA GLUCOSIDASE 7); catalytic/ cation binding / hydrolase, hydrolyzing O-glycosyl compounds
-2.1	6.98	-1.07	7.51	0.1	6.44	0.1	0.00038631	0.0119044	0.00103902	0.0526667	251503_at	At3g59140	ATMRP14 | ATMRP14; ATPase, coupled to transmembrane movement of substances
-2.1	8.36	-1.07	8.9	0.2	7.83	0.2	0.00460612	0.0448345	0.0012242	0.0571043	252712_at	At3g43800	ATGSTU27 | ATGSTU27 (GLUTATHIONE S-TRANSFERASE TAU 27); glutathione transferase
-2.1	7.33	-1.07	7.87	0.2	6.8	0.3	0.0134842	0.0833084	0.00139465	0.0620117	253814_at	At4g28290	--- | putative protein ;supported by full-length cDNA: Ceres:10077.
-2.1	9.37	-1.07	9.91	0.1	8.84	0.1	0.00012923	0.00781888	0.00098658	0.0511455	264435_at	At1g10360	ATGSTU18 | ATGSTU18 (GLUTATHIONE S-TRANSFERASE TAU 18); glutathione transferase
-2.1	7.23	-1.07	7.77	0.2	6.7	0.4	0.0180178	0.0987946	0.0014285	0.0631473	265584_at	At2g20180	PIL5 | PIL5 (PHYTOCHROME INTERACTING FACTOR 3-LIKE 5); DNA binding / phytochrome binding / transcription factor
-2.08	8.44	-1.06	8.97	0.3	7.91	0.3	0.0165619	0.0941853	0.00161	0.0672601	247882_at	At5g57785	--- | Expressed protein ; supported by full-length cDNA: Ceres: 267411.
-2.08	7.25	-1.06	7.78	0.1	6.72	0.1	0.00068996	0.0158011	0.00096957	0.0507248	249124_at	At5g43740	--- | disease resistance protein ; supported by cDNA: gi_15215703_gb_AY050380.1_
-2.08	9.35	-1.06	9.88	0.1	8.82	0.2	0.00191514	0.0272663	0.00106743	0.0531616	258979_at	At3g09440	--- | heat-shock protein (At-hsc70-3) identical to (At-hsc70-3) (cytosolic Hsp70) GB:CAA76606 [Arabidopsis thaliana]; supported by cDNA: gi_15292924_gb_AY050896.1_
-2.08	8.01	-1.06	8.54	0.1	7.48	0.2	0.0009617	0.0185719	0.00111302	0.0541322	263805_at	At2g40400	--- | unknown protein ; supported by cDNA: gi_15294187_gb_AF410285.1_AF410285
-2.08	7.3	-1.06	7.83	0.1	6.77	0.2	0.00070198	0.0158977	0.00109864	0.0542424	264978_at	At1g27120	--- | unknown protein contains Pfam profile:PF01762 Galactosyltransferase
-2.08	10.96	-1.06	11.49	0.1	10.43	0.2	0.00054226	0.0138542	0.00113722	0.0547257	266551_at	At2g35260	--- | unknown protein ; supported by cDNA: gi_13605586_gb_AF361619.1_AF361619
-2.09	8.46	-1.06	8.99	0.1	7.93	0.2	0.00239461	0.0309156	0.00103674	0.0527857	245724_at	At1g73390	--- | hypothetical protein predicted by genemark.hmm
-2.09	6.89	-1.06	7.42	0.1	6.36	0	8.347e-05	0.00681999	0.00101429	0.0522257	245747_at	At1g51100	--- | hypothetical protein predicted by genemark.hmm;supported by full-length cDNA: Ceres:31356.
-2.09	4.95	-1.06	5.48	0.1	4.42	0	7.705e-05	0.00663234	0.0010043	0.0519456	246573_at	At1g31680	--- | copper amine oxidase, putative similar to copper amine oxidase GI:4651202 from [Pisum sativum]
-2.09	9.79	-1.06	10.32	0.1	9.26	0.1	5.502e-05	0.0060053	0.00104691	0.0528319	247853_at	At5g58140	PHOT2 | PHOT2 (PHOTOTROPIN 2); FMN binding / blue light photoreceptor/ kinase/ protein serine/threonine kinase
-2.09	6.51	-1.06	7.04	0.2	5.98	0.1	0.00244233	0.0311679	0.00114231	0.0548547	248185_at	At5g54060	UF3GT | UF3GT (udp-glucose:flavonoid 3-O-glucosyltransferase); transferase, transferring glycosyl groups
-2.09	9.84	-1.06	10.37	0.2	9.3	0	0.00035357	0.0112797	0.00110197	0.0541724	251869_at	At3g54500	--- | putative protein
-2.09	8.03	-1.06	8.56	0.1	7.5	0	8.868e-05	0.00696336	0.00102587	0.0525843	258033_at	At3g21250	MRP6 | ATMRP6; ATPase, coupled to transmembrane movement of substances
-2.09	6.12	-1.06	6.65	0.1	5.59	0	0.00015358	0.00832689	0.00106129	0.0530877	265091_s_at	At1g03495	--- | hypothetical protein similar to Anthocyanin 5-aromatic acyltransferase GB:BAA74428
-2.09	6.05	-1.06	6.58	0.2	5.51	0.2	0.00268816	0.0326755	0.00113564	0.0547653	266778_at	At2g29090	CYP707A2 | CYP707A2; (+)-abscisic acid 8-hydroxylase/ oxygen binding
-2.06	8.11	-1.05	8.63	0.1	7.58	0.1	7.616e-05	0.00661673	0.00114266	0.0547563	259277_at	At3g01180	AtSS2 | AtSS2 (starch synthase 2); transferase, transferring glycosyl groups
-2.07	5.93	-1.05	6.45	0.1	5.41	0.1	0.00010763	0.00731115	0.00110881	0.0542747	247577_at	At5g61290	--- | putative protein flavin-containing monooxygenase FMO3, Oryctolagus cuniculus, SWISSPROT:FMO3_RABIT; supported by full-length cDNA Ceres:14492
-2.07	8.44	-1.05	8.97	0.1	7.92	0.1	2.703e-05	0.00559138	0.00108426	0.0536486	253362_s_at	At4g33110	--- | putative protein cyclopropane-fatty-acyl-phospholipid synthase, Escherichia coli, PIR2:A44292; supported by full-length cDNA: Ceres: 4369.
-2.07	8.21	-1.05	8.73	0	7.68	0	6.37e-06	0.00518587	0.00105901	0.0530901	253841_at	At4g27830	BGLU10 | BGLU10 (BETA GLUCOSIDASE 10); catalytic/ cation binding / hydrolase, hydrolyzing O-glycosyl compounds
-2.07	6.52	-1.05	7.04	0.2	5.99	0.2	0.00205921	0.0283125	0.00128593	0.0587816	255858_at	At1g67030	ZFP6 | ZFP6 (ZINC FINGER PROTEIN 6); nucleic acid binding / transcription factor/ zinc ion binding
-2.07	10.97	-1.05	11.49	0.2	10.44	0.1	0.00191716	0.0272663	0.0012598	0.0580525	256527_at	At1g66100	--- | thionin, putative similar to thionin [Arabidopsis thaliana] GI:1181533; supported by cDNA: gi_14190504_gb_AF380652.1_AF380652
-2.07	9.9	-1.05	10.42	0.1	9.37	0	6.836e-05	0.00643211	0.00110688	0.0542968	258512_at	At3g06510	--- | beta-glucosidase, putative similar to beta-glucosidase GB:AAF23823 from [Arabidopsis thaliana];supported by full-length cDNA: Ceres:37856.
-2.07	7.77	-1.05	8.29	0.4	7.24	0.9	0.238592	0.474522	0.00073985	0.042724	261247_at	At1g20070	--- | hypothetical protein predicted by genemark.hmm
-2.07	7.65	-1.05	8.17	0.1	7.12	0.2	0.00047425	0.012855	0.00113003	0.0546102	264147_at	At1g02200	CER1 | CER1 (ECERIFERUM 1); octadecanal decarbonylase
-2.08	10.43	-1.05	10.96	0.2	9.9	0.1	0.0009945	0.0190144	0.00120193	0.0567619	263142_at	At1g65230	--- | unknown protein
-2.05	7.37	-1.04	7.89	0.3	6.85	0.1	0.00611893	0.0528249	0.00157755	0.0667607	253483_at	At4g31910	--- | putative protein anthranilate N-hydroxycinnamoyl/benzoyltransferase,Dianthus caryophyllus, Z84384; supported by cDNA: gi_15450358_gb_AY052280.1_
-2.05	9.16	-1.04	9.68	0.1	8.64	0.2	0.00106674	0.0197342	0.00118229	0.0563006	256441_at	At3g10940	--- | unknown protein ;supported by full-length cDNA: Ceres:3056.
-2.05	6.06	-1.04	6.58	0.1	5.54	0.1	0.00049253	0.0131552	0.00124191	0.0575772	263883_at	At2g21830	--- | hypothetical protein predicted by genscan; supported by cDNA: gi_16648990_gb_AY059865.1_
-2.05	7.23	-1.04	7.75	0.3	6.71	0.2	0.0210832	0.108418	0.00187549	0.0746597	266965_at	At2g39510	--- | nodulin-like protein
-2.06	9.19	-1.04	9.71	0.1	8.66	0.2	0.0009835	0.0188517	0.00111758	0.0542383	256168_at	At1g51805	--- | receptor protein kinase, putative contains Pfam profiles: PF00069: Eukaryotic protein kinase domain, multiple PF00560: Leucine Rich Repeat
-2.06	8.1	-1.04	8.62	0.1	7.58	0.1	0.00050452	0.013275	0.00120263	0.0566777	259775_at	At1g29530	--- | hypothetical protein predicted by genemark.hmm
-2.06	9.86	-1.04	10.38	0.1	9.34	0.2	0.00156936	0.0242838	0.00112231	0.0543524	260385_at	At1g74090	SOT18 | SOT18 (DESULFO-GLUCOSINOLATE SULFOTRANSFERASE 18); 3-methylthiopropyl-desulfoglucosinolate sulfotransferase/ 4-methylthiobutyl-desulfoglucosinolate sulfotransferase/ 5-methylthiopentyl-desulfoglucosinolate sulfotransferase/ 7-methylthioheptyl-desulfogluco
-2.06	6.98	-1.04	7.5	0.1	6.46	0.1	8.127e-05	0.00679389	0.00116721	0.0558155	260466_at	At1g10900	--- | phosphatidylinositol-4-phosphate 5-kinase isolog
-2.06	6.95	-1.04	7.47	0.1	6.42	0.2	0.00116757	0.0206292	0.00117405	0.0560251	262780_at	At1g13090	CYP71B28 | CYP71B28; electron carrier/ heme binding / iron ion binding / monooxygenase/ oxygen binding
-2.04	8.3	-1.03	8.82	0.1	7.79	0.1	3.667e-05	0.00593201	0.00118422	0.056275	251020_at	At5g02270	NAP9 | ATNAP9; transporter
-2.04	8.13	-1.03	8.64	0.3	7.61	0.1	0.00528436	0.0486238	0.0015765	0.0669646	253692_at	At4g29720	ATPAO5 | ATPAO5 (Polyamine oxidase 5); amine oxidase/ electron carrier/ oxidoreductase
-2.04	11.21	-1.03	11.72	0.2	10.7	0.2	0.00200435	0.0279094	0.00141833	0.0629416	257722_at	At3g18490	--- | putative chloroplast nucleoid DNA-binding protein similar to GB:BAA22813 from [Nicotiana tabacum] (Plant Cell 9 (9), 1673-1682 (1997)), contains Pfam profile: PF00026 Eukaryotic aspartyl protease
-2.04	6.68	-1.03	7.19	0.1	6.16	0.3	0.00761707	0.0599583	0.00155178	0.0665338	257949_at	At3g21750	UGT71B1 | UGT71B1 (UDP-GLUCOSYL TRANSFERASE 71B1); UDP-glycosyltransferase/ quercetin 3-O-glucosyltransferase/ transferase, transferring glycosyl groups
-2.04	7.6	-1.03	8.11	0.1	7.08	0.2	0.0022634	0.0299641	0.00130118	0.0588889	259040_at	At3g09270	ATGSTU8 | ATGSTU8 (GLUTATHIONE S-TRANSFERASE TAU 8); glutathione transferase
-2.04	12.28	-1.03	12.79	0.1	11.76	0.1	0.00018445	0.00889483	0.00127611	0.0584498	263761_at	At2g21330	--- | putative fructose bisphosphate aldolase ; supported by cDNA: gi_14334739_gb_AY035043.1_
-2.04	7.88	-1.03	8.4	0.2	7.37	0.1	0.00093275	0.0182941	0.00134608	0.0603222	264201_at	At1g22630	--- | unknown protein ;supported by full-length cDNA: Ceres:37537.
-2.05	7.9	-1.03	8.42	0.1	7.38	0.1	0.00026901	0.0100099	0.00122034	0.0571581	250304_at	At5g12110	--- | elongation factor 1B alpha-subunit (emb|CAB64729.1)
-2.05	7.9	-1.03	8.41	0.2	7.38	0.2	0.00373949	0.0397489	0.00148251	0.0650308	255403_at	At4g03400	DFL2 | DFL2 (DWARF IN LIGHT 2)
-2.05	7.35	-1.03	7.87	0.1	6.84	0.2	0.00127619	0.0217726	0.00125787	0.058081	267505_at	At2g45560	CYP76C1 | CYP76C1; electron carrier/ heme binding / iron ion binding / monooxygenase
-2.03	6.13	-1.02	6.64	0.2	5.61	0.7	0.114377	0.30539	0.00226164	0.0842941	246125_at	At5g19875	--- | Expressed protein ; supported by full-length cDNA: Ceres: 59.
-2.03	9.77	-1.02	10.28	0.1	9.26	0.1	5.537e-05	0.00601271	0.0012598	0.0579355	246554_at	At5g15450	CLPB3 | CLPB3 (CASEIN LYTIC PROTEINASE B3); ATP binding / ATPase/ nucleoside-triphosphatase/ nucleotide binding / protein binding
-2.03	7.37	-1.02	7.88	0	6.86	0.2	0.00100286	0.0190484	0.00122122	0.057082	247040_at	At5g67150	--- | anthranilate N-hydroxycinnamoyl/benzoyltransferase-like protein ;supported by full-length cDNA: Ceres:114226.
-2.03	8.94	-1.02	9.45	0	8.43	0	2.15e-06	0.00360826	0.00122946	0.0572327	249046_at	At5g44400	--- | berberine bridge enzyme
-2.03	8.22	-1.02	8.73	0.1	7.71	0.1	0.00012595	0.0077656	0.00128821	0.058768	250438_at	At5g10580	--- | putative protein predicted protein, Arabidopsis thaliana; supported by cDNA: gi_14326488_gb_AF385697.1_AF385697
-2.03	6.54	-1.02	7.05	0.1	6.03	0.1	0.00040775	0.0121121	0.00133433	0.0600316	261166_s_at	At1g34570	--- | Expressed protein ; supported by full-length cDNA: Ceres: 21002.
-2.03	11.28	-1.02	11.79	0.1	10.76	0.1	0.00019006	0.00895851	0.00132065	0.0595336	264839_at	At1g03630	POR C | POR C (PROTOCHLOROPHYLLIDE OXIDOREDUCTASE); NADPH dehydrogenase/ oxidoreductase/ protochlorophyllide reductase
-2.01	6.87	-1.01	7.37	0.1	6.37	0.6	0.102113	0.285161	0.00247821	0.0888805	245776_at	At1g30260	--- | hypothetical protein predicted by genscan+; supported by cDNA: gi_16323183_gb_AY057696.1_
-2.01	8.98	-1.01	9.48	0.1	8.47	0.4	0.0244812	0.119361	0.00170416	0.0701661	249777_at	At5g24210	--- | putative protein similar to unknown protein (gb AAD29063.1)
-2.01	9.09	-1.01	9.59	0.2	8.58	0	0.00151953	0.0237956	0.00163805	0.0683071	250074_at	At5g17310	--- | UDP-glucose pyrophosphorylase ; supported by cDNA: gi_13430663_gb_AF360244.1_AF360244
-2.01	5.99	-1.01	6.49	0.2	5.48	0.1	0.00094454	0.0184144	0.0015046	0.0653714	253166_at	At4g35290	GLUR2 | GLUR2 (GLUTAMATE RECEPTOR 2); intracellular ligand-gated ion channel
-2.01	9.5	-1.01	10.01	0	9	0.1	5.738e-05	0.0060597	0.0013559	0.0606431	257809_at	At3g27060	TSO2 | TSO2 (TSO meaning ugly in Chinese); oxidoreductase/ ribonucleoside-diphosphate reductase/ transition metal ion binding
-2.01	7	-1.01	7.5	0.1	6.49	0.1	0.00071956	0.0160442	0.00142131	0.0629515	259760_at	At1g77580	--- | hypothetical protein similar to GB:AAD41435
-2.01	6.49	-1.01	6.99	0.2	5.99	0.8	0.18473	0.407672	0.00181745	0.0731146	261431_at	At1g18710	AtMYB47 | AtMYB47 (myb domain protein 47); DNA binding / transcription factor
-2.01	10.27	-1.01	10.77	0.1	9.76	0.1	3.928e-05	0.00598225	0.00136835	0.0610802	262287_at	At1g68660	--- | unknown protein ;supported by full-length cDNA: Ceres:18250.
-2.02	5.84	-1.01	6.35	0.2	5.34	0.1	0.00132085	0.0220148	0.00121859	0.0571934	246001_at	At5g20790	--- | putative protein predicted protein, Arabidopsis thaliana;supported by full-length cDNA: Ceres:267031.
-2.02	12.63	-1.01	13.13	0.1	12.12	0.1	0.00010997	0.00731791	0.00134467	0.0603779	253387_at	At4g33010	AtGLDP1 | AtGLDP1 (Arabidopsis thaliana glycine decarboxylase P-protein 1); catalytic/ glycine dehydrogenase (decarboxylating)/ pyridoxal phosphate binding
-2.02	5.86	-1.01	6.36	0.1	5.35	0.1	0.00053536	0.0137828	0.00144866	0.0637915	256293_at	At1g69440	AGO7 | AGO7 (ARGONAUTE7); nucleic acid binding
-2.02	6.1	-1.01	6.61	0.1	5.59	0.2	0.00198463	0.0277898	0.0014911	0.0649084	266372_at	At2g41310	ATRR3 | ATRR3 (RESPONSE REGULATOR 3); transcription regulator/ two-component response regulator
-2.02	7.44	-1.01	7.95	0	6.94	0.3	0.0107044	0.0731697	0.00150548	0.0652852	267344_at	At2g44230	--- | hypothetical protein predicted by genefinder; supported by cDNA: gi_15450386_gb_AY052294.1_
-1.99	4.28	-1	4.78	0.3	3.78	0	0.00706711	0.057326	0.00198965	0.0775795	246142_at	At5g19970	--- | putative protein
-1.99	9.68	-1	10.18	0.1	9.18	0.2	0.00134983	0.0222947	0.00164349	0.0680363	258925_at	At3g10420	--- | unknown protein similar to hypothetical proteins: GB:P51281 [Chloroplast Porphyra purpurea], GB:BAA16982 [Synechocystis sp], GB:P49540 [Odontella sinensis], GB:AAB82669 [Chloroplast Cyanidium caldarium]; supported by cDNA: gi_15810178_gb_AY056103.1_
-1.99	9.94	-1	10.43	0.1	9.44	0.1	0.00013415	0.00797755	0.00151968	0.0656515	263985_at	At2g42750	--- | unknown protein ;supported by full-length cDNA: Ceres:15743.
-1.99	9.21	-1	9.71	0.1	8.71	0.1	0.00013575	0.00798049	0.00152319	0.0656786	266001_at	At2g24150	HHP3 | HHP3 (heptahelical protein 3); receptor
-2	8.84	-1	9.34	0.1	8.34	0.2	0.00046064	0.0126524	0.00148935	0.0650805	245296_at	At4g16370	ATOPT3 | ATOPT3 (OLIGOPEPTIDE TRANSPORTER); oligopeptide transporter
-2	8.92	-1	9.42	0.2	8.42	0	0.00038055	0.0118363	0.00153178	0.0659245	254910_at	At4g11175	--- | translation initiation factor IF-1, putative similar to translation initiation factor IF-1 GI:124198 from [Spinacia oleracea]
-2	8.97	-1	9.47	0.2	8.47	0.1	0.00207383	0.028426	0.00157931	0.0667111	255298_at	At4g04840	ATMSRB6 | methionine sulfoxide reductase domain-containing protein / SeIR domain-containing protein
-2	7.01	-1	7.51	0.1	6.51	0.2	0.00168032	0.0252991	0.00138886	0.061875	255503_at	At4g02420	--- | contains similarity to a protein kinase domain (Pfam: pkinase.hmm, score: 165.48), to legume lectins beta domain (Pfam: lectin_legB.hmm, score: 125.64) and legume lectins alpha domain (Pfam: lectin_legA.hmm, score: 16.72)
-2	6.97	-1	7.47	0.1	6.47	0.1	0.00015064	0.00832689	0.00148654	0.0650825	257793_at	At3g26960	--- | unknown protein ;supported by full-length cDNA: Ceres:96816.
-2	6.43	-1	6.93	0.1	5.93	0.4	0.0176809	0.0977857	0.00200053	0.0778703	257876_at	At3g17130	--- | hypothetical protein predicted by genemark.hmm
-2	8.5	-1	9	0.3	8	0.1	0.00580629	0.051314	0.00193652	0.0760275	261195_at	At1g12820	AFB3 | AFB3 (AUXIN SIGNALING F-BOX 3); auxin binding / ubiquitin-protein ligase
-2	6.58	-1	7.08	0.3	6.08	0.4	0.0444128	0.171967	0.00253222	0.0894118	262366_at	At1g72890	--- | disease resistance protein, putative similar to disease resistance protein GI:9758876 from [Arabidopsis thaliana]
-2	7.95	-1	8.45	0.3	7.45	0.6	0.102613	0.285928	0.00238895	0.0871872	266327_at	At2g46680	ATHB-7 | ATHB-7 (ARABIDOPSIS THALIANA HOMEOBOX 7); transcription activator/ transcription factor
-2	7.38	-1	7.88	0.2	6.88	0	0.00227265	0.0299995	0.00173064	0.070619	267336_at	At2g19310	--- | putative small heat shock protein ;supported by full-length cDNA: Ceres:99763.
-2	9.18	-1	9.68	0.1	8.68	0.1	0.00073665	0.0162914	0.00158965	0.067024	267612_at	At2g26690	--- | putative nitrate transporter
-1.98	8.35	-0.99	8.84	0.1	7.85	0.2	0.00044155	0.0124162	0.00155984	0.0666292	245165_at	At2g33180	--- | unknown protein predicted by genscan
-1.98	6.01	-0.99	6.5	0.1	5.51	0.1	0.00022303	0.0093347	0.00159299	0.0669171	246947_at	At5g25120	CYP71B11 | CYP71B11; electron carrier/ heme binding / iron ion binding / monooxygenase/ oxygen binding
-1.98	5.5	-0.99	5.99	0.2	5.01	0.1	0.00078369	0.0168849	0.00167242	0.0689837	250696_at	At5g06790	--- | putative protein similar to unknown protein (emb|CAB67623.1)
-1.98	5.1	-0.99	5.59	0.1	4.61	0.1	0.00028931	0.010241	0.0015644	0.0666991	261914_at	At1g65870	--- | dirigent protein, putative similar to dirigent protein GI:6694693 from [ Forsythia intermedia]
-1.99	7.51	-0.99	8.01	0.1	7.02	0.1	0.0002477	0.00970897	0.0015132	0.0654953	245671_at	At1g28230	PUP1 | PUP1 (PURINE PERMEASE 1); purine nucleoside transmembrane transporter/ purine transmembrane transporter
-1.99	11.09	-0.99	11.59	0.1	10.6	0.1	0.00122355	0.0212723	0.00173713	0.0707571	247222_at	At5g64840	ATGCN5 | ATGCN5 (A. THALIANA GENERAL CONTROL NON-REPRESSIBLE 5); transporter
-1.99	7.1	-0.99	7.6	0.2	6.61	0.2	0.00995972	0.0700186	0.00206313	0.0793592	249309_at	At5g41410	BEL1 | BEL1 (BELL 1); DNA binding / protein binding / transcription factor
-1.99	6.75	-0.99	7.25	0.3	6.26	0.2	0.0262102	0.124216	0.00279071	0.095151	250167_at	At5g15310	ATMYB16 | ATMYB16 (MYB DOMAIN PROTEIN 16); DNA binding / transcription factor
-1.99	10.29	-0.99	10.79	0.2	9.8	0.3	0.0216098	0.110248	0.00215221	0.0811438	253040_at	At4g37800	--- | endo-xyloglucan transferase - like protein endo-xyloglucan transferase, Gossypium hirsutum, D88413;supported by full-length cDNA: Ceres:142634.
-1.99	7.32	-0.99	7.81	0.2	6.82	0.1	0.0016618	0.0251032	0.00172766	0.0706237	257254_at	At3g21950	--- | salicylic acid carboxyl methyltransferase, putative similar to GB:AAF00108 from [Clarkia breweri]
-1.99	7.44	-0.99	7.93	0.1	6.94	0.1	0.00012012	0.00750073	0.00143621	0.0633656	265305_at	At2g20340	--- | putative tyrosine decarboxylase
-1.99	9.42	-0.99	9.91	0	8.92	0	5.27e-06	0.00481118	0.00145007	0.0637303	266329_at	At2g01590	CRR3 | CRR3 (CHLORORESPIRATORY REDUCTION 3)
-1.99	6.73	-0.99	7.23	0.2	6.24	0.1	0.00204031	0.0281546	0.00184954	0.074014	267639_at	At2g42200	SPL9 | SPL9 (SQUAMOSA PROMOTER BINDING PROTEIN-LIKE 9); transcription factor
-1.97	9.29	-0.98	9.78	0.1	8.8	0.1	0.00010349	0.00728576	0.00159351	0.0668162	247936_at	At5g57030	LUT2 | LUT2 (LUTEIN DEFICIENT 2); lycopene epsilon cyclase
-1.97	7.21	-0.98	7.7	0.1	6.72	0	1.544e-05	0.00559138	0.00154231	0.0662524	248075_at	At5g55740	CRR21 | CRR21 (chlororespiratory reduction 21)
-1.97	9.29	-0.98	9.79	0.1	8.8	0.1	0.00039393	0.0119132	0.00163963	0.0681239	248582_at	At5g49910	CPHSC70-2EAT SHOCK PROTEIN 70-2 | CPHSC70-2EAT SHOCK PROTEIN 70-2 (CHLOROPLAST HEAT SHOCK PROTEIN 70-2); ATP binding / unfolded protein binding
-1.97	7.12	-0.98	7.61	0.1	6.62	0.3	0.00625152	0.0532477	0.00171328	0.0702878	249545_at	At5g38030	--- | putative transmembrane protein putative multidrug efflux protein NorM - Vibrio parahaemolyticus, EMBL:AB010463; supported by cDNA: gi_13937233_gb_AF372972.1_AF372972
-1.97	7.39	-0.98	7.88	0.2	6.91	0.1	0.00169543	0.0254091	0.00188531	0.0742729	249798_at	At5g23730	--- | putative protein contains similarity to photomorphogenesis repressor protein; supported by cDNA: gi_14532633_gb_AY039941.1_
-1.97	6.26	-0.98	6.75	0.3	5.77	0.1	0.0114624	0.0759607	0.0022285	0.0833312	254693_at	At4g17880	--- | bHLH protein - like bHLH protein, Arabidopsis thaliana, PATCHX:E255557
-1.97	6.53	-0.98	7.02	0	6.04	0	1.089e-05	0.00542459	0.00155458	0.0665291	256673_at	At3g52370	FLA15 | FLA15 (FASCICLIN-LIKE ARABINOGALACTAN PROTEIN 15 PRECURSOR)
-1.97	6.42	-0.98	6.91	0.1	5.93	0.1	0.00041452	0.012164	0.00167207	0.0690942	258017_at	At3g19370	--- | unknown protein
-1.97	9.74	-0.98	10.23	0.1	9.26	0.1	0.00068125	0.0157615	0.00176712	0.0717224	260036_at	At1g68830	STN7 | STN7 (Stt7 homolog STN7); kinase/ protein kinase
-1.97	8.17	-0.98	8.66	0.3	7.68	0.2	0.0191725	0.102823	0.00267795	0.0929741	262170_at	At1g74940	--- | hypothetical protein predicted by genemark.hmm;supported by full-length cDNA: Ceres:24864.
-1.97	10.54	-0.98	11.03	0	10.05	0.1	8.21e-05	0.00679389	0.00157177	0.0668881	263706_s_at	At1g31180	--- | 3-methyladenine DNA glycosylase, putative Strong similarity to GB:P29102, 3-isopropylmalate dehydrogenase (IMDH) from Brassica napus. EST gb|F14478 comes from this gene;supported by full-length cDNA: Ceres:34420.
-1.98	7.97	-0.98	8.46	0.3	7.48	0.1	0.00571524	0.0509237	0.00202753	0.0783864	245304_at	At4g15630	--- | hypothetical protein ; supported by full-length cDNA: Ceres: 933.
-1.98	5.46	-0.98	5.95	0.1	4.97	0	7.841e-05	0.00669878	0.00160491	0.0671706	253788_at	At4g28680	--- | aromatic amino-acid decarboxylase - like protein tryptophan decarboxylase, Camptotheca acuminata, gb:U73657
-1.95	8.73	-0.97	9.21	0.1	8.25	0.2	0.00205561	0.0282923	0.00171767	0.0703411	266770_at	At2g03090	ATEXPA15 | ATEXPA15 (ARABIDOPSIS THALIANA EXPANSIN A15)
-1.95	7.63	-0.97	8.11	0.1	7.15	0	3.541e-05	0.00593201	0.00175467	0.071344	267299_at	At2g30150	--- | putative glucosyltransferase
-1.96	8.71	-0.97	9.2	0.1	8.22	0.2	0.00219336	0.0294124	0.00185463	0.0740876	248311_at	At5g52570	BETA-OHASE 2 | BETA-OHASE 2 (BETA-CAROTENE HYDROXYLASE 2); carotene beta-ring hydroxylase
-1.96	8.57	-0.97	9.06	0	8.09	0.2	0.00085889	0.0176157	0.00159211	0.0670037	250960_at	At5g02940	--- | putative protein
-1.96	9.92	-0.97	10.4	0.1	9.43	0.1	0.00023299	0.00947326	0.00171311	0.0704072	255456_at	At4g02920	--- | hypothetical protein ;supported by full-length cDNA: Ceres:6957.
-1.96	6.7	-0.97	7.19	0.3	6.22	0.2	0.0127992	0.0806999	0.0024619	0.0885741	255579_at	At4g01460	--- | putative bHLH DNA-binding protein
-1.96	5.56	-0.97	6.05	0	5.08	0.2	0.00064141	0.0151927	0.00163911	0.0682263	256596_at	At3g28540	--- | hypothetical protein predicted by genemark.hmm
-1.96	10.04	-0.97	10.53	0.2	9.56	0.1	0.00092061	0.0182442	0.00188479	0.0745095	260693_at	At1g32450	NRT1.5 | NRT1.5 (NITRATE TRANSPORTER 1.5); nitrate transmembrane transporter/ transporter
-1.96	7.86	-0.97	8.35	0.2	7.37	0.1	0.0006482	0.0153041	0.00180587	0.0727774	264442_at	At1g27480	--- | hypothetical protein similar to lecithin:cholesterol acyltransferase precursor (M26268);supported by full-length cDNA: Ceres:35408.
-1.96	4.18	-0.97	4.67	0.3	3.7	0.2	0.0245965	0.119677	0.00209031	0.0797324	266292_at	At2g29350	SAG13 | SAG13; alcohol dehydrogenase/ oxidoreductase
-1.94	8.56	-0.96	9.04	0.1	8.08	0.2	0.00121726	0.021179	0.00178343	0.0721277	250633_at	At5g07460	PMSR2 | PMSR2 (PEPTIDEMETHIONINE SULFOXIDE REDUCTASE 2); oxidoreductase, acting on sulfur group of donors, disulfide as acceptor / peptide-methionine-(S)-S-oxide reductase
-1.94	8.46	-0.96	8.94	0.3	7.98	0.5	0.0840536	0.253004	0.00269934	0.0931498	254066_at	At4g25480	DREB1A | DREB1A (DEHYDRATION RESPONSE ELEMENT B1A); DNA binding / transcription activator/ transcription factor
-1.94	9.75	-0.96	10.23	0.1	9.28	0	9.253e-05	0.00701085	0.0018769	0.0744556	267061_at	At2g32480	--- | unknown protein ;supported by full-length cDNA: Ceres:18983.
-1.95	5.45	-0.96	5.93	0.4	4.97	0.1	0.0217295	0.110612	0.00316054	0.102403	248246_at	At5g53200	TRY | TRY (TRIPTYCHON); DNA binding / transcription factor
-1.95	5.32	-0.96	5.8	0.1	4.84	0	9.444e-05	0.00701085	0.00178834	0.0721982	254371_at	At4g21760	BGLU47 | BGLU47 (Beta-glucosidase 47); catalytic/ cation binding / hydrolase, hydrolyzing O-glycosyl compounds
-1.95	5.52	-0.96	6	0.1	5.04	0	9.528e-05	0.00701085	0.00178027	0.0721279	259968_at	At1g76530	--- | unknown protein
-1.95	6.59	-0.96	7.07	0.2	6.11	0.2	0.00682922	0.0561716	0.00232109	0.085948	267359_at	At2g40020	--- | hypothetical protein predicted by genefinder;supported by full-length cDNA: Ceres:32440.
-1.93	8.47	-0.95	8.94	0.2	7.99	0.1	0.00353443	0.0385346	0.00233336	0.0858452	251298_at	At3g62040	--- | hypothetical protein contains non-consensus GA donor splice site at exon 2
-1.93	11.41	-0.95	11.88	0.1	10.93	0.1	0.00011622	0.00741512	0.00188496	0.0743875	252181_at	At3g50685	--- | Expressed protein ; supported by full-length cDNA: Ceres: 26994.
-1.93	7.16	-0.95	7.63	0.2	6.68	0.2	0.00464488	0.0451399	0.00241263	0.0877703	253246_at	At4g34600	--- | putative protein
-1.93	8.3	-0.95	8.77	0.1	7.82	0.2	0.00191223	0.0272612	0.0021445	0.0809867	253394_at	At4g32770	VTE1 | VTE1 (VITAMIN E DEFICIENT 1); tocopherol cyclase
-1.93	9.3	-0.95	9.77	0	8.82	0.1	0.00036463	0.0115517	0.00187742	0.0743472	253751_at	At4g29070	--- | hypothetical protein ;supported by full-length cDNA: Ceres:249331.
-1.93	4.93	-0.95	5.4	0.6	4.45	0.1	0.0831029	0.251403	0.00268759	0.0930258	254975_at	At4g10500	--- | putative Fe(II)/ascorbate oxidase SRG1 protein - Arabidopsis thaliana, PIR2:S44261
-1.93	10.67	-0.95	11.14	0.3	10.19	0.4	0.0721278	0.229901	0.00257589	0.0905331	257641_s_at	At3g25760	AOC1 | AOC1 (ALLENE OXIDE CYCLASE 1); allene-oxide cyclase
-1.93	4.46	-0.95	4.93	0.2	3.99	0.1	0.00095847	0.018554	0.0021089	0.0801733	258315_at	At3g16175	--- | Expressed protein ; supported by full-length cDNA: Ceres: 116709.
-1.93	9.11	-0.95	9.58	0.1	8.63	0.1	0.00013764	0.00800927	0.00182779	0.0732724	259403_at	At1g17745	PGDH | PGDH (3-PHOSPHOGLYCERATE DEHYDROGENASE); phosphoglycerate dehydrogenase
-1.93	8.65	-0.95	9.12	0.1	8.17	0	4.525e-05	0.0060053	0.00192179	0.0755793	259655_at	At1g55210	--- | unknown protein
-1.93	9.07	-0.95	9.54	0.1	8.6	0.2	0.0030949	0.0353681	0.00213924	0.0810565	259660_at	At1g55260	--- | unknown protein ; supported by full-length cDNA: Ceres: 13599.
-1.93	11.19	-0.95	11.66	0.1	10.71	0.1	0.00065353	0.0153998	0.00208838	0.0797923	260956_at	At1g06040	STO | STO (SALT TOLERANCE); DNA binding / protein binding / transcription factor/ zinc ion binding
-1.93	7.24	-0.95	7.72	0.1	6.77	0.1	4.148e-05	0.00598225	0.00187584	0.0745436	261921_at	At1g65900	--- | hypothetical protein predicted by genemark.hmm;supported by full-length cDNA: Ceres:206286.
-1.93	8.7	-0.95	9.17	0.3	8.23	0	0.00510174	0.0477654	0.00263235	0.091951	262259_s_at	At1g53870	--- | hypothetical protein predicted by genemark.hmm;supported by full-length cDNA: Ceres:1094.
-1.93	8.41	-0.95	8.88	0.2	7.94	0.1	0.0022492	0.0298281	0.00232793	0.0857835	266293_at	At2g29360	--- | putative tropinone reductase ;supported by full-length cDNA: Ceres:2618.
-1.93	6.92	-0.95	7.39	0.2	6.44	0.1	0.00086232	0.0176407	0.002074	0.0796431	267380_at	At2g26170	CYP711A1 | CYP711A1; electron carrier/ heme binding / iron ion binding / monooxygenase/ oxygen binding
-1.94	8.05	-0.95	8.52	0.3	7.57	0.2	0.0136689	0.0839092	0.00285068	0.0960473	251174_at	At3g63200	PLP9 | PLP9 (PATATIN-LIKE PROTEIN 9); nutrient reservoir
-1.94	8.63	-0.95	9.11	0	8.15	0.1	0.00018656	0.0089025	0.00186006	0.0741748	257634_s_at	At3g26170	CYP71B19 | CYP71B19; electron carrier/ heme binding / iron ion binding / monooxygenase/ oxygen binding
-1.94	8.18	-0.95	8.65	0.3	7.7	0.2	0.0167784	0.0946078	0.00284945	0.0961479	260327_at	At1g63840	--- | putative RING zinc finger protein Pfam HMM hit: zinc finger, C3HC4 type (RING finger); supported by cDNA: gi_16648709_gb_AY058131.1_
-1.94	8.98	-0.95	9.46	0.2	8.51	0.8	0.220165	0.452602	0.0046171	0.128748	262382_at	At1g72920	--- | virus resistance protein, putative similar to virus resistance protein GI:558886 from [Nicotiana glutinosa]
-1.94	7.69	-0.95	8.16	0.2	7.21	0.1	0.00311931	0.0355072	0.00232793	0.0859223	262916_at	At1g59700	ATGSTU16 | ATGSTU16 (GLUTATHIONE S-TRANSFERASE TAU 16); glutathione transferase
-1.94	8.27	-0.95	8.75	0.3	7.8	0.7	0.153571	0.363642	0.00236125	0.0864527	265119_at	At1g62570	FMO GS-OX4 | FMO GS-OX4 (FLAVIN-MONOOXYGENASE GLUCOSINOLATE S-OXYGENASE 4); 4-methylthiopropyl glucosinolate S-oxygenase/ 8-methylthiopropyl glucosinolate S-oxygenase/ flavin-containing monooxygenase/ monooxygenase
-1.91	9.81	-0.94	10.28	0.1	9.34	0.1	0.00026375	0.00997694	0.00211363	0.0802196	256796_at	At3g22210	--- | hypothetical protein predicted by genscan+;supported by full-length cDNA: Ceres:4146.
-1.92	8.52	-0.94	8.99	0.1	8.05	0.1	0.00138097	0.0225025	0.00219465	0.0824712	247694_at	At5g59750	--- | GTP cyclohydrolase II / 3,4-dihydroxy-2-butanone-4-phoshate synthase - like protein GTP cyclohydrolase II / 3,4-dihydroxy-2-butanone-4-phoshate synthase, Arabidopsis thaliana, EMBL:ATAJ0053; supported by cDNA: gi_15215751_gb_AY050405.1_
-1.92	9.14	-0.94	9.61	0.1	8.67	0.1	0.0002396	0.00957143	0.00193722	0.0759244	248248_at	At5g53120	SPDS3 | SPDS3 (SPERMIDINE SYNTHASE 3); spermidine synthase/ spermine synthase
-1.92	9.39	-0.94	9.86	0.1	8.92	0.1	0.00016285	0.00850017	0.00205541	0.079196	249230_at	At5g42070	--- | putative protein similar to unknown protein (dbj|BAA92898.1);supported by full-length cDNA: Ceres:97314.
-1.92	7.62	-0.94	8.09	0	7.15	0.2	0.00078603	0.0168849	0.00201841	0.0781664	249813_at	At5g23940	EMB3009 | EMB3009 (embryo defective 3009); transferase/ transferase, transferring acyl groups other than amino-acyl groups
-1.92	4.93	-0.94	5.4	0.1	4.45	0.1	0.00030581	0.0105505	0.00210118	0.0800134	250344_at	At5g11930	--- | glutaredoxin - like protein glutaredoxin, R.communis, EMBL:RCGLREDXN
-1.92	7.23	-0.94	7.7	0	6.76	0.1	2.492e-05	0.00559138	0.00194371	0.076048	256792_at	At3g22150	--- | hypothetical protein predicted by genemark.hmm
-1.92	9.08	-0.94	9.55	0.1	8.61	0.1	0.00051717	0.0134819	0.0021929	0.0825412	256997_at	At3g14067	--- | subtilisin-like serine protease, putative contains similarity to cucumisin-like serine protease GI:3176874 from [Arabidopsis thaliana]
-1.92	10.46	-0.94	10.93	0.3	9.98	0.2	0.0154682	0.0905449	0.00313634	0.102054	257974_at	At3g20820	--- | unknown protein similar to NA-DAMAGE-REPAIR/TOLERATION PROTEIN DRT100 PRECURSOR GB:Q00874 from [Arabidopsis thaliana]
-1.92	6.35	-0.94	6.82	0	5.88	0.2	0.00041915	0.0121951	0.00204963	0.0791066	259743_at	At1g71140	--- | hypothetical protein predicted by genefinder
-1.92	8.38	-0.94	8.85	0.2	7.91	0.1	0.00103268	0.0193871	0.00229443	0.0850992	259943_at	At1g71480	--- | unknown protein
-1.92	8.48	-0.94	8.95	0.1	8.01	0.1	9.354e-05	0.00701085	0.00182779	0.0734014	261031_at	At1g17360	--- | hypothetical protein predicted by genemark.hmm
-1.92	7.91	-0.94	8.38	0.1	7.44	0.4	0.0250541	0.121026	0.00274792	0.0943976	266089_at	At2g38010	--- | hypothetical protein predicted by genscan
-1.93	8.61	-0.94	9.09	0.1	8.14	0.1	0.00022015	0.0093347	0.00208242	0.079698	262380_at	At1g72810	--- | threonine synthase, putative similar to threonine synthase GI:4850369 from [Arabidopsis thaliana]
-1.9	7.2	-0.93	7.66	0.1	6.73	0.1	4.865e-05	0.0060053	0.00195826	0.0764863	253619_at	At4g30460	--- | glycine-rich protein glycine-rich cell wall structural protein - garden petunia,Pir2:A26099
-1.9	7.8	-0.93	8.26	0.3	7.34	0.2	0.0192432	0.10311	0.00353582	0.10988	253966_at	At4g26520	--- | fructose-bisphosphate aldolase
-1.9	7.42	-0.93	7.89	0.1	6.96	0	0.00014378	0.00817879	0.00224533	0.0838232	261151_at	At1g19650	--- | sec14 cytosolic factor, putative similar to SP:P24859 from [Kluyveromyces lactis]; supported by cDNA: gi_15810424_gb_AY056251.1_
-1.9	8.46	-0.93	8.93	0	8	0.4	0.0205312	0.106935	0.00296414	0.0987037	264146_at	At1g02205	CER1 | CER1 (ECERIFERUM 1); octadecanal decarbonylase
-1.91	7.25	-0.93	7.72	0.3	6.79	0.1	0.0159477	0.0923266	0.00342709	0.108122	247331_at	At5g63530	FP3 | ATFP3; metal ion binding / transition metal ion binding
-1.91	8.11	-0.93	8.58	0.2	7.65	0.2	0.00618475	0.0530155	0.00251819	0.08961	251785_at	At3g55130	ATWBC19 | ATWBC19 (White-Brown Complex homolog 19); ATPase, coupled to transmembrane movement of substances
-1.91	6.17	-0.93	6.63	0.2	5.7	0.1	0.00087075	0.0177497	0.00238492	0.0871795	253657_at	At4g30110	HMA2 | HMA2; cadmium-transporting ATPase
-1.91	7.87	-0.93	8.34	0.1	7.41	0.1	0.00035081	0.0112715	0.00213994	0.0809486	254389_s_at	At4g21910	--- | putative protein various predicted proteins;supported by full-length cDNA: Ceres:17340.
-1.91	6.41	-0.93	6.87	0	5.94	0.1	7.174e-05	0.00651124	0.00200912	0.0779388	254431_at	At4g20840	--- | reticuline oxidase - like protein reticuline oxidase precursor, Eschscholzia californica, PIR:A41533
-1.91	6.61	-0.93	7.07	0	6.14	0.2	0.00053837	0.0138382	0.00200386	0.0778671	261794_at	At1g16060	--- | hypothetical protein contains similarity to AP2 DNA-binding domain protein GI:1732030 from [Zea mays]; supported by cDNA: gi_15028184_gb_AY045915.1_
-1.91	9.83	-0.93	10.3	0.1	9.37	0.1	0.00041383	0.012164	0.00228461	0.084873	264078_at	At2g28470	BGAL8 | BGAL8 (beta-galactosidase 8); beta-galactosidase/ catalytic/ cation binding / sugar binding
-1.89	7.21	-0.92	7.67	0.2	6.75	0.1	0.00344559	0.037734	0.00267462	0.093	247059_at	At5g66690	UGT72E2 | UGT72E2; UDP-glycosyltransferase/ coniferyl-alcohol glucosyltransferase/ transferase, transferring glycosyl groups
-1.89	7.56	-0.92	8.02	0.2	7.1	0	0.00074725	0.0164203	0.00249242	0.0891097	250926_at	At5g03555	--- | Expressed protein ; supported by full-length cDNA: Ceres: 7425.
-1.89	6.93	-0.92	7.39	0.1	6.48	0	0.00038725	0.0119044	0.00252907	0.0894388	251826_at	At3g55110	--- | ABC transporter - like protein ATP-binding cassette-sub-family G-member 2, Mus musculus, EMBL:AF140218
-1.89	7.38	-0.92	7.84	0.2	6.92	0.1	0.00276417	0.0333073	0.002763	0.0944888	254803_at	At4g13100	--- | putative protein several hypothetical proteins - Arabidopsis thaliana
-1.89	9.85	-0.92	10.31	0	9.4	0.1	2.155e-05	0.00559138	0.0022043	0.0826974	256983_at	At3g13470	--- | chaperonin 60 beta, putative very similar to GB:JT0901 from [Arabidopsis thaliana] (Gene 111 (2), 175-181 (1992))
-1.89	9.85	-0.92	10.31	0	9.39	0.1	3.609e-05	0.00593201	0.00220956	0.0827586	257252_at	At3g24170	ATGR1 | ATGR1 (glutathione-disulfide reductase); FAD binding / NADP or NADPH binding / glutathione-disulfide reductase/ oxidoreductase
-1.89	11.67	-0.92	12.13	0.1	11.21	0.1	0.00013734	0.00800927	0.00228128	0.0848874	262645_at	At1g62750	SCO1 | SCO1 (SNOWY COTYLEDON 1); ATP binding / translation elongation factor/ translation factor, nucleic acid binding
-1.89	6.79	-0.92	7.25	0.1	6.33	0.2	0.00182658	0.02642	0.00249049	0.0891805	267549_at	At2g32640	--- | hypothetical protein predicted by genscan
-1.9	9.77	-0.92	10.23	0.2	9.31	0.1	0.00128166	0.0217921	0.00250925	0.0895712	247816_at	At5g58260	--- | similar to unknown protein (pir||S75584) ;supported by full-length cDNA: Ceres:3488.
-1.9	8.25	-0.92	8.71	0.1	7.78	0.1	0.00187272	0.0268828	0.002074	0.0795092	261266_at	At1g26770	ATEXPA10 | ATEXPA10 (ARABIDOPSIS THALIANA EXPANSIN A 10); structural constituent of cell wall
-1.9	10.23	-0.92	10.69	0.2	9.77	0.1	0.00087533	0.0177578	0.00251171	0.0895187	264250_at	At1g78680	ATGGH2 | ATGGH2 (gamma-glutamyl hydrolase 2); omega peptidase
-1.87	10.33	-0.91	10.78	0	9.87	0.1	2.78e-05	0.00559138	0.00239369	0.0872205	257227_at	At3g27820	MDAR4 | MDAR4 (MONODEHYDROASCORBATE REDUCTASE 4); monodehydroascorbate reductase (NADH)
-1.88	7.82	-0.91	8.28	0.2	7.36	0.3	0.0164544	0.0938868	0.00324033	0.104101	246523_at	At5g15850	COL1 | COL1 (constans-like 1); transcription factor/ zinc ion binding
-1.88	6.03	-0.91	6.49	0.2	5.58	0.2	0.00473682	0.0457051	0.00275406	0.0943243	247041_at	At5g67180	TOE3 | AP2 domain-containing transcription factor, putative
-1.88	6.3	-0.91	6.75	0.2	5.84	0	0.00081455	0.01714	0.00256484	0.090284	248064_at	At5g55570	--- | unknown protein
-1.88	7.21	-0.91	7.66	0.2	6.76	0	0.00356966	0.0386812	0.0030285	0.100407	248191_at	At5g54130	--- | putative protein similar to unknown protein (gb|AAC24386.1)
-1.88	8.32	-0.91	8.77	0.1	7.87	0.1	0.00116051	0.0205579	0.00263744	0.0919878	248207_at	At5g53970	--- | tyrosine aminotransferase
-1.88	4.31	-0.91	4.77	0.3	3.86	0.2	0.0179734	0.0986667	0.00377887	0.113416	249614_at	At5g37300	WSD1 | WSD1; diacylglycerol O-acyltransferase/ long-chain-alcohol O-fatty-acyltransferase
-1.88	6.78	-0.91	7.24	0.1	6.33	0.1	0.00018935	0.00895851	0.00247769	0.0890016	251720_at	At3g56160	--- | putative protein
-1.88	11.66	-0.91	12.12	0.1	11.2	0.3	0.0123166	0.0790693	0.00288908	0.0969118	253971_at	At4g26530	--- | fructose-bisphosphate aldolase - like protein fructose-bisphosphate aldolase, Arabidopsis thaliana, PIR1:ADMU;supported by full-length cDNA: Ceres:34690.
-1.88	8.45	-0.91	8.91	0.1	8	0.1	0.0005125	0.0134144	0.00243279	0.0883631	254250_at	At4g23290	--- | serine/threonine kinase - like protein serine/threonine kinase, Brassica oleraceae
-1.88	8.29	-0.91	8.75	0.1	7.83	0.1	0.00070554	0.0158977	0.00244858	0.088654	254505_at	At4g19985	--- | Expressed protein ; supported by full-length cDNA: Ceres: 266299.
-1.88	10.03	-0.91	10.48	0.1	9.57	0.1	0.00064076	0.0151927	0.00244279	0.0885851	254874_at	At4g11570	--- | putative protein beta-phosphoglucomutase - Lactobacillus sanfrancisco,PID:e1331347; supported by cDNA: gi_16648788_gb_AY058171.1_
-1.88	6.5	-0.91	6.96	0.2	6.05	0.1	0.00418416	0.0424181	0.00304884	0.100352	256599_at	At3g14760	--- | hypothetical protein predicted by genscan+
-1.88	8.25	-0.91	8.7	0.1	7.8	0.1	0.00043833	0.0124129	0.00252258	0.0894868	261618_at	At1g33110	--- | unknown protein
-1.88	11.11	-0.91	11.57	0.1	10.66	0.1	0.00058251	0.0143382	0.00252573	0.0894596	261788_at	At1g15980	NDF1 | NDF1 (NDH-DEPENDENT CYCLIC ELECTRON FLOW 1)
-1.88	8.19	-0.91	8.65	0.4	7.74	0.2	0.0358378	0.151136	0.00435616	0.124516	262598_at	At1g15260	--- | unknown protein EST gb|N65467 comes from this gene;supported by full-length cDNA: Ceres:30239.
-1.88	6.61	-0.91	7.07	0.1	6.16	0.2	0.00395793	0.0410574	0.00251925	0.0895078	262608_at	At1g14120	--- | dioxygenase-like protein very similar to adventitious rooting related oxygenase; Very similar to 2-oxoacid dependent dioxygenase from Malus domestica, gi|3492806;supported by full-length cDNA: Ceres:14139.
-1.88	6.26	-0.91	6.72	0.1	5.8	0.3	0.0207484	0.107586	0.00334923	0.106401	263184_at	At1g05560	UGT75B1 | UGT75B1 (UDP-GLUCOSYLTRANSFERASE 75B1); UDP-glucose:4-aminobenzoate acylglucosyltransferase/ UDP-glucosyltransferase/ UDP-glycosyltransferase/ abscisic acid glucosyltransferase/ transferase, transferring glycosyl groups
-1.88	10.12	-0.91	10.58	0.1	9.67	0.1	0.00013535	0.00797755	0.00234687	0.0860643	264207_at	At1g22750	--- | unknown protein strong similarity to hypothetical protein gb|Y09823 from A. thaliana. ESTs gb|T76118, gb|T04263 and gb|ATYU9823 come from this gene; supported by cDNA: gi_15292832_gb_AY050850.1_
-1.88	8.15	-0.91	8.61	0.1	7.7	0.2	0.00122724	0.0212998	0.00261534	0.0916375	265962_at	At2g37460	--- | nodulin-like protein ;supported by full-length cDNA: Ceres:16393.
-1.89	5.5	-0.91	5.96	0	5.04	0.2	0.00250619	0.0315661	0.0023409	0.0859839	258982_at	At3g08870	--- | putative serine/threonine protein kinase similar to serine/threonine-specific kinase GB:S68589 [Arabidopsis thaliana]; Pfam HMM hits: putative serine/threonine protein kinase, Eukaryotic protein kinase domain
-1.86	8.07	-0.9	8.52	0.2	7.62	0.1	0.0043654	0.0435585	0.00321175	0.103475	254810_at	At4g12390	PME1 | PME1 (PECTIN METHYLESTERASE INHIBITOR 1); enzyme inhibitor/ pectinesterase/ pectinesterase inhibitor
-1.86	8.27	-0.9	8.72	0.1	7.82	0.1	0.00078725	0.0168849	0.00282876	0.0960179	259669_at	At1g52340	ABA2 | ABA2 (ABA DEFICIENT 2); alcohol dehydrogenase/ oxidoreductase/ xanthoxin dehydrogenase
-1.86	8.86	-0.9	9.31	0.1	8.41	0.1	0.0006265	0.0149409	0.00284384	0.0961007	259791_at	At1g29700	--- | unknown protein ; supported by cDNA: gi_14596082_gb_AY042829.1_
-1.86	5.21	-0.9	5.66	0.1	4.76	0.1	0.00093184	0.018292	0.00284139	0.0961602	264694_at	At1g70250	--- | receptor serine/threonine kinase PR5, putative similar to receptor serine/threonine kinase PR5 GI:1235680 from [Arabidopsis thaliana]
-1.86	8.09	-0.9	8.53	0.1	7.64	0.2	0.0015326	0.0238951	0.00268531	0.0930881	266996_at	At2g34490	CYP710A2 | CYP710A2 (cytochrome P450, family 710, subfamily A, polypeptide 2); C-22 sterol desaturase/ oxygen binding
-1.86	9.53	-0.9	9.97	0.1	9.08	0.1	8.127e-05	0.00679389	0.00262481	0.0918282	267471_at	At2g30390	FC2 | FC2 (FERROCHELATASE 2); ferrochelatase
-1.87	9.52	-0.9	9.98	0.1	9.07	0.1	0.00019158	0.0089714	0.00255467	0.0900649	249373_at	At5g40670	--- | putative protein vanilloid receptor gene, CTNS, Homo sapiens, EMBL:AF168787;supported by full-length cDNA: Ceres:18435.
-1.87	6.19	-0.9	6.64	0.2	5.74	0.2	0.00631989	0.0536297	0.00307462	0.10062	250100_at	At5g16570	GLN1;4 | GLN1;4; glutamate-ammonia ligase
-1.87	10.47	-0.9	10.92	0.1	10.02	0.1	0.0001083	0.00731115	0.00245401	0.0884297	252880_at	At4g39730	--- | putative protein ;supported by full-length cDNA: Ceres:5968.
-1.87	11.18	-0.9	11.63	0	10.73	0.1	0.00023566	0.00948279	0.00232512	0.0859579	257173_at	At3g23810	SAHH2 | SAHH2 (S-ADENOSYL-L-HOMOCYSTEINE (SAH) HYDROLASE 2); adenosylhomocysteinase/ binding / catalytic
-1.87	9.82	-0.9	10.27	0	9.37	0.1	2.121e-05	0.00559138	0.0024498	0.0885578	258333_at	At3g16000	MFP1 | MFP1 (MAR BINDING FILAMENT-LIKE PROTEIN 1); DNA binding
-1.87	6.85	-0.9	7.3	0.1	6.4	0.4	0.0305332	0.136214	0.00394529	0.115671	260803_at	At1g78340	ATGSTU22 | ATGSTU22 (GLUTATHIONE S-TRANSFERASE TAU 22); glutathione transferase
-1.87	7.11	-0.9	7.56	0.1	6.66	0	2.616e-05	0.00559138	0.00245208	0.0885	264466_at	At1g10380	--- | Expressed protein ; supported by full-length cDNA: Ceres: 156978.
-1.87	4.82	-0.9	5.27	0.5	4.37	0.1	0.0744455	0.234516	0.00372363	0.112498	264886_at	At1g61120	TPS04 | TPS04 (TERPENE SYNTHASE 04); (E,E)-geranyllinalool synthase
-1.87	9.83	-0.9	10.28	0.1	9.38	0.1	0.00049148	0.0131426	0.00269128	0.0930121	266277_at	At2g29310	--- | putative tropinone reductase
-1.85	9.98	-0.89	10.42	0.1	9.54	0	0.00028071	0.0101587	0.002931	0.0978858	246194_at	At4g37000	ACD2 | ACD2 (ACCELERATED CELL DEATH 2); red chlorophyll catabolite reductase
-1.85	8.75	-0.89	9.19	0.1	8.31	0.1	0.00062814	0.0149561	0.00298939	0.0993994	248540_at	At5g50160	FRO8 | FRO8 (FERRIC REDUCTION OXIDASE 8); ferric-chelate reductase/ oxidoreductase
-1.85	7.22	-0.89	7.66	0.1	6.77	0.1	0.00019624	0.00907956	0.00286401	0.0962121	255619_s_at	At4g01350	--- | putative CHP-rich zinc finger protein similar to A. thaliana CHP-rich zinc finger proteins see T10M13, GenBank accession number AF001308 functional catalog ID=98
-1.85	6.78	-0.89	7.22	0	6.34	0.1	4.91e-05	0.0060053	0.0027032	0.093142	257314_at	At3g26590	--- | integral membrane protein, putative contains Pfam profile: PF01554 uncharacterized membrane protein family; supported by cDNA: gi_16323120_gb_AY057664.1_
-1.85	6.84	-0.89	7.28	0.1	6.39	0.1	0.00175916	0.0259549	0.00305761	0.100496	259179_at	At3g01660	--- | hypothetical protein similar to putative protein GB:CAB45319 [Arabidopsis thaliana]
-1.85	10.99	-0.89	11.44	0.1	10.55	0.1	0.00196983	0.0277186	0.00314003	0.102028	260155_at	At1g52870	--- | unknown protein
-1.85	6.51	-0.89	6.95	0.6	6.07	0.3	0.141673	0.346622	0.00303288	0.100116	266142_at	At2g39030	--- | unknown protein ; supported by cDNA: gi_15451161_gb_AY054661.1_
-1.86	7.56	-0.89	8	0.1	7.11	0.1	0.00010533	0.00730141	0.00271197	0.0933032	245943_at	At5g19500	--- | putative protein permease family protein TC0205, Chlamydia muridarum, PIR:D81729
-1.86	4.8	-0.89	5.24	0.1	4.35	0.1	0.00043548	0.0123704	0.00279316	0.0950925	247055_at	At5g66740	--- | putative protein similar to unknown protein (emb|CAB81597.1)
-1.86	6.66	-0.89	7.11	0.4	6.21	0.2	0.0411733	0.164534	0.00439421	0.124822	249190_at	At5g42750	BKI1 | BKI1 (BRI1 kinase inhibitor 1); protein heterodimerization
-1.86	8.93	-0.89	9.38	0.1	8.49	0	0.0002775	0.0101381	0.00274827	0.0942677	249355_at	At5g40500	--- | hypothetical protein
-1.86	6.3	-0.89	6.75	0.1	5.86	0.1	0.00106834	0.0197479	0.00282999	0.0959168	252638_at	At3g44540	FAR4 | FAR4 (FATTY ACID REDUCTASE 4); binding / catalytic/ oxidoreductase, acting on the CH-CH group of donors
-1.86	4.68	-0.89	5.12	0	4.23	0.3	0.00725443	0.0584093	0.00300044	0.0996215	253254_at	At4g34650	SQS2 | SQS2 (SQUALENE SYNTHASE 2); farnesyl-diphosphate farnesyltransferase
-1.86	12.41	-0.89	12.86	0	11.96	0.3	0.0187101	0.100988	0.00333924	0.106232	257008_at	At3g14210	ESM1 | ESM1 (epithiospecifier modifier 1); carboxylesterase/ hydrolase, acting on ester bonds
-1.86	6.91	-0.89	7.35	0.1	6.46	0.1	0.00115986	0.0205579	0.00294029	0.0980526	257710_at	At3g27350	--- | unknown protein ;supported by full-length cDNA: Ceres:20618.
-1.86	5.42	-0.89	5.87	0.1	4.97	0.1	7.469e-05	0.00658037	0.00264954	0.0922687	259537_at	At1g12370	PHR1 | PHR1 (PHOTOLYASE 1); DNA photolyase
-1.83	8.87	-0.88	9.31	0.1	8.43	0.1	0.00060078	0.0146096	0.00308075	0.100676	249645_at	At5g36910	THI2.2 | THI2.2 (THIONIN 2.2); toxin receptor binding
-1.83	6.22	-0.88	6.65	0.1	5.78	0.2	0.00150244	0.0236839	0.00319053	0.102936	266362_at	At2g32430	--- | unknown protein
-1.84	7.33	-0.88	7.77	0.2	6.89	0.2	0.0110272	0.0743291	0.00411819	0.119208	245592_at	At4g14540	NF-YB3 | NF-YB3 (NUCLEAR FACTOR Y, SUBUNIT B3); transcription factor
-1.84	7.74	-0.88	8.18	0.1	7.3	0	9.78e-05	0.0071047	0.00285208	0.0959528	247400_at	At5g62840	--- | putative protein ;supported by full-length cDNA: Ceres:5589.
-1.84	6.84	-0.88	7.28	0.1	6.4	0.1	0.00040469	0.0120824	0.00312635	0.101874	248646_at	At5g49100	--- | unknown protein ;supported by full-length cDNA: Ceres:116332.
-1.84	7.54	-0.88	7.98	0.2	7.1	0.1	0.00536129	0.0489501	0.00366278	0.111695	249011_at	At5g44670	--- | putative protein strong similarity to unknown protein (pir||T05325); supported by cDNA: gi_13605502_gb_AF361577.1_AF361577
-1.84	10.25	-0.88	10.69	0.1	9.81	0	0.00026074	0.00992889	0.00304112	0.100243	249120_at	At5g43750	--- | unknown protein ;supported by full-length cDNA: Ceres:16944.
-1.84	6.41	-0.88	6.85	0.2	5.97	0.4	0.0528778	0.191451	0.0044498	0.125931	251066_at	At5g01880	--- | putative protein RING-H2 finger protein RHA3a - Arabidopsis thaliana, EMBL:AF078824
-1.84	9.67	-0.88	10.11	0.1	9.23	0.1	7.677e-05	0.00663234	0.00276826	0.0945269	254328_at	At4g22570	APT3 | APT3 (ADENINE PHOSPHORIBOSYL TRANSFERASE 3); adenine phosphoribosyltransferase
-1.84	8.73	-0.88	9.17	0	8.29	0.1	0.00054628	0.0138542	0.00280544	0.0953681	255645_at	At4g00880	--- | coded for by A. thaliana cDNA T43845 similar to auxin-induced protein
-1.84	9.45	-0.88	9.89	0.1	9.01	0.2	0.00112493	0.0202843	0.00308847	0.100784	256145_at	At1g48750	--- | lipid transfer protein, putative similar to lipid transfer protein GI:9279661 from [Arabidopsis thaliana]; supported by cDNA: gi_15028044_gb_AY045879.1_
-1.84	7.43	-0.88	7.87	0.5	7	0.3	0.13153	0.331588	0.00494713	0.134178	259373_at	At1g69160	--- | hypothetical protein predicted by genemark.hmm; supported by cDNA: gi_16648778_gb_AY058166.1_
-1.84	8.59	-0.88	9.03	0.1	8.15	0	0.00029511	0.0103667	0.00307128	0.100655	262945_at	At1g79510	--- | unknown protein ;supported by full-length cDNA: Ceres:21947.
-1.84	8.65	-0.88	9.09	0.1	8.21	0	0.00019194	0.0089714	0.00292889	0.0979589	267158_at	At2g37640	EXP3 | EXP3
-1.85	6.04	-0.88	6.48	0.4	5.6	0.1	0.0315518	0.138884	0.00560263	0.145554	250472_at	At5g10210	--- | putative protein
-1.85	8.23	-0.88	8.67	0.5	7.78	0.3	0.0941127	0.271598	0.00506708	0.136297	261663_at	At1g18330	EPR1 | EPR1 (EARLY-PHYTOCHROME-RESPONSIVE1); DNA binding / transcription factor
-1.82	6.66	-0.87	7.1	0.2	6.23	0.2	0.00802348	0.0616736	0.00381815	0.113995	248190_at	At5g54120	--- | unknown protein
-1.82	10.78	-0.87	11.21	0.2	10.35	0.1	0.00310547	0.0354304	0.00357089	0.109774	266892_at	At2g26080	AtGLDP2 | AtGLDP2 (Arabidopsis thaliana glycine decarboxylase P-protein 2); ATP binding / glycine dehydrogenase (decarboxylating)
-1.83	8.04	-0.87	8.48	0.2	7.61	0.3	0.0266957	0.125452	0.00462394	0.128781	247717_at	At5g59320	LTP3 | LTP3 (LIPID TRANSFER PROTEIN 3); lipid binding
-1.83	4.43	-0.87	4.87	0.1	4	0.2	0.00431977	0.0431977	0.00351337	0.109631	250474_at	At5g10230	ANNAT7 | ANNAT7 (ANNEXIN ARABIDOPSIS 7); calcium ion binding / calcium-dependent phospholipid binding
-1.83	6.57	-0.87	7.01	0.1	6.14	0.1	0.00120329	0.0210484	0.00331574	0.105779	253525_at	At4g31330	--- | predicted protein ; supported by cDNA: gi_15293232_gb_AY051050.1_
-1.83	7.43	-0.87	7.86	0.2	6.99	0.2	0.00904296	0.0665817	0.00398334	0.116487	255908_s_at	At1g18010	--- | unknown protein ;supported by full-length cDNA: Ceres:108615.
-1.83	5.43	-0.87	5.86	0.3	4.99	0.1	0.00953976	0.0682994	0.00428251	0.122719	257162_s_at	At3g24290	AMT1;3 | AMT1;3 (AMMONIUM TRANSPORTER 1;3); ammonium transmembrane transporter
-1.83	7.43	-0.87	7.87	0.1	6.99	0.1	0.00024383	0.00964678	0.0030292	0.100284	257212_at	At3g15090	--- | zinc-binding dehydrogenase, putative contains Pfam profile: PF00107 zinc-binding dehydrogenases;supported by full-length cDNA: Ceres:34261.
-1.83	8.51	-0.87	8.94	0.2	8.07	0.2	0.00392867	0.0408445	0.00358772	0.110143	257855_at	At3g13040	--- | hypothetical protein predicted by genefinder;supported by full-length cDNA: Ceres:116381.
-1.83	6.92	-0.87	7.36	0.2	6.49	0.3	0.0238723	0.117482	0.00350829	0.109622	258063_at	At3g14620	CYP72A8 | CYP72A8; electron carrier/ heme binding / iron ion binding / monooxygenase/ oxygen binding
-1.83	9.23	-0.87	9.66	0.2	8.79	0.2	0.00388352	0.0406345	0.00347391	0.108996	258179_at	At3g21690	--- | integral membrane protein, putative contains Pfam profile: PF01554 uncharacterized membrane protein family
-1.83	10.26	-0.87	10.69	0.1	9.82	0.2	0.00208123	0.0284781	0.00290171	0.0971924	259384_at	At3g16450	--- | putative lectin contains Pfam profile: PF01419 jacalin-like lectin domain; similar to jasmonate inducible protein GB:Y11483 (Brassica napus), myrosinase binding protein GB:BAA84545 (Arabidopsis thaliana); supported by full-length cDNA: Ceres: 38051.
-1.83	6.53	-0.87	6.96	0.3	6.09	0.2	0.0314495	0.138696	0.00533976	0.141299	262290_at	At1g70985	--- | Expressed protein ; supported by full-length cDNA: Ceres: 102374.
-1.83	5.15	-0.87	5.58	0.3	4.71	0.3	0.0551656	0.196368	0.00386269	0.114278	264083_at	At2g31230	ATERF15 | ATERF15 (Ethylene-responsive element binding factor 15); DNA binding / transcription activator/ transcription factor
-1.83	7.71	-0.87	8.15	0.2	7.28	0.2	0.00657157	0.0548673	0.00382359	0.113859	265029_at	At1g24625	ZFP7 | ZFP7 (ZINC FINGER PROTEIN 7); nucleic acid binding / transcription factor/ zinc ion binding
-1.81	9.99	-0.86	10.42	0.2	9.56	0.2	0.00398136	0.0411702	0.00357036	0.109906	245993_at	At5g20700	--- | putative protein predicted proteins, Arabidopsis thaliana
-1.81	8.19	-0.86	8.62	0.1	7.76	0.1	0.00099811	0.0190292	0.00367646	0.111664	252023_at	At3g52920	--- | putative protein various predicted proteins, Arabidopsis thaliana;supported by full-length cDNA: Ceres:4829.
-1.81	12.1	-0.86	12.53	0.1	11.67	0.1	0.00130799	0.0219164	0.00351916	0.109661	255046_at	At4g09650	ATPD | ATPD (ATP SYNTHASE DELTA-SUBUNIT GENE); hydrogen ion transporting ATP synthase, rotational mechanism / proton-transporting ATPase, rotational mechanism
-1.81	6.24	-0.86	6.67	0	5.81	0.2	0.00363061	0.0390449	0.00349408	0.109478	259001_at	At3g01960	--- | hypothetical protein predicted by genscan
-1.81	5.71	-0.86	6.14	0.1	5.28	0.3	0.011902	0.0776556	0.00384551	0.114214	260948_at	At1g06100	--- | delta 9 desaturase, putative similar to delta 9 desaturase GB:BAA25180 GI:2970034 from [Arabidopsis thaliana]
-1.81	8.66	-0.86	9.09	0.1	8.23	0.1	0.00121458	0.0211647	0.00360701	0.110438	261801_at	At1g30520	AAE14 | AAE14 (Acyl-Activating Enzyme 14); AMP binding / o-succinylbenzoate-CoA ligase
-1.81	11.36	-0.86	11.78	0	10.93	0.1	3.922e-05	0.00598225	0.00318018	0.102748	262168_at	At1g74730	--- | unknown protein ;supported by full-length cDNA: Ceres:12408.
-1.81	9.32	-0.86	9.75	0.1	8.89	0	0.00011229	0.00731791	0.0032719	0.10482	262194_at	At1g77930	--- | hypothetical protein similar to putative curved-DNA binding protein GI:6968662 from [Campylobacter jejuni];supported by full-length cDNA: Ceres:37181.
-1.81	7.24	-0.86	7.67	0.1	6.81	0.2	0.00085937	0.0176157	0.003311	0.105776	263629_at	At2g04850	--- | hypothetical protein predicted by genscan;supported by full-length cDNA: Ceres:113395.
-1.82	10.71	-0.86	11.14	0.1	10.27	0.1	0.00010689	0.00731115	0.00315476	0.102361	245388_at	At4g16410	--- | hypothetical protein ;supported by full-length cDNA: Ceres:2505.
-1.82	6.18	-0.86	6.61	0.2	5.74	0.1	0.00177853	0.0261057	0.00349759	0.109438	246247_at	At4g36640	--- | putative protein
-1.82	6.76	-0.86	7.19	0.2	6.33	0.1	0.00151175	0.023765	0.00352109	0.109572	252688_at	At3g44020	--- | putative protein
-1.82	12.37	-0.86	12.8	0.2	11.94	0.1	0.00139849	0.022672	0.00356721	0.109957	253174_at	At4g35090	CAT2 | CAT2 (CATALASE 2); catalase
-1.82	7.09	-0.86	7.52	0.2	6.66	0.3	0.0216015	0.11023	0.003869	0.114316	254907_at	At4g11190	--- | putative disease resistance response protein disease resistance response protein 206-d - Pisum sativum, PID:g508844
-1.82	9.19	-0.86	9.62	0.2	8.76	0	0.00238485	0.0309156	0.00377975	0.113144	258609_at	At3g02910	--- | unknown protein ;supported by full-length cDNA: Ceres:269248.
-1.82	10.12	-0.86	10.55	0.1	9.69	0.1	9.755e-05	0.0071047	0.0030292	0.100139	260902_at	At1g21440	--- | hypothetical protein similar to carboxyvinyl-carboxyphosphonate phosphorylmutase GB:O49290 from [Arabidopsis thaliana]
-1.82	5.94	-0.86	6.37	0.1	5.51	0.1	0.00030441	0.0105364	0.00326383	0.104709	261956_at	At1g64590	--- | oxidoreductase, putative similar to PROTOCHLOROPHYLLIDE REDUCTASE GB:P21218 from [Arabidopsis thaliana]; supported by cDNA: gi_15081623_gb_AY048204.1_
-1.82	8.5	-0.86	8.93	0.2	8.07	0.2	0.0113235	0.0753911	0.00438562	0.125201	264463_at	At1g10150	--- | unknown protein similar to ESTs gb|T20511, gb|T45308, gb|H36493, and gb|AA651176;supported by full-length cDNA: Ceres:2558.
-1.82	8.09	-0.86	8.52	0.2	7.66	0.2	0.00829275	0.0630575	0.0041224	0.119179	267637_at	At2g42190	--- | unknown protein predicted by genscan; similar to GP|9826|X07453; supported by full-length cDNA: Ceres: 12267.
-1.8	7.64	-0.85	8.06	0.2	7.21	0.1	0.00121674	0.021179	0.00384691	0.114107	250128_at	At5g16540	ZFN3 | ZFN3 (ZINC FINGER NUCLEASE 3); DNA binding / nuclease/ nucleic acid binding
-1.8	9.3	-0.85	9.73	0.1	8.88	0.1	0.00023125	0.00943632	0.00356423	0.110014	250897_at	At5g03430	--- | putative protein ; supported by cDNA: gi_14423557_gb_AF387016.1_AF387016
-1.8	7.75	-0.85	8.17	0.1	7.32	0.2	0.00428523	0.0429842	0.00392354	0.115479	251942_at	At3g53480	PDR9 | PDR9 (PLEIOTROPIC DRUG RESISTANCE 9); ATPase, coupled to transmembrane movement of substances
-1.8	9.96	-0.85	10.38	0.3	9.54	0.7	0.225262	0.458689	0.00673249	0.163893	252193_at	At3g50060	MYB77 | MYB77; DNA binding / transcription factor
-1.8	10.14	-0.85	10.57	0.1	9.72	0	0.00018809	0.00891981	0.003442	0.108442	253790_at	At4g28660	PSB28 | PSB28 (PHOTOSYSTEM II REACTION CENTER PSB28 PROTEIN)
-1.8	9.46	-0.85	9.89	0	9.04	0.1	0.00068408	0.0157615	0.00333643	0.10629	254077_at	At4g25640	--- | putative protein NorM, Vibrio parahaemolyticus, gb:AB010463
-1.8	6.98	-0.85	7.4	0.1	6.55	0.1	0.00011359	0.00733964	0.00342201	0.108111	254761_at	At4g13195	CLE44 | CLE44 (CLAVATA3/ESR-RELATED 44)
-1.8	7.79	-0.85	8.21	0.1	7.36	0.1	0.00032509	0.0109074	0.003647	0.111363	254791_at	At4g12910	scpl20 | scpl20 (serine carboxypeptidase-like 20); serine-type carboxypeptidase
-1.8	7.87	-0.85	8.29	0.2	7.45	0.1	0.00175083	0.0258489	0.00403227	0.117767	257746_at	At3g29200	CM1 | CM1 (CHORISMATE MUTASE 1); L-ascorbate peroxidase/ chorismate mutase
-1.8	11.27	-0.85	11.7	0	10.85	0.1	0.00042402	0.0122263	0.00335011	0.106281	259279_at	At3g01120	MTO1 | MTO1 (METHIONINE OVERACCUMULATION 1); cystathionine gamma-synthase
-1.8	10.17	-0.85	10.6	0.1	9.75	0.3	0.0229761	0.11478	0.00451311	0.126778	262260_at	At1g70850	MLP34 | MLP34 (MLP-LIKE PROTEIN 34)
-1.8	7.93	-0.85	8.35	0.1	7.5	0.1	0.0004884	0.0131119	0.00358948	0.110048	265083_at	At1g03820	--- | hypothetical protein predicted by genefinder
-1.8	6.03	-0.85	6.46	0.2	5.61	0.1	0.00710468	0.0575694	0.00367786	0.111559	267168_at	At2g37770	--- | putative alcohol dehydrogenase
-1.81	9.28	-0.85	9.71	0.2	8.86	0.8	0.230593	0.464936	0.00322438	0.103735	249411_at	At5g40390	SIP1 | SIP1 (seed imbibition 1-like); galactinol-sucrose galactosyltransferase/ hydrolase, hydrolyzing O-glycosyl compounds
-1.81	5.36	-0.85	5.79	0	4.94	0.2	0.00285076	0.0338457	0.00346462	0.108854	253017_at	At4g37970	CAD6 | CAD6 (CINNAMYL ALCOHOL DEHYDROGENASE 6); binding / catalytic/ oxidoreductase/ zinc ion binding
-1.81	7.29	-0.85	7.71	0.1	6.86	0.1	0.00026465	0.00997798	0.00317194	0.102627	257744_at	At3g29230	--- | hypothetical protein contains Pfam profile: PF01535 domain of unknown function (2 copies)
-1.81	10.13	-0.85	10.56	0.1	9.7	0.1	0.00018649	0.0089025	0.00305778	0.100357	260676_at	At1g19450	--- | integral membrane protein, putative similar to GB:U43629 from [Beta vulgaris] (Plant Physiol. 110 110 (2), 511-520 (1996)); supported by cDNA: gi_16648956_gb_AY059848.1_
-1.81	6.87	-0.85	7.3	0	6.44	0.2	0.00276659	0.0333186	0.00345655	0.10875	261428_at	At1g18870	ICS2 | ICS2 (ISOCHORISMATE SYNTHASE 2); isochorismate synthase
-1.81	7.77	-0.85	8.2	0.1	7.35	0.2	0.00522986	0.0483359	0.00392337	0.115623	261804_at	At1g30530	UGT78D1 | UGT78D1 (UDP-GLUCOSYL TRANSFERASE 78D1); UDP-glycosyltransferase/ quercetin 3-O-glucosyltransferase/ transferase, transferring glycosyl groups
-1.81	10.89	-0.85	11.31	0.1	10.46	0.3	0.00760806	0.0599583	0.00354564	0.109886	262374_s_at	At1g72930	TIR | TIR (TOLL/INTERLEUKIN-1 RECEPTOR-LIKE); transmembrane receptor
-1.78	8.03	-0.84	8.45	0.1	7.61	0	9.103e-05	0.00701085	0.00371626	0.112424	266165_at	At2g28190	CSD2 | CSD2 (COPPER/ZINC SUPEROXIDE DISMUTASE 2); superoxide dismutase
-1.79	8.88	-0.84	9.3	0.1	8.46	0.1	0.00237867	0.0308903	0.00419097	0.120702	246996_at	At5g67420	LBD37 | LBD37 (LOB DOMAIN-CONTAINING PROTEIN 37)
-1.79	8.59	-0.84	9.01	0.1	8.17	0.4	0.0521781	0.190069	0.0054918	0.143821	247095_at	At5g66400	RAB18 | RAB18 (RESPONSIVE TO ABA 18)
-1.79	6.67	-0.84	7.09	0	6.25	0	1.015e-05	0.00542459	0.00341412	0.108011	248232_at	At5g53760	MLO11 | MLO11 (MILDEW RESISTANCE LOCUS O 11); calmodulin binding
-1.79	7.25	-0.84	7.67	0.1	6.83	0.2	0.00795962	0.0614047	0.00451083	0.126871	249215_at	At5g42800	DFR | DFR (DIHYDROFLAVONOL 4-REDUCTASE); dihydrokaempferol 4-reductase
-1.79	6.96	-0.84	7.38	0.1	6.54	0.1	0.00040582	0.0121003	0.00373064	0.112561	250981_at	At5g03140	--- | receptor like protein kinase receptor like protein kinase, Arabidopsis thaliana, EMBL:ATLECGENE
-1.79	10.45	-0.84	10.87	0.1	10.04	0.1	0.000276	0.0101381	0.00377904	0.113272	251815_at	At3g54900	CXIP1 | CXIP1 (CAX INTERACTING PROTEIN 1); antiporter/ glutathione disulfide oxidoreductase
-1.79	7.88	-0.84	8.3	0.2	7.46	0.3	0.0400053	0.16168	0.00470653	0.130286	251916_at	At3g53960	--- | transporter-like protein oligopeptide transporter (LeOPT1) - Lycopersicon esculentum, EMBL:AF016713
-1.79	10.22	-0.84	10.64	0	9.8	0.1	0.00011625	0.00741512	0.00353827	0.109807	261206_at	At1g12800	--- | heat shock factor protein hsf8, putative predicted by genemark.hmm; supported by cDNA: gi_15028376_gb_AY045991.1_
-1.79	9.58	-0.84	10	0.1	9.17	0.1	0.00111914	0.0202272	0.00382043	0.113914	261353_at	At1g79600	--- | hypothetical protein contains similarity to ABC transporter GI:10175329 from [Bacillus halodurans]; supported by cDNA: gi_14532489_gb_AY039869.1_
-1.79	9.41	-0.84	9.83	0.1	8.98	0	0.00010898	0.00731115	0.00361228	0.11045	261792_at	At1g15950	CCR1 | CCR1 (CINNAMOYL COA REDUCTASE 1); cinnamoyl-CoA reductase
-1.79	7.99	-0.84	8.41	0.1	7.57	0.1	0.00011815	0.00745758	0.0035637	0.110146	262160_at	At1g52590	--- | hypothetical protein predicted by genemark.hmm;supported by full-length cDNA: Ceres:463.
-1.79	8.82	-0.84	9.24	0.1	8.4	0.1	0.0005671	0.0141527	0.00366664	0.111515	263954_at	At2g35840	--- | unknown protein ; supported by cDNA: gi_15450787_gb_AY054474.1_
-1.8	6.76	-0.84	7.18	0.1	6.34	0.1	0.00174942	0.0258447	0.00370118	0.112117	246597_at	At5g14760	AO | AO (L-ASPARTATE OXIDASE); L-aspartate oxidase/ electron carrier/ oxidoreductase
-1.8	5.67	-0.84	6.09	0.1	5.24	0.2	0.00311953	0.0355072	0.00339009	0.1074	254766_at	At4g13280	TPS12 | TPS12 (TERPENOID SYNTHASE 12); cyclase
-1.77	6.25	-0.83	6.66	0.1	5.84	0	8.221e-05	0.00679389	0.0038569	0.114255	249303_at	At5g41460	--- | putative protein strong similarity to unknown protein (pir||T13026)
-1.77	11.71	-0.83	12.13	0.1	11.3	0	4.071e-05	0.00598225	0.00375677	0.112901	260730_at	At1g48030	mtLPD1 | mtLPD1 (mitochondrial lipoamide dehydrogenase 1); ATP binding / dihydrolipoyl dehydrogenase
-1.78	11.48	-0.83	11.89	0.1	11.06	0.1	0.00050441	0.013275	0.00394336	0.115763	248043_s_at	At5g56000	--- | heat shock protein (emb|CAA72514.1)
-1.78	8.64	-0.83	9.05	0.2	8.22	0.7	0.219801	0.452381	0.00866006	0.187061	248164_at	At5g54490	PBP1 | PBP1 (PINOID-BINDING PROTEIN 1); calcium ion binding / protein binding
-1.78	8.65	-0.83	9.07	0.1	8.24	0	8.304e-05	0.00681999	0.00378992	0.1133	252343_at	At3g48610	--- | putative protein hypothetical protein F12C20.9 - Arabidopsis thaliana, PIR:T02648
-1.78	6.74	-0.83	7.15	0.1	6.32	0.1	0.00105079	0.0195821	0.00407769	0.118336	252594_at	At3g45680	--- | putative transporter protein peptide transport protein - Hordeum vulgare, PIR:T04378
-1.78	7.18	-0.83	7.59	0.1	6.77	0.6	0.130522	0.330206	0.00793968	0.180382	253344_at	At4g33550	--- | putative protein predicted protein, Arabidopsis thaliana
-1.78	4.82	-0.83	5.24	0.3	4.4	0.1	0.00944127	0.067876	0.00522052	0.138788	257638_at	At3g25820	ATTPS-CIN | ATTPS-CIN (terpene synthase-like sequence-1,8-cineole); (E)-beta-ocimene synthase/ myrcene synthase
-1.78	7.45	-0.83	7.87	0.1	7.04	0	0.00020462	0.00910997	0.00373485	0.112539	257824_at	At3g25290	--- | unknown protein ; supported by cDNA: gi_16323199_gb_AY057704.1_
-1.78	7.71	-0.83	8.13	0	7.3	0.1	5.267e-05	0.0060053	0.00355178	0.109927	260125_at	At1g36390	--- | putative heat shock protein similar to GrpE protein from [Arabidopsis thaliana];supported by full-length cDNA: Ceres:40701.
-1.78	5.81	-0.83	6.22	0.1	5.39	0.1	0.00222207	0.0296107	0.0042064	0.120841	261059_at	At1g01250	--- | transcription factor TINY, putative similar to transcription factor TINY GB:CAA64359 GI:1246403 from [Arabidopsis thaliana];supported by full-length cDNA: Ceres:25524.
-1.78	8.48	-0.83	8.89	0.2	8.06	0.2	0.011322	0.0753911	0.00501675	0.135583	262281_at	At1g68570	--- | peptide transporter, putative similar to PEPTIDE TRANSPORTER PTR2-B GB:P46032 GI:1172704 from [Arabidopsis thaliana]
-1.78	9.07	-0.83	9.48	0	8.65	0.1	0.00011161	0.00731791	0.00366576	0.111637	263134_at	At1g78570	RHM1 | RHM1 (RHAMNOSE BIOSYNTHESIS 1); UDP-L-rhamnose synthase/ UDP-glucose 4,6-dehydratase/ catalytic
-1.78	7.71	-0.83	8.13	0.1	7.29	0.1	0.00038094	0.0118363	0.00388303	0.114582	264587_at	At1g05200	ATGLR3.4 | ATGLR3.4; intracellular ligand-gated ion channel
-1.78	8.34	-0.83	8.75	0.2	7.92	0.2	0.00637903	0.0539384	0.00477107	0.131753	264990_at	At1g27210	--- | unknown protein supported by cDNA: Ceres: 103034, cDNA may not be full-length in this case.; supported by cDNA: gi_15982865_gb_AY057540.1_
-1.78	5.51	-0.83	5.93	0.1	5.09	0.1	0.00026289	0.00996082	0.00374923	0.112823	265160_at	At1g31050	--- | unknown protein similar to EST gb|AA395190
-1.78	7.66	-0.83	8.07	0.1	7.24	0	0.00066345	0.0155212	0.0041594	0.119944	266257_at	At2g27820	PD1 | PD1 (PREPHENATE DEHYDRATASE 1); arogenate dehydratase/ prephenate dehydratase
-1.76	8.46	-0.82	8.87	0.1	8.05	0.1	0.00155051	0.0240592	0.00460114	0.128618	246591_at	At5g14880	--- | putative cation transport protein putative potassium transporter AtKT2p, Arabidopsis thaliana, EMBL:AF012657
-1.76	6.51	-0.82	6.92	0.1	6.1	0.1	0.00173275	0.0257583	0.00447839	0.126114	249386_at	At5g40060	--- | disease resistance -like protein downy mildew resistance protein RPP5, Arabidopsis thaliana, EMBL:AF180942
-1.76	10.13	-0.82	10.54	0.1	9.72	0.1	0.00016714	0.00856088	0.0042064	0.120994	249524_at	At5g38520	--- | putative protein similar to unknown protein (pir||S75227);supported by full-length cDNA: Ceres:22.
-1.76	9.99	-0.82	10.39	0.1	9.58	0.1	0.00108061	0.01983	0.00440351	0.12493	250256_at	At5g13650	--- | GTP-binding protein typA (tyrosine phosphorylated protein A) ; supported by cDNA: gi_16649146_gb_AY059943.1_
-1.76	6.77	-0.82	7.18	0.2	6.37	0.1	0.00358442	0.0387311	0.00483893	0.132345	253382_at	At4g33040	--- | putative protein AT.I.24, Arabidopsis thaliana, gb:U63815;supported by full-length cDNA: Ceres:4868.
-1.76	5.8	-0.82	6.21	0.2	5.39	0.4	0.0548153	0.19564	0.00591898	0.150347	255032_at	At4g09500	--- | putative protein anthocyanin rhamnosyltransferase -Petunia x hybrida, PID:g454253
-1.76	9.33	-0.82	9.74	0.1	8.92	0.1	0.00039097	0.0119132	0.00438808	0.125115	257253_at	At3g24190	--- | unknown protein ; supported by cDNA: gi_15294249_gb_AF410316.1_AF410316
-1.76	8.1	-0.82	8.51	0.1	7.69	0.3	0.00998077	0.0701144	0.00479527	0.131783	259922_at	At1g72770	HAB1 | HAB1 (HOMOLOGY TO ABI1); catalytic/ protein serine/threonine phosphatase
-1.76	9.74	-0.82	10.15	0.1	9.33	0	0.00011218	0.00731791	0.00424831	0.121892	266599_at	At2g46100	--- | unknown protein
-1.77	7.9	-0.82	8.31	0.1	7.49	0.2	0.00750619	0.0595186	0.00442648	0.125426	249063_at	At5g44110	POP1 | POP1; transporter
-1.77	6.17	-0.82	6.58	0.2	5.75	0.1	0.00382734	0.0403067	0.00483665	0.132442	251301_at	At3g61880	CYP78A9 | CYP78A9 (CYTOCHROME P450 78A9); monooxygenase/ oxygen binding
-1.77	10.27	-0.82	10.68	0	9.85	0.2	0.0010428	0.0194811	0.00382481	0.113747	252274_at	At3g49680	BCAT3 | BCAT3 (BRANCHED-CHAIN AMINOTRANSFERASE 3); branched-chain-amino-acid transaminase/ catalytic
-1.77	6.59	-0.82	7	0.1	6.18	0.2	0.00572248	0.0509484	0.00453292	0.127022	252529_at	At3g46490	--- | putative protein several oxidases, mainly gibberellin 20-oxidases
-1.77	11.85	-0.82	12.26	0	11.44	0.2	0.00100279	0.0190484	0.004037	0.117754	252678_s_at	At3g44300	NIT2 | NIT2 (nitrilase 2); indole-3-acetonitrile nitrilase/ indole-3-acetonitrile nitrile hydratase/ nitrilase
-1.77	7.63	-0.82	8.04	0.2	7.22	0.1	0.00330097	0.0368454	0.00479439	0.131918	253048_at	At4g37560	--- | formamidase - like protein formamidase, Methylophilus methylotrophus, PIR2:S74213; supported by cDNA: gi_14334653_gb_AY035000.1_
-1.77	7.38	-0.82	7.79	0.2	6.97	0.1	0.00507823	0.047612	0.00487891	0.132961	255488_at	At4g02630	--- | putative serine/threonine protein kinase
-1.77	6.84	-0.82	7.25	0.1	6.43	0.3	0.0295548	0.133362	0.00626339	0.156482	266290_at	At2g29490	ATGSTU1 | ATGSTU1 (GLUTATHIONE S-TRANSFERASE TAU 1); glutathione transferase
-1.77	10.07	-0.82	10.48	0.1	9.66	0.1	0.00011197	0.00731791	0.0039267	0.115423	267005_at	At2g34460	--- | unknown protein ; supported by cDNA: gi_14334607_gb_AY034977.1_
-1.75	8.7	-0.81	9.11	0	8.3	0.1	0.0002781	0.0101381	0.00404594	0.117865	245845_at	At1g26150	PERK10 | PERK10 (PROLINE-RICH EXTENSIN-LIKE RECEPTOR KINASE 10); ATP binding / protein kinase/ protein serine/threonine kinase/ protein tyrosine kinase
-1.75	8.41	-0.81	8.81	0.1	8.01	0.1	0.00071773	0.0160189	0.00457519	0.128049	253251_at	At4g34730	--- | putative protein similarity predicted protein, Synechocystis sp., PIR2:S76285
-1.75	6.01	-0.81	6.41	0.2	5.6	0	0.00146405	0.0232394	0.0039644	0.116082	258983_at	At3g08860	--- | putative aminotransferase similar to beta-alanine-pyruvate aminotransferase GB:BAA19549 [Rattus norvegicus], alanine-glyoxylate aminotransferase GB:Q64565 [Rattus norvegicus]; Pfam HMM hit: Aminotransferases class-III pyridoxal-phosphate
-1.75	9.85	-0.81	10.25	0.1	9.44	0.2	0.00226015	0.0299384	0.00468619	0.129881	259017_at	At3g07310	--- | unknown protein ; supported by full-length cDNA: Ceres: 37200.
-1.75	5.06	-0.81	5.46	0	4.66	0.3	0.00938131	0.0676598	0.00482788	0.13252	262905_at	At1g59730	ATH7 | ATH7 (thioredoxin H-type 7)
-1.75	6.24	-0.81	6.65	0.1	5.84	0	3.866e-05	0.00598225	0.00407558	0.118425	263386_at	At2g40150	--- | unknown protein ; supported by cDNA: gi_13877598_gb_AF370500.1_AF370500
-1.75	6.2	-0.81	6.61	0.3	5.8	0.1	0.0147588	0.088174	0.00655414	0.160926	266007_at	At2g37380	--- | unknown protein
-1.76	8.62	-0.81	9.03	0.2	8.21	0.1	0.00519134	0.0481172	0.00514616	0.137291	245348_at	At4g17770	ATTPS5 | ATTPS5; protein binding / transferase, transferring glycosyl groups / trehalose-phosphatase
-1.76	5.62	-0.81	6.03	0.1	5.22	0.2	0.00428476	0.0429842	0.0048733	0.132967	250478_at	At5g10250	DOT3 | DOT3 (DEFECTIVELY ORGANIZED TRIBUTARIES 3); protein binding / signal transducer
-1.76	11.53	-0.81	11.94	0.1	11.13	0.2	0.00129116	0.0218156	0.00446576	0.126069	254225_at	At4g23670	--- | putative major latex protein major latex protein type 1 - Arabidopsis thaliana, EMBL:X91960;supported by full-length cDNA: Ceres:108949.
-1.76	8.98	-0.81	9.39	0.1	8.57	0.1	0.00075202	0.0164622	0.00446804	0.125978	255522_at	At4g02260	RSH1 | RSH1 (RELA-SPOT HOMOLOG 1); catalytic
-1.76	7.31	-0.81	7.72	0.1	6.91	0.1	0.00042151	0.0122168	0.00411591	0.119294	256244_at	At3g12520	SULTR4;2 | SULTR4;2; sulfate transmembrane transporter
-1.76	7.17	-0.81	7.58	0.7	6.77	0.7	0.355915	0.59064	0.0032826	0.105015	260070_at	At1g73830	BEE3 | BEE3 (BR ENHANCED EXPRESSION 3); DNA binding / transcription factor
-1.76	9.02	-0.81	9.43	0.1	8.61	0.1	0.00010542	0.00730141	0.00414169	0.119585	260232_at	At1g74640	--- | unknown protein contains Pfam profile: PF00561 alpha/beta hydrolase fold;supported by full-length cDNA: Ceres:36063.
-1.76	9.45	-0.81	9.86	0	9.05	0.1	0.00020773	0.00914782	0.00406331	0.118219	261053_at	At1g01320	--- | hypothetical protein predicted by genemark.hmm
-1.76	8.1	-0.81	8.51	0.2	7.7	0.1	0.00241937	0.0310708	0.00483139	0.132457	261519_at	At1g71810	--- | unknown protein ; supported by cDNA: gi_14532543_gb_AY039896.1_
-1.76	10.4	-0.81	10.8	0.1	9.99	0.2	0.00266018	0.0325379	0.00471057	0.13024	261635_at	At1g50020	--- | tubulin alpha-6 chain, putative identical to tubulin alpha-6 chain GB:P29511 from [Arabidopsis thaliana];supported by full-length cDNA: Ceres:153811.
-1.76	6.91	-0.81	7.32	0.2	6.5	0.1	0.00160615	0.0245058	0.00466708	0.129666	264583_at	At1g05170	--- | putative AVR9 elicitor response protein similar to GB:AAC69935; supported by cDNA: gi_14488077_gb_AF389287.1_AF389287
-1.74	7.38	-0.8	7.78	0.1	6.99	0.2	0.00715465	0.0578304	0.0053815	0.141746	245501_at	At4g15620	--- | hypothetical protein
-1.74	9.11	-0.8	9.51	0	8.71	0.1	5.738e-05	0.0060597	0.00439141	0.124898	249701_at	At5g35460	--- | putative protein similar to unknown protein (pir||T40675); supported by cDNA: gi_14335067_gb_AY037213.1_
-1.74	7.01	-0.8	7.41	0.2	6.61	0.2	0.0108173	0.0735887	0.00591898	0.150515	253247_at	At4g34610	BLH6 | BLH6 (BELL1-LIKE HOMEODOMAIN 6); DNA binding / transcription factor
-1.74	9.21	-0.8	9.61	0	8.81	0.1	5.573e-05	0.00601271	0.00446103	0.126092	255325_at	At4g04210	PUX4 | PUX4; protein binding
-1.74	7.68	-0.8	8.08	0.1	7.28	0.5	0.104265	0.288348	0.00715949	0.169583	255825_at	At2g40475	--- | Expressed protein ; supported by full-length cDNA: Ceres: 12956.
-1.74	9.3	-0.8	9.7	0.1	8.9	0	0.00012035	0.00750073	0.00467918	0.129844	259140_at	At3g10230	LYC | LYC (LYCOPENE CYCLASE); lycopene beta cyclase
-1.74	6.14	-0.8	6.54	0.2	5.74	0.1	0.00747199	0.0593813	0.00604735	0.152252	262421_at	At1g50290	--- | hypothetical protein predicted by genemark.hmm; supported by cDNA: gi_15983429_gb_AF424589.1_AF424589
-1.74	5.53	-0.8	5.93	0.1	5.13	0.3	0.0217783	0.11074	0.00648119	0.159996	263231_at	At1g05680	--- | putative indole-3-acetate beta-glucosyltransferase similar to indole-3-acetate beta-glucosyltransferase GB:AAD32293
-1.74	10.55	-0.8	10.95	0.3	10.15	0.9	0.347172	0.582191	0.00257694	0.0904308	263497_at	At2g42540	COR15A | COR15A (COLD-REGULATED 15A)
-1.74	8.83	-0.8	9.23	0	8.43	0.1	0.00013627	0.00799079	0.00434038	0.124221	263696_at	At1g31230	AK-HSDH I | AK-HSDH I (ASPARTATE KINASE-HOMOSERINE DEHYDROGENASE I); aspartate kinase/ homoserine dehydrogenase
-1.74	8.64	-0.8	9.04	0.1	8.24	0.1	0.00113146	0.0203368	0.00492012	0.133605	264096_at	At1g78995	--- | Expressed protein ; supported by full-length cDNA: Ceres: 2681.
-1.74	7.37	-0.8	7.78	0.1	6.97	0.4	0.0362801	0.152007	0.00633441	0.157566	266418_at	At2g38750	ANNAT4 | ANNAT4 (ANNEXIN ARABIDOPSIS 4); calcium ion binding / calcium-dependent phospholipid binding
-1.74	5.62	-0.8	6.02	0	5.23	0.2	0.00345759	0.0378262	0.00497045	0.134651	266465_at	At2g47750	GH3.9 | GH3.9 (PUTATIVE INDOLE-3-ACETIC ACID-AMIDO SYNTHETASE GH3.9)
-1.74	8.41	-0.8	8.81	0.1	8.01	0.1	0.00107752	0.0198149	0.00479141	0.131995	266662_at	At2g25830	--- | hypothetical protein predicted by genscan; supported by cDNA: gi_15810382_gb_AY056230.1_
-1.74	7.76	-0.8	8.16	0	7.37	0.2	0.00176896	0.026013	0.00438913	0.124989	267181_at	At2g37760	--- | putative alcohol dehydrogenase ; supported by cDNA: gi_16604706_gb_AY059798.1_
-1.75	9.02	-0.8	9.42	0.1	8.62	0.1	0.00029769	0.0103988	0.00452801	0.127041	260089_at	At1g73170	--- | putative ATPase contains Pfam profile: PF00004 ATPases associated with various cellular activities (AAA)
-1.72	8.81	-0.79	9.21	0.1	8.42	0.1	0.00053322	0.0137449	0.00522701	0.138799	259633_at	At1g56505	--- | hypothetical protein
-1.73	9.01	-0.79	9.4	0.3	8.61	0.2	0.0290931	0.132036	0.00818816	0.18293	245987_at	At5g13180	ANAC083 | ANAC083 (ARABIDOPSIS NAC DOMAIN CONTAINING PROTEIN 83); transcription factor
-1.73	5.7	-0.79	6.09	0.1	5.3	0.1	0.0029098	0.0341598	0.0050313	0.135815	248776_at	At5g47900	--- | unknown protein
-1.73	7.79	-0.79	8.19	0.1	7.4	0.1	0.00026778	0.00999116	0.00490364	0.133475	251011_at	At5g02560	HTA12 | HTA12; DNA binding
-1.73	11.14	-0.79	11.54	0.1	10.75	0.2	0.00306743	0.0352484	0.00540728	0.142097	251218_at	At3g62410	CP12-2 | CP12-2; protein binding
-1.73	8.16	-0.79	8.55	0.1	7.76	0.1	0.00044466	0.01242	0.00491346	0.133583	251493_at	At3g59300	--- | putative protein hypothetical protein T2J13.20 - Arabidopsis thaliana, PIR:T46116; supported by cDNA: gi_15292858_gb_AY050863.1_
-1.73	6.77	-0.79	7.16	0.2	6.38	0.1	0.00211583	0.0288132	0.00535327	0.141165	256940_at	At3g30720	QQS | QQS (QUA-QUINE STARCH)
-1.73	8.82	-0.79	9.22	0.8	8.43	0.5	0.312241	0.550657	0.00603314	0.152062	257615_at	At3g26510	--- | unknown protein
-1.73	9.89	-0.79	10.28	0.2	9.49	0.2	0.0190938	0.102502	0.0067509	0.164166	257771_at	At3g23000	CIPK7 | CIPK7 (CBL-INTERACTING PROTEIN KINASE 7); ATP binding / kinase/ protein kinase/ protein serine/threonine kinase
-1.73	8.7	-0.79	9.09	0.1	8.3	0.1	0.00373453	0.0397489	0.00574853	0.14833	257932_at	At3g17040	HCF107 | HCF107 (HIGH CHLOROPHYLL FLUORESCENT 107); binding
-1.73	6.9	-0.79	7.29	0.1	6.5	0.5	0.104085	0.287959	0.00828216	0.183949	258091_at	At3g14560	--- | hypothetical protein predicted by genmark;supported by full-length cDNA: Ceres:19279.
-1.73	5.94	-0.79	6.33	0.3	5.55	0.2	0.0339826	0.145867	0.00588865	0.150078	264940_at	At1g60470	AtGolS4 | AtGolS4 (Arabidopsis thaliana galactinol synthase 4); transferase, transferring glycosyl groups / transferase, transferring hexosyl groups
-1.73	5.17	-0.79	5.56	0.1	4.78	0.1	0.00110518	0.020119	0.00460938	0.12869	266532_at	At2g16890	--- | putative glucosyltransferase ;supported by full-length cDNA: Ceres:153418.
-1.73	6.73	-0.79	7.13	0.2	6.34	0	0.00228993	0.0301752	0.00559263	0.14546	266717_at	At2g46735	--- | Expressed protein ; supported by full-length cDNA: Ceres: 105240.
-1.74	7.69	-0.79	8.09	0.2	7.29	0	0.00617793	0.0530155	0.00618606	0.155059	251454_at	At3g60080	--- | putative protein COP1-interacting protein CIP8 - Arabidopsis thaliana, EMBL:AF162150
-1.71	9.06	-0.78	9.45	0.1	8.68	0.1	0.0012707	0.0217276	0.00555932	0.144758	245744_at	At1g51110	--- | unknown protein
-1.71	11.75	-0.78	12.14	0	11.37	0.2	0.00235756	0.0307467	0.00532258	0.141008	250278_at	At5g12860	DiT1 | DiT1 (dicarboxylate transporter 1); oxoglutarate:malate antiporter
-1.71	9.51	-0.78	9.9	0	9.12	0.1	0.00013481	0.00797755	0.00505831	0.136222	253090_at	At4g36360	BGAL3 | BGAL3 (beta-galactosidase 3); beta-galactosidase/ catalytic/ cation binding / sugar binding
-1.71	8.14	-0.78	8.53	0.1	7.75	0.1	0.00018588	0.0089025	0.00521298	0.138749	258218_at	At3g18000	XPL1 | XPL1 (XIPOTL 1); methyltransferase/ phosphoethanolamine N-methyltransferase
-1.71	9.71	-0.78	10.1	0.1	9.33	0	0.00028713	0.010241	0.00526559	0.13966	262878_at	At1g64770	NDF2 | NDF2 (NDH-DEPENDENT CYCLIC ELECTRON FLOW 1)
-1.71	5.36	-0.78	5.75	0.1	4.97	0.2	0.00649978	0.0544873	0.0057082	0.147624	263480_at	At2g04032	ZIP7 | ZIP7 (ZINC TRANSPORTER 7 PRECURSOR); cation transmembrane transporter/ metal ion transmembrane transporter/ zinc ion transmembrane transporter
-1.72	7.96	-0.78	8.35	0.1	7.57	0	3.891e-05	0.00598225	0.00479088	0.13214	245575_at	At4g14760	--- | centromere protein homolog
-1.72	5.97	-0.78	6.37	0	5.58	0.2	0.00362132	0.0390001	0.00533976	0.141136	246540_at	At5g15600	SP1L4 | SP1L4 (SPIRAL1-LIKE4)
-1.72	5.61	-0.78	6	0.1	5.22	0	0.00017801	0.00882713	0.00512004	0.136914	247038_at	At5g67160	EPS1 | EPS1 (ENHANCED PSEUDOMONAS SUSCEPTIBILTY 1); transferase/ transferase, transferring acyl groups other than amino-acyl groups
-1.72	6.98	-0.78	7.37	0.1	6.59	0	7.222e-05	0.00651124	0.00497957	0.134738	247415_at	At5g63060	--- | unknown protein
-1.72	8.55	-0.78	8.94	0.1	8.16	0.1	0.00072085	0.0160572	0.00542411	0.142375	248908_at	At5g45800	MEE62 | MEE62 (maternal effect embryo arrest 62); ATP binding / protein binding / protein kinase/ protein serine/threonine kinase/ protein tyrosine kinase
-1.72	7.53	-0.78	7.92	0.1	7.14	0.1	0.00053329	0.0137449	0.0054043	0.142182	251968_at	At3g53100	--- | putative protein proline-rich protein, Raphanus sativa, PIR:S16748
-1.72	8.12	-0.78	8.51	0.2	7.73	0.3	0.0262193	0.124234	0.00703113	0.16829	253263_at	At4g34000	ABF3 | ABF3 (ABSCISIC ACID RESPONSIVE ELEMENTS-BINDING FACTOR 3); DNA binding / protein binding / transcription activator/ transcription factor
-1.72	5.67	-0.78	6.07	0.4	5.28	0.1	0.0793082	0.243935	0.0105256	0.211905	253510_at	At4g31730	GDU1 | GDU1 (GLUTAMINE DUMPER 1)
-1.72	4.97	-0.78	5.36	0.1	4.58	0.1	0.00084063	0.0173921	0.0046662	0.1298	254741_s_at	At4g13900	AtRLP49 | AtRLP49 (Receptor Like Protein 49)
-1.72	7.27	-0.78	7.66	0.1	6.88	0.1	0.00019403	0.00903233	0.00509461	0.136394	257916_at	At3g23210	--- | unknown protein similar to hypothetical protein GB:CAB10220 from [Arabidopsis thaliana]
-1.72	11.09	-0.78	11.48	0.1	10.7	0.2	0.00761449	0.0599583	0.00608452	0.15285	258675_at	At3g08770	LTP6 | LTP6; lipid binding
-1.72	8.71	-0.78	9.1	0	8.32	0.1	0.00084113	0.0173921	0.00505235	0.136222	258830_at	At3g07090	--- | unknown protein
-1.72	7.97	-0.78	8.36	0.2	7.58	0	0.00239155	0.0309156	0.00599263	0.151543	261081_at	At1g07350	--- | transformer-SR ribonucleoprotein, putative similar to GB:Y09506 from [Nicotiana tabacum] (Plant Mol. Biol. 35 (3), 261-269 (1997)); supported by cDNA: gi_15292732_gb_AY050800.1_
-1.72	9.91	-0.78	10.3	0.1	9.52	0	4.458e-05	0.00598225	0.00486366	0.132862	263750_at	At2g21530	--- | unknown protein
-1.72	8.28	-0.78	8.67	0.3	7.89	0.2	0.0221515	0.111949	0.00788619	0.180425	267116_at	At2g32560	--- | unknown protein
-1.7	8.29	-0.77	8.68	0.1	7.91	0.1	0.00100511	0.0190484	0.00592267	0.150274	245152_at	At2g47490	--- | putative mitochondrial carrier protein similar to SP:P40556:YIA6_YEAST and SP:P39953:YEA6_YEAST;supported by full-length cDNA: Ceres:120306.
-1.7	7.61	-0.77	7.99	0.1	7.22	0	7.478e-05	0.00658037	0.00534678	0.141157	249214_at	At5g42720	--- | beta-1,3-glucanase-like protein
-1.7	10.97	-0.77	11.35	0.1	10.58	0	9.873e-05	0.00713126	0.00550881	0.143936	250563_at	At5g08050	--- | putative protein predicted protein, Arabidopsis thaliana
-1.7	8.84	-0.77	9.23	0.2	8.46	0.1	0.00342225	0.0375996	0.00650013	0.16029	255421_at	At4g03260	--- | putative protein phosphatase regulatory subunit
-1.7	8.94	-0.77	9.32	0.1	8.56	0.1	0.00017088	0.00861987	0.00555002	0.144681	255785_at	At1g19920	APS2 | APS2; sulfate adenylyltransferase (ATP)
-1.7	7.86	-0.77	8.25	0.2	7.48	0.1	0.00558047	0.0501934	0.00690294	0.166268	256819_at	At3g21390	--- | unknown protein contains Pfam profile: PF00153 mitochondrial carrier proteins;supported by full-length cDNA: Ceres:39353.
-1.7	6.26	-0.77	6.64	0	5.88	0.2	0.00771227	0.0603873	0.00596423	0.150992	257147_at	At3g27270	--- | unknown protein
-1.7	5.57	-0.77	5.96	0.1	5.19	0.3	0.0196903	0.104499	0.00710583	0.169367	257556_at	At3g28090	--- | hypothetical protein predicted by genemark.hmm
-1.7	5.33	-0.77	5.71	0.2	4.94	0.1	0.00542868	0.0493242	0.00672389	0.164034	261712_at	At1g32780	--- | alcohol dehydrogenase, putative similar to alcohol dehydrogenase GB:CAA37333 GI:297178 from [Solanum tuberosum];supported by full-length cDNA: Ceres:30996.
-1.7	5.85	-0.77	6.23	0.2	5.46	0.1	0.00356117	0.0386176	0.00655888	0.160696	262907_at	At1g59720	CRR28 | CRR28 (CHLORORESPIRATORY REDUCTION28); endonuclease
-1.7	4.91	-0.77	5.3	0.1	4.53	0.3	0.0186712	0.100874	0.00662955	0.162079	264021_at	At2g21200	--- | putative auxin-regulated protein ;supported by full-length cDNA: Ceres:7141.
-1.7	8.72	-0.77	9.1	0.2	8.33	0.2	0.0171138	0.0958186	0.00766331	0.177282	266707_at	At2g03310	--- | hypothetical protein predicted by genscan
-1.71	5.82	-0.77	6.21	0	5.43	0.1	0.00015824	0.00841387	0.00509461	0.136555	245676_at	At1g56670	--- | nodule-specific protein, putative similar to early nodule-specific protein GI:3328240 from [Medicago truncatula]
-1.71	8.7	-0.77	9.09	0.1	8.31	0.1	0.00152201	0.0237956	0.00547356	0.143508	246445_at	At5g17630	--- | glucose 6 phosphate/phosphate translocator-like protein glucose 6 phosphate/phosphate translocator - Arabidopsis thaliana, EMBL:AF233658; supported by cDNA: gi_13937217_gb_AF372964.1_AF372964
-1.71	9.57	-0.77	9.96	0	9.19	0.1	0.00029138	0.0102604	0.00513547	0.137166	246781_at	At5g27350	SFP1 | SFP1; carbohydrate transmembrane transporter/ sugar:hydrogen symporter
-1.71	5.02	-0.77	5.4	0.1	4.63	0.1	0.00070264	0.0158977	0.00582481	0.149285	247779_at	At5g58760	DDB2 | DDB2 (damaged DNA-binding 2); nucleic acid binding / nucleotide binding / zinc ion binding
-1.71	9.96	-0.77	10.35	0.3	9.58	1.2	0.457573	0.677994	0.00900307	0.191389	248448_at	At5g51190	--- | putative protein contains similarity to ethylene responsive element binding factor;supported by full-length cDNA: Ceres:2347.
-1.71	7	-0.77	7.39	0.1	6.62	0.2	0.00479346	0.0460568	0.00578325	0.148889	249090_at	At5g43745	--- | Expressed protein ; supported by cDNA: gi_15450497_gb_AY052350.1_
-1.71	5.53	-0.77	5.91	0	5.14	0.2	0.00677905	0.0559443	0.00600193	0.15161	250103_at	At5g16600	MYB43 | MYB43 (myb domain protein 43); DNA binding / transcription factor
-1.71	9.92	-0.77	10.31	0.1	9.53	0	0.0002261	0.00938616	0.00507269	0.136287	251227_at	At3g62700	ATMRP10 | ATMRP10; ATPase, coupled to transmembrane movement of substances
-1.71	4.33	-0.77	4.71	0.2	3.94	0	0.00162759	0.0246965	0.00591653	0.150621	252232_at	At3g49760	AtbZIP5 | AtbZIP5 (Arabidopsis thaliana basic leucine-zipper 5); DNA binding / transcription factor
-1.71	9.19	-0.77	9.58	0.1	8.81	0.6	0.150122	0.359052	0.00861114	0.186889	254232_at	At4g23600	CORI3 | CORI3 (CORONATINE INDUCED 1); cystathionine beta-lyase/ transaminase
-1.71	4.79	-0.77	5.17	0.2	4.4	0.1	0.00528913	0.0486276	0.00673161	0.164047	254632_at	At4g18630	--- | putative protein predicted protein, Arabidopsis thaliana
-1.71	8.2	-0.77	8.59	0.1	7.81	0.1	0.00088348	0.0178023	0.00579676	0.148901	255798_at	At2g33255	--- | unknown protein predicted by genefinder and 3 EST; supported by cDNA: gi_16648737_gb_AY058145.1_
-1.71	10.61	-0.77	10.99	0.1	10.22	0	0.00013522	0.00797755	0.00549794	0.143817	256076_at	At1g18060	--- | unknown protein ; supported by cDNA: gi_15081663_gb_AY048224.1_
-1.71	5.62	-0.77	6	0.3	5.23	0.2	0.04971	0.184792	0.0083288	0.184626	257467_at	At1g31320	LBD4 | LBD4 (LOB DOMAIN-CONTAINING PROTEIN 4)
-1.71	7.88	-0.77	8.27	0	7.5	0	1.964e-05	0.00559138	0.00508707	0.136513	259475_at	At1g19140	--- | unknown protein ;supported by full-length cDNA: Ceres:37735.
-1.71	11.06	-0.77	11.45	0	10.67	0	2.248e-05	0.00559138	0.00517948	0.138019	262483_at	At1g17220	FUG1 | FUG1 (fu-gaeri1); translation initiation factor
-1.71	6.38	-0.77	6.77	0.1	6	0.1	0.00252698	0.0317054	0.00579395	0.148997	265454_at	At2g46530	ARF11 | ARF11 (AUXIN RESPONSE FACTOR 11); transcription factor
-1.69	8	-0.76	8.38	0.1	7.62	0.1	0.00091387	0.0181808	0.00609487	0.152942	246159_at	At5g20935	--- | Expressed protein ; supported by full-length cDNA: Ceres: 99394.
-1.69	7.45	-0.76	7.83	0.1	7.07	0.3	0.0203951	0.106505	0.00745743	0.174466	247918_at	At5g57610	--- | putative protein contains similarity to protein kinase
-1.69	9.9	-0.76	10.27	0.1	9.52	0.2	0.00715162	0.0578265	0.00688926	0.166114	249694_at	At5g35790	G6PD1 | G6PD1 (GLUCOSE-6-PHOSPHATE DEHYDROGENASE 1); glucose-6-phosphate dehydrogenase
-1.69	8.48	-0.76	8.86	0.1	8.1	0.1	9.973e-05	0.00713141	0.00575379	0.148298	251285_at	At3g61770	--- | putative protein several hypothetical proteins;supported by full-length cDNA: Ceres:29280.
-1.69	10.63	-0.76	11.01	0.1	10.25	0.2	0.00882834	0.0655943	0.00685033	0.165525	251704_at	At3g56360	--- | putative protein unknown protein 110K5.12 - Sorghum bicolor, TREMBL:AF124045_5;supported by full-length cDNA: Ceres:142358.
-1.69	6.69	-0.76	7.07	0.2	6.32	0.1	0.0142841	0.0863219	0.00839737	0.184888	254834_at	At4g12300	CYP706A4 | CYP706A4; electron carrier/ heme binding / iron ion binding / monooxygenase/ oxygen binding
-1.69	7.64	-0.76	8.02	0.1	7.27	0.1	0.00332734	0.0369507	0.00686331	0.165663	260082_at	At1g78180	--- | putative mitochondrial carrier protein contains Pfam profile: PF00153 Mitochondrial carrier proteins
-1.69	5.77	-0.76	6.15	0.3	5.39	0.1	0.0315496	0.138884	0.00968575	0.200483	262196_at	At1g77870	MUB5 | MUB5 (MEMBRANE-ANCHORED UBIQUITIN-FOLD PROTEIN 5 PRECURSOR)
-1.69	7.98	-0.76	8.36	0.2	7.6	0.1	0.00272802	0.0329892	0.00656116	0.160579	262969_at	At1g75710	--- | unknown protein
-1.69	8.08	-0.76	8.45	0.1	7.7	0	0.00014138	0.00810246	0.00574292	0.148353	263442_at	At2g28605	--- | hypothetical protein
-1.69	7.93	-0.76	8.31	0.2	7.55	0.1	0.00174286	0.0258314	0.00653783	0.160698	265990_at	At2g24280	--- | putative prolylcarboxypeptidase
-1.7	4.31	-0.76	4.69	0.2	3.92	0.1	0.0022705	0.0299995	0.00635774	0.157974	247324_at	At5g64190	--- | putative protein strong similarity to unknown protein (gb AAD25673.1)
-1.7	6.19	-0.76	6.58	0.1	5.81	0.1	0.00258726	0.0320562	0.00635932	0.157841	247522_at	At5g61340	--- | putative protein ; supported by cDNA: gi_14596034_gb_AY042805.1_
-1.7	6.34	-0.76	6.72	0.1	5.96	0.1	0.00054262	0.0138542	0.00587567	0.150083	248261_at	At5g53280	PDV1 | PDV1 (PLASTID DIVISION1)
-1.7	7.96	-0.76	8.34	0.1	7.57	0	0.00011492	0.00738409	0.00560754	0.145515	249125_at	At5g43450	--- | 1-aminocyclopropane-1-carboxylate oxidase ; supported by cDNA: gi_14596164_gb_AY042870.1_
-1.7	9.85	-0.76	10.23	0.2	9.47	0.1	0.00628983	0.0534542	0.0070569	0.168377	253053_at	At4g37470	--- | putative protein beta-ketoadipate enol-lactone hydrolase, Acinetobacter sp., L05770; supported by cDNA: gi_15810302_gb_AY056190.1_
-1.7	5.63	-0.76	6.02	0.4	5.25	0.3	0.121487	0.316374	0.00807716	0.181696	263545_at	At2g21560	--- | unknown protein
-1.7	6.69	-0.76	7.07	0.1	6.31	0.1	0.00087714	0.0177578	0.00581657	0.149242	263677_at	At1g04520	PDLP2 | PDLP2 (PLASMODESMATA-LOCATED PROTEIN 2)
-1.7	8.98	-0.76	9.36	0.1	8.59	0.1	0.0012929	0.0218156	0.00588601	0.150179	265819_at	At2g17972	--- | Expressed protein ; supported by full-length cDNA: Ceres: 18284.
-1.68	8.09	-0.75	8.46	0.1	7.71	0.1	0.00054952	0.0139118	0.00641157	0.158793	245368_at	At4g15510	--- | hypothetical protein ; supported by full-length cDNA: Ceres: 12451.
-1.68	11.09	-0.75	11.46	0.1	10.72	0.1	0.00016876	0.00856352	0.00586181	0.149897	248461_s_at	At5g50950	FUM1 | FUM1 (FUMARASE 1); catalytic/ fumarate hydratase
-1.68	10.83	-0.75	11.21	0.1	10.46	0.1	0.00055307	0.0139862	0.00632179	0.157424	251091_at	At5g01410	RSR4 | RSR4 (REDUCED SUGAR RESPONSE 4); protein heterodimerization/ protein homodimerization
-1.68	9.52	-0.75	9.89	0.1	9.14	0	0.00011715	0.00744313	0.00584726	0.149692	251287_at	At3g61820	--- | putative protein nucleoid DNA-binding protein cnd41, chloroplast - Nicotiana tabacum, EMBL:D26015; supported by cDNA: gi_14532549_gb_AY039899.1_
-1.68	10.35	-0.75	10.72	0.1	9.97	0.3	0.0434823	0.170038	0.00930048	0.194806	251928_at	At3g53980	--- | putative protein hypothetical protein At2g37870 - Arabidopsis thaliana, EMBL:AC007661;supported by full-length cDNA: Ceres:5920.
-1.68	11.72	-0.75	12.1	0	11.34	0.1	4.095e-05	0.00598225	0.00564191	0.146075	253276_at	At4g34050	--- | caffeoyl-CoA O-methyltransferase - like protein caffeoyl-CoA 3-O-methyltransferase, Populus tremuloides, PID:G857578;supported by full-length cDNA: Ceres:8049.
-1.68	6.62	-0.75	7	0.2	6.25	0.4	0.0949781	0.273162	0.0112752	0.217956	255511_at	At4g02075	PIT1 | PIT1 (pitchoun 1); protein binding / zinc ion binding
-1.68	8.81	-0.75	9.18	0.2	8.43	0.2	0.0137456	0.0842159	0.00839246	0.184958	256828_at	At3g22970	--- | unknown protein
-1.68	5.56	-0.75	5.94	0.1	5.19	0	0.00010834	0.00731115	0.00553319	0.144407	257428_at	At1g78990	--- | hypothetical protein predicted by genemark.hmm
-1.68	8.78	-0.75	9.15	0	8.4	0.1	0.00081422	0.01714	0.0062648	0.156346	258470_at	At3g06035	--- | Expressed protein ; supported by full-length cDNA: Ceres: 6490.
-1.68	11.6	-0.75	11.97	0.1	11.22	0.1	0.00184992	0.026673	0.006521	0.160631	261751_at	At1g76080	CDSP32 | CDSP32 (CHLOROPLASTIC DROUGHT-INDUCED STRESS PROTEIN OF 32 KD)
-1.68	9.03	-0.75	9.41	0.1	8.65	0.1	0.00069669	0.0158599	0.00622552	0.155706	263664_at	At1g04250	AXR3 | AXR3 (AUXIN RESISTANT 3); transcription factor
-1.68	6.35	-0.75	6.73	0.1	5.98	0.2	0.00519143	0.0481172	0.00677861	0.164315	264497_at	At1g30840	ATPUP4 | ATPUP4; purine transmembrane transporter
-1.68	9.15	-0.75	9.53	0.1	8.78	0.1	0.00392279	0.0408392	0.00739658	0.17322	264584_at	At1g05140	--- | unknown protein Similar to Synechocystis hypothetical protein (gb|D90908); supported by cDNA: gi_15010609_gb_AY045606.1_
-1.68	8.7	-0.75	9.07	0	8.32	0.2	0.00142487	0.0228707	0.0060256	0.15204	266413_at	At2g38740	--- | unknown protein ;supported by full-length cDNA: Ceres:40283.
-1.69	6.63	-0.75	7.01	0.1	6.25	0.1	0.00455817	0.0446948	0.00713494	0.169353	260363_at	At1g70550	--- | unknown protein similar to hypothetical protein GB:AAD31338 [Arabidopsis thaliana] and to putative putative carboxyl-terminal peptidase GB:AAC16072 [Arabidopsis thaliana]
-1.69	12.23	-0.75	12.61	0.1	11.86	0.1	0.0010625	0.0197037	0.00619395	0.155087	263709_at	At1g09310	--- | unknown protein ESTs gb|T20589, gb|T04648, gb|AA597906, gb|T04111, gb|R84180, gb|R65428, gb|T44439, gb|T76570, gb|R90004, gb|T45020, gb|T42457, gb|T20921, gb|AA042762 and gb|AA720210 come from this gene;supported by full-length cDNA: Ceres:11073.
-1.69	6.24	-0.75	6.62	0.2	5.87	0.2	0.0200657	0.105412	0.00803349	0.181071	265200_s_at	At2g36790	UGT73C6 | UGT73C6 (UDP-glucosyl transferase 73C6); UDP-glucosyltransferase/ UDP-glycosyltransferase/ quercetin 3-O-glucosyltransferase/ quercetin 4-O-glucosyltransferase/ quercetin 7-O-glucosyltransferase/ transferase, transferring glycosyl groups
-1.66	10.45	-0.74	10.82	0	10.08	0.2	0.00155035	0.0240592	0.00675897	0.164013	248639_at	At5g48930	HCT | HCT (HYDROXYCINNAMOYL-COA SHIKIMATE/QUINATE HYDROXYCINNAMOYL TRANSFERASE); quinate O-hydroxycinnamoyltransferase/ shikimate O-hydroxycinnamoyltransferase/ transferase
-1.66	7.6	-0.74	7.97	0.1	7.23	0.2	0.00668444	0.0555252	0.00796616	0.180624	256942_at	At3g23290	LSH4 | LSH4 (LIGHT SENSITIVE HYPOCOTYLS 4)
-1.66	5.78	-0.74	6.15	0.3	5.42	0.1	0.0183866	0.099999	0.0103863	0.210401	258757_at	At3g10910	--- | putative RING zinc finger protein contains Pfam profile: PF00097 Zinc finger, C3HC4 type (RING finger)
-1.67	11.9	-0.74	12.27	0.1	11.54	0.1	0.0005576	0.0140386	0.00680877	0.16487	245281_at	At4g15560	CLA1 | CLA1 (CLOROPLASTOS ALTERADOS 1); 1-deoxy-D-xylulose-5-phosphate synthase
-1.67	9.28	-0.74	9.65	0.1	8.91	0	0.00027791	0.0101381	0.00675318	0.164047	245745_at	At1g51115	--- | unknown protein contains similarity to anthranilate synthase large subunit GI:1374671 from [Buchnera aphidicola]
-1.67	6.84	-0.74	7.21	0.1	6.46	0.1	0.00497299	0.0471042	0.00750285	0.174811	245783_s_at	At1g35180	--- | hypothetical protein similar to hypothetical protein GB:AAF69173 GI:7767676 from [Arabidopsis thaliana]
-1.67	6.19	-0.74	6.56	0.2	5.82	0.2	0.0358274	0.151136	0.00924682	0.194755	246439_at	At5g17600	--- | RING-H2 zinc finger protein-like RING-H2 zinc finger protein ATL4 - Arabidopsis thaliana, EMBL:AF132014
-1.67	6.93	-0.74	7.3	0.2	6.56	0.2	0.0171317	0.0958953	0.00829566	0.18407	250734_at	At5g06270	--- | putative protein similar to unknown protein (gb|AAF02129.1);supported by full-length cDNA: Ceres:104017.
-1.67	11.65	-0.74	12.02	0	11.28	0.1	0.00024428	0.00964678	0.00608102	0.152931	252973_s_at	At4g38740	ROC1 | ROC1 (ROTAMASE CYP 1); peptidyl-prolyl cis-trans isomerase
-1.67	6.57	-0.74	6.94	0.1	6.2	0.1	0.00481237	0.0461534	0.00733538	0.171963	255026_at	At4g09910	MES12 | MES12 (METHYL ESTERASE 12); hydrolase
-1.67	8.35	-0.74	8.72	0.2	7.98	0.2	0.0166414	0.0943551	0.00927207	0.194748	256894_at	At3g21870	CYCP2;1 | CYCP2;1 (cyclin p2;1); cyclin-dependent protein kinase
-1.67	7.59	-0.74	7.95	0.1	7.22	0.1	0.00023103	0.00943632	0.0063893	0.158413	256999_at	At3g14200	--- | hypothetical protein predicted by genemark.hmm
-1.67	4.26	-0.74	4.63	0.1	3.89	0.2	0.013107	0.0818873	0.00733415	0.172111	259432_at	At1g01520	--- | myb-related protein, putative similar to myb-related protein GI:2505876 from [Arabidopsis thaliana]
-1.67	7.49	-0.74	7.86	0.1	7.13	0.2	0.00529259	0.0486398	0.00718878	0.1701	259478_at	At1g18980	--- | germin, putative similar to germin GI:170697 from [Triticum aestivum];supported by full-length cDNA: Ceres:119925.
-1.67	7.22	-0.74	7.6	0.1	6.85	0.2	0.00607437	0.0527354	0.00653748	0.160863	263574_at	At2g16990	--- | putative tetracycline transporter protein
-1.67	8.16	-0.74	8.53	0.1	7.79	0.1	0.00307476	0.035258	0.00713161	0.16945	264963_at	At1g60600	ABC4 | ABC4 (ABERRANT CHLOROPLAST DEVELOPMENT 4); 1,4-dihydroxy-2-naphthoate octaprenyltransferase/ prenyltransferase
-1.68	8.34	-0.74	8.71	0.1	7.97	0	0.00085955	0.0176157	0.00627356	0.156393	247120_at	At5g65990	--- | amino acid transporter protein-like
-1.68	5.85	-0.74	6.22	0.1	5.48	0.1	0.00214619	0.0290704	0.00594301	0.150622	264444_at	At1g27360	--- | putative squamosa-promoter binding protein 2 similar to GB:CAB56577;supported by full-length cDNA: Ceres:42666.
-1.65	7.23	-0.73	7.59	0	6.87	0.1	0.0008911	0.0179242	0.00703288	0.168155	245576_at	At4g14770	TCX2 | TCX2 (TESMIN/TSO1-LIKE CXC 2); transcription factor
-1.65	7.31	-0.73	7.67	0.1	6.95	0	9.271e-05	0.00701085	0.0069701	0.16718	245601_at	At4g14240	--- | hypothetical protein
-1.65	9.27	-0.73	9.63	0.1	8.9	0.2	0.0053865	0.0490875	0.00719439	0.170056	258003_at	At3g29030	EXPA5 | EXPA5 (EXPANSIN A5)
-1.65	7.7	-0.73	8.06	0.1	7.34	0.1	0.00053021	0.0136966	0.00711618	0.16926	258696_at	At3g09650	HCF152 | HCF152 (HIGH CHLOROPHYLL FLUORESCENCE 152); mRNA binding
-1.65	8.37	-0.73	8.73	0.1	8.01	0.1	0.00157383	0.0242838	0.00714283	0.169364	259366_at	At1g13280	AOC4 | AOC4 (ALLENE OXIDE CYCLASE 4); allene-oxide cyclase
-1.65	6.67	-0.73	7.03	0.2	6.31	0.3	0.0485608	0.182082	0.0111099	0.217524	265726_at	At2g32010	--- | putative inositol polyphosphate 5-phosphatase
-1.66	7.07	-0.73	7.43	0.1	6.7	0	0.00068386	0.0157615	0.0073089	0.171872	245565_at	At4g14605	--- | hypothetical protein
-1.66	9.77	-0.73	10.13	0.1	9.4	0.1	0.000249	0.00970897	0.00701762	0.168143	245795_at	At1g32160	--- | unknown protein contains similarity to obtusifoliol 14-alpha-demethylase (CYP51) GB:Y09292 GI:1707854 from [Triticum aestivum];supported by full-length cDNA: Ceres:39425.
-1.66	8.46	-0.73	8.83	0.1	8.1	0.1	0.00330946	0.0368742	0.00749128	0.17472	247689_at	At5g59770	--- | putative protein protein tyrosine phosphatase-like protein, PTPLB, Mus musculus, EMBL:AF169286
-1.66	6.33	-0.73	6.7	0.1	5.97	0.6	0.163042	0.377332	0.00962455	0.19976	248728_at	At5g48000	CYP708A2 | CYP708A2; oxygen binding / thalianol hydroxylase
-1.66	6.11	-0.73	6.47	0.1	5.74	0.2	0.0138089	0.0844904	0.0089317	0.190582	252520_at	At3g46370	--- | receptor-like protein kinase homolog light repressible receptor protein kinase - Arabidopsis thaliana, PIR:S71277
-1.66	5.29	-0.73	5.65	0.2	4.92	0.1	0.00395814	0.0410574	0.00772521	0.178352	254263_at	At4g23493	--- | Expressed protein ; supported by full-length cDNA: Ceres:270232
-1.66	7.67	-0.73	8.04	0	7.3	0.1	7.069e-05	0.00649955	0.006474	0.159991	254642_at	At4g18810	--- | putative protein hypothetical protein, Synechocystis sp., PIR2:S76701
-1.66	5.2	-0.73	5.57	0.3	4.84	0.2	0.0461071	0.176105	0.0111502	0.217196	256980_at	At3g26932	DRB3 | DRB3 (dsRNA-binding protein 3); RNA binding / double-stranded RNA binding
-1.66	8.07	-0.73	8.43	0.1	7.7	0.2	0.0065082	0.0545178	0.00827672	0.184008	258299_at	At3g23410	--- | unknown protein contains GMC oxidoreductase domain; supported by cDNA: gi_13605691_gb_AF361827.1_AF361827
-1.66	6.77	-0.73	7.13	0.3	6.4	0.2	0.02689	0.125895	0.0108691	0.215212	259822_at	At1g66230	MYB20 | MYB20 (myb domain protein 20); DNA binding / transcription factor
-1.66	9.27	-0.73	9.64	0.1	8.91	0.1	0.00129025	0.0218156	0.0065587	0.160865	261226_at	At1g20190	ATEXPA11 | ATEXPA11 (ARABIDOPSIS THALIANA EXPANSIN 11)
-1.66	8.62	-0.73	8.98	0.1	8.25	0.2	0.0045369	0.0446064	0.00759439	0.175866	261425_at	At1g18880	--- | peptide transporter, putative similar to peptide transporter GI:2655098 from [Hordeum vulgare]
-1.66	7.78	-0.73	8.15	0.1	7.42	0	0.00026034	0.00992889	0.00694695	0.166976	261593_at	At1g33170	--- | unknown protein
-1.66	9.1	-0.73	9.47	0.1	8.74	0	0.00033573	0.0110665	0.00683595	0.165353	262693_at	At1g62780	--- | unknown protein
-1.66	9.97	-0.73	10.34	0.1	9.6	0.1	0.0018097	0.0262591	0.00646874	0.160035	263845_at	At2g37040	pal1 | pal1 (Phe ammonia lyase 1); phenylalanine ammonia-lyase
-1.66	7.33	-0.73	7.69	0.1	6.96	0.2	0.009107	0.066773	0.00801911	0.180926	264002_at	At2g22360	--- | putative DnaJ protein ;supported by full-length cDNA: Ceres:10312.
-1.66	9.47	-0.73	9.84	0.2	9.11	0.1	0.00606942	0.0527354	0.00851854	0.186119	264920_at	At1g60550	ECHID | ECHID (ENOYL-COA HYDRATASE/ISOMERASE D); catalytic/ naphthoate synthase
-1.66	5.68	-0.73	6.05	0.1	5.32	0.2	0.00613256	0.0528861	0.00820938	0.183046	266824_at	At2g22800	HAT9 | HAT9; DNA binding / transcription factor
-1.64	5.84	-0.72	6.2	0.2	5.48	0.1	0.00775947	0.0606754	0.00968189	0.200585	245075_at	At2g23180	CYP96A1 | CYP96A1; electron carrier/ heme binding / iron ion binding / monooxygenase/ oxygen binding
-1.64	7.22	-0.72	7.57	0.1	6.86	0.1	0.00019888	0.00910215	0.00746181	0.174389	248640_at	At5g48910	--- | selenium-binding protein-like ; supported by cDNA: gi_15810558_gb_AY056318.1_
-1.64	11.31	-0.72	11.67	0.2	10.96	0.1	0.00369362	0.0394272	0.00861517	0.186798	251031_at	At5g02120	OHP | OHP (ONE HELIX PROTEIN)
-1.64	6.77	-0.72	7.12	0.2	6.41	0.1	0.00834855	0.0633501	0.00933468	0.194807	254118_at	At4g24790	--- | DNA polymerase III like protein DNA polymerase III gamma subunit - Aquifex aeolicus, PIR2:A70460
-1.64	6.9	-0.72	7.26	0.1	6.54	0.2	0.00336488	0.0372406	0.00791249	0.180304	254281_at	At4g22840	--- | predicted protein ileal sodium-dependent bile acid transporter, Homo sapiens, PIR2:I38655;supported by full-length cDNA: Ceres:9746.
-1.64	11.91	-0.72	12.27	0.1	11.55	0.1	0.0010916	0.0199515	0.00777256	0.178542	256115_at	At1g16880	--- | unknown protein ; supported by cDNA: gi_14423501_gb_AF386988.1_AF386988
-1.64	8.8	-0.72	9.16	0.2	8.45	0.1	0.00583422	0.0514611	0.00925191	0.194683	260048_at	At1g73750	--- | unknown protein contains Pfam profile: PF00561 alpha/beta hydrolase fold; supported by cDNA: gi_16930504_gb_AF419606.1_AF419606
-1.64	7.31	-0.72	7.67	0.1	6.96	0.1	0.00125438	0.0215617	0.00769698	0.17788	260790_at	At1g06240	--- | hypothetical protein predicted by genscan+
-1.64	10.49	-0.72	10.84	0.1	10.13	0.1	0.00056839	0.0141694	0.00776379	0.17852	262304_at	At1g70890	MLP43 | MLP43 (MLP-LIKE PROTEIN 43)
-1.65	9.18	-0.72	9.54	0.1	8.82	0.1	0.00042499	0.0122263	0.00711214	0.16934	245285_s_at	At4g14040	SBP1 | SBP1 (selenium-binding protein 1); selenium binding
-1.65	7.64	-0.72	8	0	7.28	0.1	7.158e-05	0.00651124	0.00663095	0.16194	249289_at	At5g41040	--- | N-hydroxycinnamoyl/benzoyltransferase-like protein ; supported by cDNA: gi_14334525_gb_AY034954.1_
-1.65	7.19	-0.72	7.55	0.2	6.83	0.2	0.0276174	0.128047	0.011117	0.217479	250160_at	At5g15210	ATHB30 | ATHB30 (ARABIDOPSIS THALIANA HOMEOBOX PROTEIN 30); DNA binding / transcription factor
-1.65	6.22	-0.72	6.58	0.2	5.86	0.4	0.082233	0.249831	0.0100467	0.205713	252958_at	At4g38620	MYB4 | MYB4; DNA binding / transcription factor
-1.65	8.87	-0.72	9.23	0.1	8.51	0	0.0006106	0.0147073	0.00752758	0.174851	255857_at	At1g67080	ABA4 | ABA4 (abscisic acid (ABA)-deficient 4); intramolecular oxidoreductase
-1.65	5.54	-0.72	5.9	0.2	5.17	0.2	0.0144345	0.0868963	0.00840772	0.184937	257421_at	At1g12030	--- | hypothetical protein predicted by genefinder
-1.65	9.88	-0.72	10.24	0.1	9.52	0	0.00030059	0.0104518	0.00748672	0.174792	258161_at	At3g17930	--- | hypothetical protein predicted by genemark.hmm;supported by full-length cDNA: Ceres:20484.
-1.65	9.57	-0.72	9.93	0.1	9.2	0	0.00052601	0.0136188	0.00750566	0.174698	261793_at	At1g16080	--- | unknown protein ; supported by cDNA: gi_12083327_gb_AF332460.1_AF332460
-1.65	7.14	-0.72	7.49	0.1	6.78	0.1	0.0027121	0.0328842	0.00791846	0.180259	262028_at	At1g35560	--- | DNA binding protein, putative similar to GB:BAA23142 GI:2580438 from [Oryza sativa]; supported by cDNA: gi_15912302_gb_AY056429.1_
-1.65	10.46	-0.72	10.82	0.1	10.1	0.1	0.00026696	0.00999116	0.00705235	0.168444	262309_at	At1g70820	--- | phosphoglucomutase, putative similar to phosphoglucomutase GI:534981 from [Spinacia oleracea]
-1.65	12.41	-0.72	12.77	0	12.05	0.1	0.00067176	0.0156516	0.0072712	0.171339	262609_at	At1g13930	--- | unknown protein ;supported by full-length cDNA: Ceres:1505.
-1.65	8.87	-0.72	9.23	0.1	8.51	0.2	0.00487392	0.0465164	0.00791092	0.180448	265722_at	At2g40100	LHCB4.3 | LHCB4.3 (light harvesting complex PSII); chlorophyll binding
-1.65	7.64	-0.72	8	0.1	7.28	0.3	0.0200891	0.105432	0.00925647	0.194599	266941_at	At2g18980	--- | peroxidase (ATP22a) identical to GB:Y08781
-1.63	11.07	-0.71	11.42	0.1	10.71	0.2	0.0105831	0.0726888	0.0089324	0.190419	248200_at	At5g54160	ATOMT1 | ATOMT1 (O-METHYLTRANSFERASE 1); caffeate O-methyltransferase/ myricetin 3-O-methyltransferase/ quercetin 3-O-methyltransferase
-1.63	6.29	-0.71	6.64	0.1	5.94	0.2	0.0122209	0.0786963	0.00996756	0.204644	253177_s_at	At4g35150	--- | O-methyltransferase - like protein caffeic acid O-methyltransferase, Pinus taeda, gb:U39301
-1.63	8.14	-0.71	8.49	0.2	7.78	0.4	0.0679733	0.222147	0.0111989	0.217403	254828_at	At4g12550	AIR1 | AIR1; lipid binding
-1.63	4.88	-0.71	5.24	0	4.53	0.2	0.00360773	0.0388905	0.008131	0.182368	256302_at	At1g69526	--- | Expressed protein ; supported by full-length cDNA: Ceres: 33120.
-1.63	7.14	-0.71	7.49	0.1	6.78	0.1	0.00027911	0.0101381	0.00779272	0.178825	260025_at	At1g30070	--- | unknown protein ;supported by full-length cDNA: Ceres:270659.
-1.63	7.74	-0.71	8.09	0.1	7.39	0.1	0.00090373	0.0180826	0.00731399	0.171815	260118_s_at	At1g33940	--- | hypothetical protein predicted by genscan
-1.63	4.93	-0.71	5.28	0.3	4.58	0.1	0.0241469	0.118322	0.0105047	0.211671	260784_at	At1g06180	ATMYB13 | ATMYB13 (MYB DOMAIN PROTEIN 13); DNA binding / transcription factor
-1.63	9.2	-0.71	9.55	0	8.84	0.2	0.00380642	0.0402151	0.00809505	0.181919	263553_at	At2g16430	PAP10 | PAP10 (PURPLE ACID PHOSPHATASE 10); acid phosphatase/ protein serine/threonine phosphatase
-1.63	10.46	-0.71	10.82	0.1	10.11	0.1	0.00215141	0.0290753	0.00876107	0.188173	265569_at	At2g05620	PGR5 | PGR5 (proton gradient regulation 5); electron carrier
-1.63	5.92	-0.71	6.28	0.1	5.57	0.1	0.00212106	0.02885	0.00834108	0.184718	266384_at	At2g14660	--- | hypothetical protein predicted by genscan and genefinder;supported by full-length cDNA: Ceres:248630.
-1.64	11.93	-0.71	12.29	0.2	11.57	0.3	0.0474142	0.179386	0.0118969	0.225202	245318_at	At4g16985	--- | Expressed protein ; supported by full-length cDNA: Ceres: 30087.
-1.64	6.83	-0.71	7.19	0.1	6.48	0.1	0.00293267	0.0343576	0.00813959	0.182381	245349_at	At4g16690	MES16 | MES16 (METHYL ESTERASE 16); catalytic/ hydrolase, acting on ester bonds / methyl indole-3-acetate esterase/ methyl jasmonate esterase
-1.64	11.81	-0.71	12.16	0.1	11.45	0	0.00016905	0.00856352	0.00757019	0.175484	245701_at	At5g04140	GLU1 | GLU1 (GLUTAMATE SYNTHASE 1); glutamate synthase (ferredoxin)
-1.64	9.25	-0.71	9.6	0.2	8.89	0.4	0.100406	0.282381	0.0129129	0.236582	246917_at	At5g25280	--- | serine-rich protein ;supported by full-length cDNA: Ceres:99323.
-1.64	6.04	-0.71	6.39	0	5.68	0.1	0.00010533	0.00730141	0.00691714	0.166435	247420_at	At5g63100	--- | unknown protein
-1.64	6.38	-0.71	6.73	0.1	6.02	0	0.00015754	0.0083993	0.00776028	0.1788	250859_at	At5g04660	CYP77A4 | CYP77A4; electron carrier/ heme binding / iron ion binding / monooxygenase/ oxygen binding
-1.64	8.28	-0.71	8.63	0.1	7.92	0	0.00012631	0.0077656	0.00696993	0.167352	252199_at	At3g50270	--- | anthranilate N-hydroxycinnamoyl/benzoyltransferase - like protein anthranilate N-hydroxycinnamoyl/benzoyltransferase, Dianthus caryophyllus
-1.64	7.81	-0.71	8.16	0.1	7.45	0.2	0.012171	0.0786237	0.00951285	0.198344	253285_at	At4g34250	KCS16 | KCS16 (3-KETOACYL-COA SYNTHASE 16); acyltransferase/ catalytic/ transferase, transferring acyl groups other than amino-acyl groups
-1.64	3.55	-0.71	3.91	0.2	3.19	0	0.00796027	0.0614047	0.00820324	0.183088	255414_at	At4g03156	--- | hypothetical protein
-1.64	11.53	-0.71	11.89	0	11.17	0	3.449e-05	0.00593201	0.00728663	0.171525	256524_at	At1g66200	ATGSR2 | ATGSR2; copper ion binding / glutamate-ammonia ligase
-1.64	7.49	-0.71	7.85	0.2	7.14	0.1	0.0156328	0.0911047	0.0105406	0.212021	256528_at	At1g66140	ZFP4 | ZFP4 (ZINC FINGER PROTEIN 4); nucleic acid binding / transcription factor/ zinc ion binding
-1.64	7.47	-0.71	7.83	0.2	7.11	0.1	0.00973002	0.069007	0.00931591	0.194772	258890_at	At3g05690	NF-YA2 | NF-YA2 (NUCLEAR FACTOR Y, SUBUNIT A2); transcription factor
-1.64	8.11	-0.71	8.46	0.2	7.75	0.1	0.0156904	0.091352	0.0111034	0.217584	259813_at	At1g49860	ATGSTF14 | ATGSTF14; glutathione transferase
-1.64	9.47	-0.71	9.82	0.1	9.11	0.2	0.00469607	0.0454465	0.00720281	0.169903	260547_at	At2g43550	--- | putative trypsin inhibitor ;supported by full-length cDNA: Ceres:85.
-1.64	6.9	-0.71	7.26	0.1	6.54	0.3	0.0281175	0.129343	0.0105436	0.211894	261758_at	At1g08250	ADT6 | ADT6 (arogenate dehydratase 6); arogenate dehydratase/ prephenate dehydratase
-1.64	7.72	-0.71	8.08	0	7.37	0.1	0.00126159	0.0216367	0.00754266	0.175023	263136_at	At1g78580	ATTPS1 | ATTPS1 (TREHALOSE-6-PHOSPHATE SYNTHASE); alpha,alpha-trehalose-phosphate synthase (UDP-forming)/ transferase, transferring glycosyl groups
-1.64	9.76	-0.71	10.11	0.1	9.4	0	0.00034835	0.0112389	0.00773468	0.17839	263287_at	At2g36145	--- | Expressed protein ; supported by full-length cDNA: Ceres: 10500.
-1.64	11.28	-0.71	11.64	0	10.92	0.1	0.00157037	0.0242838	0.00719982	0.170008	263838_at	At2g36880	MAT3 | MAT3 (methionine adenosyltransferase 3); copper ion binding / methionine adenosyltransferase
-1.64	10.2	-0.71	10.55	0.6	9.84	0.5	0.330672	0.566519	0.00825129	0.183801	265387_at	At2g20670	--- | unknown protein ;supported by full-length cDNA: Ceres:34827.
-1.62	6.93	-0.7	7.27	0	6.58	0.1	0.00019099	0.0089714	0.00789022	0.180337	247354_at	At5g63590	FLS3 | FLS3 (FLAVONOL SYNTHASE 3); flavonol synthase
-1.62	6.48	-0.7	6.83	0	6.13	0	4.355e-05	0.00598225	0.00776291	0.17868	247664_at	At5g60120	TOE2 | TOE2; DNA binding / transcription factor
-1.62	7.26	-0.7	7.61	0	6.91	0.2	0.00920875	0.067152	0.0086285	0.186732	247812_at	At5g58390	--- | peroxidase ;supported by full-length cDNA: Ceres:124846.
-1.62	9.7	-0.7	10.05	0.1	9.35	0.1	0.00243021	0.0310813	0.00861727	0.186667	249007_at	At5g44650	--- | unknown protein ;supported by full-length cDNA: Ceres:21404.
-1.62	9.02	-0.7	9.37	0	8.67	0	5.326e-05	0.0060053	0.00805454	0.181366	249247_at	At5g42310	--- | maize crp1 protein-like
-1.62	7.89	-0.7	8.24	0.1	7.54	0.1	0.00045334	0.0125296	0.00838404	0.184952	250502_at	At5g09590	MTHSC70-2 | MTHSC70-2 (MITOCHONDRIAL HSP70 2); ATP binding
-1.62	7.88	-0.7	8.23	0.1	7.53	0.1	0.00067518	0.0156831	0.00834143	0.184547	255021_at	At4g10330	--- | hypothetical protein
-1.62	8.23	-0.7	8.58	0.1	7.88	0	0.00032505	0.0109074	0.00844051	0.18548	255025_at	At4g09900	MES12 | MES12 (METHYL ESTERASE 12); hydrolase
-1.62	6.59	-0.7	6.94	0.2	6.25	0.2	0.0252199	0.121415	0.0122501	0.229412	255438_at	At4g03070	AOP1 | AOP1; oxidoreductase, acting on paired donors, with incorporation or reduction of molecular oxygen, 2-oxoglutarate as one donor, and incorporation of one atom each of oxygen into both donors
-1.62	8.25	-0.7	8.6	0	7.9	0.1	0.00089902	0.0180199	0.00790495	0.180492	256681_at	At3g52340	SPP2 | SPP2 (SUCROSE-6F-PHOSPHATE PHOSPHOHYDROLASE 2); catalytic/ magnesium ion binding / phosphatase/ sucrose-phosphatase
-1.62	6.96	-0.7	7.31	0.2	6.61	0.2	0.0123419	0.0791673	0.0108568	0.215156	257398_at	At2g01990	--- | hypothetical protein predicted by genefinder
-1.62	8.66	-0.7	9.01	0.1	8.31	0.1	0.00094165	0.0183738	0.00859097	0.187163	257908_at	At3g25410	--- | unknown protein contains Pfam profile: PF01758 sodium bile acid symporter family;supported by full-length cDNA: Ceres:26683.
-1.62	10.15	-0.7	10.5	0.1	9.8	0.1	0.00062685	0.0149409	0.008632	0.186631	262612_at	At1g14150	--- | unknown protein location of ESTs 144D22XP 3, gb|AA404877 and 144D22T7, gb|T75757;supported by full-length cDNA: Ceres:5665.
-1.62	7.62	-0.7	7.97	0.3	7.27	0.2	0.0465186	0.177351	0.0138152	0.245998	264840_at	At1g03440	--- | unknown protein similar to leucine-rich repeat protein GB:AAC79105; supported by cDNA: gi_12083225_gb_AF332409.1_AF332409
-1.62	9.79	-0.7	10.13	0.1	9.44	0	0.00132342	0.0220184	0.00912056	0.193166	264850_at	At2g17340	--- | unknown protein similar to F5J6.8 and C. elegans C42D8.3;supported by full-length cDNA: Ceres:2578.
-1.62	10.93	-0.7	11.28	0.1	10.58	0.1	0.00200129	0.0279094	0.00818466	0.183031	265444_s_at	At2g37180	RD28 | RD28 (RESPONSIVE TO DESICCATION 28); water channel
-1.62	6.82	-0.7	7.17	0.2	6.48	0.1	0.00934094	0.0675759	0.0103558	0.210157	265646_at	At2g27360	--- | putative lipase
-1.62	8.61	-0.7	8.96	0.1	8.26	0.1	0.00019184	0.0089714	0.00826585	0.183945	265742_at	At2g01290	--- | putative ribose 5-phosphate isomerase ; supported by cDNA: gi_15809809_gb_AY054172.1_
-1.62	9.4	-0.7	9.74	0.1	9.05	0.1	0.00232603	0.0304574	0.00799982	0.180848	266988_at	At2g39310	JAL22 | JAL22 (JACALIN-RELATED LECTIN 22)
-1.63	9.25	-0.7	9.61	0.1	8.9	0.1	0.00020774	0.00914782	0.00794687	0.180366	245201_at	At1g67840	CSK | CSK (CHLOROPLAST SENSOR KINASE); ATP binding / kinase
-1.63	5.66	-0.7	6.01	0	5.31	0.2	0.00480556	0.0461147	0.00793757	0.180514	248657_at	At5g48570	ROF2 | peptidyl-prolyl cis-trans isomerase, putative / FK506-binding protein, putative
-1.63	7.59	-0.7	7.94	0.1	7.24	0.3	0.0218974	0.111168	0.00930978	0.194822	249775_at	At5g24160	SQE6 | SQE6 (SQUALENE MONOXYGENASE 6); FAD binding / oxidoreductase/ squalene monooxygenase
-1.63	12.79	-0.7	13.14	0.1	12.44	0.2	0.0137149	0.0840684	0.00857904	0.187082	256497_at	At1g31580	ECS1 | ECS1
-1.63	10.87	-0.7	11.22	0.1	10.51	0.2	0.0162604	0.0932146	0.00867584	0.187224	258151_at	At3g18080	BGLU44 | BGLU44 (B-S GLUCOSIDASE 44); (R)-amygdalin beta-glucosidase/ 4-methylumbelliferyl-beta-D-glucopyranoside beta-glucosidase/ beta-gentiobiose beta-glucosidase/ cellobiose glucosidase/ esculin beta-glucosidase/ hydrolase, hydrolyzing O-glycosyl compounds
-1.63	10.41	-0.7	10.76	0.1	10.06	0.1	0.00029148	0.0102604	0.0079872	0.180922	261309_at	At1g48600	CPuORF31 | CPuORF31 (Conserved peptide upstream open reading frame 31)
-1.63	7.95	-0.7	8.31	0.1	7.6	0	0.00035183	0.0112715	0.00801	0.180899	262809_at	At1g11720	ATSS3 | ATSS3 (starch synthase 3); starch synthase/ transferase, transferring glycosyl groups
-1.63	9.72	-0.7	10.08	0	9.37	0	8.193e-05	0.00679389	0.00784112	0.179574	263865_at	At2g36910	ABCB1 | ABCB1 (ATP BINDING CASSETTE SUBFAMILY B1); ATPase, coupled to transmembrane movement of substances / auxin efflux transmembrane transporter/ calmodulin binding
-1.63	8.75	-0.7	9.1	0.1	8.4	0.1	0.00099532	0.0190144	0.00837475	0.184925	265339_at	At2g18230	AtPPa2 | AtPPa2 (Arabidopsis thaliana pyrophosphorylase 2); inorganic diphosphatase/ pyrophosphatase
-1.61	7.68	-0.69	8.03	0.4	7.34	0.2	0.0988073	0.27994	0.014699	0.254582	248177_at	At5g54630	--- | putative protein strong similarity to unknown protein (pir||T05748); supported by cDNA: gi_15010657_gb_AY045630.1_
-1.61	7.52	-0.69	7.87	0.1	7.18	0.2	0.0161012	0.0926278	0.0114766	0.220168	248527_at	At5g50740	--- | putative protein contains similarity to ATFP3
-1.61	7.6	-0.69	7.94	0.1	7.25	0.2	0.0136174	0.0837909	0.0108167	0.214546	249920_at	At5g19260	--- | putative protein various predicted proteins
-1.61	7	-0.69	7.35	0.1	6.66	0.2	0.00618291	0.0530155	0.00972363	0.201084	250446_at	At5g10770	--- | nucleoid DNA-binding protein cnd41 - like protein nucleoid DNA-binding protein cnd41, chloroplast, common tobacco, PIR:T01996
-1.61	10.68	-0.69	11.02	0	10.34	0.1	0.00092778	0.018292	0.00909391	0.192781	251860_at	At3g54660	GR | GR (GLUTATHIONE REDUCTASE); ATP binding / glutathione-disulfide reductase
-1.61	6.42	-0.69	6.76	0.1	6.07	0	0.0002172	0.00929385	0.00848242	0.185864	254125_at	At4g24670	TAR2 | TAR2 (TRYPTOPHAN AMINOTRANSFERASE RELATED 2); L-tryptophan:2-oxoglutarate aminotransferase/ L-tryptophan:pyruvate aminotransferase/ carbon-sulfur lyase
-1.61	7	-0.69	7.35	0.2	6.66	0.2	0.0284263	0.130201	0.0123164	0.230087	254424_at	At4g21510	--- | hypothetical protein ;supported by full-length cDNA: Ceres:36892.
-1.61	5.11	-0.69	5.45	0.2	4.77	0.2	0.0171942	0.0961072	0.0114587	0.220195	256924_at	At3g29590	AT5MAT | AT5MAT; O-malonyltransferase/ transferase
-1.61	9.31	-0.69	9.65	0	8.96	0.1	0.00061432	0.0147658	0.00860938	0.187029	257066_at	At3g18280	--- | lipid transfer protein, putative similar to GB:AAB47967 from [Hordeum vulgare], contains Pfam profile: PF00279 Plant lipid transfer protein family; supported by cDNA: gi_14532557_gb_AY039903.1_
-1.61	6.45	-0.69	6.79	0	6.1	0	2.635e-05	0.00559138	0.00812398	0.18239	257262_at	At3g21890	--- | zinc finger protein, putative contains Pfam profile: PF01760 CONSTANS family zinc finger;supported by full-length cDNA: Ceres:258241.
-1.61	8.71	-0.69	9.06	0.1	8.37	0.1	0.00027887	0.0101381	0.00890662	0.190225	258729_at	At3g11900	ANT1 | ANT1 (AROMATIC AND NEUTRAL TRANSPORTER 1); amino acid transmembrane transporter/ aromatic amino acid transmembrane transporter/ neutral amino acid transmembrane transporter
-1.61	5.47	-0.69	5.81	0.2	5.13	0.1	0.0112935	0.075323	0.0112991	0.218047	259520_at	At1g12320	--- | hypothetical protein
-1.61	9.27	-0.69	9.62	0.2	8.93	0.1	0.00922189	0.0671834	0.0117924	0.224528	262162_at	At1g78020	--- | unknown protein ;supported by full-length cDNA: Ceres:6082.
-1.61	9.47	-0.69	9.81	0.1	9.12	0	0.0004352	0.0123704	0.00896835	0.190828	262376_at	At1g72970	HTH | HTH (HOTHEAD); FAD binding / aldehyde-lyase/ mandelonitrile lyase
-1.61	7.19	-0.69	7.54	0.3	6.85	0.1	0.0219567	0.111271	0.0136137	0.243934	262411_at	At1g34640	--- | hypothetical protein predicted by genemark.hmm; supported by full-length cDNA: Ceres: 10855.
-1.61	9.88	-0.69	10.22	0.1	9.54	0.1	0.00290873	0.0341598	0.0100252	0.205459	262626_at	At1g06430	FTSH8 | FTSH8; ATP-dependent peptidase/ ATPase/ metallopeptidase/ zinc ion binding
-1.61	7.87	-0.69	8.22	0.2	7.53	0.1	0.0064078	0.054074	0.0106583	0.212886	267066_at	At2g41040	--- | hypothetical protein predicted by genefinder
-1.62	9.2	-0.69	9.55	0.1	8.85	0.1	0.00034315	0.0111617	0.00851521	0.186224	247001_at	At5g67330	NRAMP4 | ATNRAMP4; inorganic anion transmembrane transporter/ manganese ion transmembrane transporter/ metal ion transmembrane transporter
-1.62	5.97	-0.69	6.32	0.1	5.62	0	0.0001602	0.00845892	0.00835704	0.184713	250589_at	At5g07700	MYB76 | MYB76 (myb domain protein 76); DNA binding / transcription factor
-1.62	6.89	-0.69	7.24	0.1	6.55	0.2	0.00470491	0.0455127	0.00870075	0.18723	250955_at	At5g03190	CPUORF47 | CPUORF47 (CONSERVED PEPTIDE UPSTREAM OPEN READING FRAME 47)
-1.62	8.53	-0.69	8.88	0.1	8.18	0.1	0.00029572	0.0103667	0.00859185	0.187004	251714_at	At3g56370	--- | putative protein leucine-rich receptor-like protein kinase - Malus domestica, EMBL:AF053127
-1.62	8.75	-0.69	9.1	0.1	8.41	0.1	0.0009974	0.0190292	0.0081836	0.183187	251722_at	At3g56200	--- | putative protein neuronal glutamine transporter - Rattus norvegicus, EMBL:AF075704
-1.62	8.84	-0.69	9.19	0	8.5	0	7.629e-05	0.00661673	0.00799246	0.180861	253059_s_at	At4g38320	HHP5 | HHP5 (heptahelical protein 5); receptor
-1.62	9.38	-0.69	9.73	0.1	9.03	0.1	0.00031835	0.0108344	0.00848242	0.185685	256655_at	At3g18890	--- | hypothetical protein predicted by genemark.hmm
-1.62	5.18	-0.69	5.52	0.1	4.83	0.2	0.0088899	0.06588	0.00881631	0.189004	256779_at	At3g13784	AtcwINV5 | AtcwINV5 (Arabidopsis thaliana cell wall invertase 5); hydrolase, hydrolyzing O-glycosyl compounds
-1.62	4.4	-0.69	4.74	0.2	4.05	0.1	0.00618815	0.0530208	0.0104915	0.211968	257507_at	At1g29600	--- | zinc finger protein, putative similar to GI:4928919 from [Arabidopsis thaliana]
-1.62	5.69	-0.69	6.04	0.2	5.34	0.4	0.0805135	0.246404	0.0124637	0.231323	258080_at	At3g25930	--- | unknown protein ;supported by full-length cDNA: Ceres:2767.
-1.62	6.52	-0.69	6.87	0.1	6.17	0.1	0.00044133	0.0124162	0.00869811	0.18735	261255_at	At1g05900	ATNTH2 | endonuclease-related
-1.62	10.15	-0.69	10.49	0.1	9.8	0.1	0.00078348	0.0168849	0.00917089	0.193693	263952_s_at	At2g35810	--- | unknown protein ;supported by full-length cDNA: Ceres:39503.
-1.62	10.89	-0.69	11.23	0.1	10.54	0.1	0.00045373	0.0125296	0.00844858	0.185478	264728_at	At1g22850	--- | unknown protein location of EST gb|T45083 and gb|R65542; supported by cDNA: gi_15215601_gb_AY050329.1_
-1.62	10.77	-0.69	11.11	0.1	10.42	0.3	0.0257998	0.122987	0.0115984	0.221575	266656_at	At2g25900	ATCTH | ATCTH; transcription factor
-1.62	8.94	-0.69	9.28	0.2	8.59	0.1	0.00387893	0.0406146	0.00989899	0.204156	267130_at	At2g23390	--- | hypothetical protein predicted by genscan
-1.6	8.75	-0.68	9.09	0	8.41	0.2	0.00380617	0.0402151	0.00994599	0.204755	245386_at	At4g14010	RALFL32 | RALFL32 (ralf-like 32); signal transducer
-1.6	7.31	-0.68	7.65	0.6	6.97	0.5	0.315888	0.553708	0.00900342	0.191218	247024_at	At5g66985	--- | Expressed protein ; supported by full-length cDNA: Ceres: 4410.
-1.6	7.46	-0.68	7.8	0.1	7.12	0.2	0.00771719	0.0603873	0.0104987	0.211926	247097_at	At5g66460	--- | mannan endo-1,4-beta-mannosidase
-1.6	6.68	-0.68	7.02	0.2	6.34	0.1	0.00857651	0.0643897	0.0111888	0.21739	247265_at	At5g64550	CPuORF22 | CPuORF22 (Conserved peptide upstream open reading frame 22)
-1.6	6.09	-0.68	6.43	0	5.75	0.3	0.0335102	0.14452	0.0120051	0.226685	248332_at	At5g52640	ATHSP90.1 | ATHSP90.1 (HEAT SHOCK PROTEIN 90.1); ATP binding / unfolded protein binding
-1.6	10.93	-0.68	11.27	0.1	10.59	0.4	0.107711	0.294442	0.0153319	0.260015	249010_at	At5g44580	--- | unknown protein ; supported by cDNA: gi_15027902_gb_AY045808.1_
-1.6	8.97	-0.68	9.31	0.2	8.63	0	0.00271087	0.0328842	0.0103816	0.210492	249510_at	At5g38510	--- | putative protein similar to unknown protein (sp P54493)
-1.6	5.43	-0.68	5.77	0.1	5.09	0.1	0.00621668	0.0530698	0.0101357	0.206425	249622_at	At5g37550	--- | putative protein
-1.6	9.09	-0.68	9.43	0.1	8.75	0.1	0.000787	0.0168849	0.00920386	0.194209	249688_at	At5g36160	--- | putative protein tyrosine aminotransferase-like; also similar to nicotianamine aminotransferase
-1.6	8.78	-0.68	9.12	0	8.44	0.2	0.00590089	0.0518541	0.0099658	0.204793	250315_at	At5g12130	PDE149 | PDE149 (PIGMENT DEFECTIVE 149)
-1.6	10.32	-0.68	10.66	0.1	9.98	0.1	0.00068898	0.0157947	0.00973135	0.201062	251461_at	At3g59780	--- | putative protein
-1.6	8.9	-0.68	9.24	0.1	8.56	0.2	0.011078	0.0745014	0.0106748	0.213029	253208_at	At4g34820	--- | putative protein
-1.6	11.85	-0.68	12.18	0.3	11.51	1.1	0.491033	0.704033	0.0146678	0.254621	253915_at	At4g27280	--- | putative protein centrin, Marsilea vestita;supported by full-length cDNA: Ceres:13072.
-1.6	8.32	-0.68	8.66	0.1	7.98	0	0.00204405	0.0281891	0.0101026	0.206487	254969_at	At4g10360	--- | hypothetical protein ;supported by full-length cDNA: Ceres:1354.
-1.6	10.06	-0.68	10.4	0	9.72	0.1	0.00016574	0.00856088	0.00889996	0.190261	257222_at	At3g27925	DEGP1 | DEGP1 (DegP protease 1); serine-type endopeptidase/ serine-type peptidase
-1.6	8.39	-0.68	8.73	0	8.05	0	5.372e-05	0.0060053	0.00882367	0.188984	258860_at	At3g02050	KUP3 | KUP3 (K+ UPTAKE TRANSPORTER 3); potassium ion transmembrane transporter
-1.6	10	-0.68	10.34	0.1	9.66	0.2	0.00723533	0.0582761	0.0107605	0.213805	259476_at	At1g19000	--- | Myb-related transcription activator, putative similar to MybSt1 GI:7705206 from [Solanum tuberosum];supported by full-length cDNA: Ceres:41381.
-1.6	5.74	-0.68	6.08	0.1	5.4	0.1	0.00234683	0.0306242	0.00928751	0.194713	260075_at	At1g73700	--- | putative integral membrane protein contains Pfam profile: PF01554 uncharacterized membrane protein family;supported by full-length cDNA: Ceres:125771.
-1.6	8.22	-0.68	8.56	0.1	7.88	0.4	0.0581809	0.202872	0.0143605	0.251779	260453_s_at	At1g72510	--- | unknown protein
-1.6	8.63	-0.68	8.97	0.1	8.29	0.2	0.0127222	0.0805196	0.0110108	0.216888	260455_at	At1g72500	--- | hypothetical protein predicted by genscan+
-1.6	10.93	-0.68	11.27	0	10.59	0	4.839e-05	0.0060053	0.00852872	0.186163	263491_at	At2g42600	ATPPC2 | ATPPC2 (PHOSPHOENOLPYRUVATE CARBOXYLASE 2); catalytic/ phosphoenolpyruvate carboxylase
-1.6	8.66	-0.68	9	0	8.32	0.1	0.00057244	0.0142152	0.0086918	0.187391	263873_at	At2g21860	--- | unknown protein predicted by genscan;supported by full-length cDNA: Ceres:38497.
-1.6	12.2	-0.68	12.54	0	11.87	0	4.433e-05	0.00598225	0.00894625	0.190536	264394_at	At1g11860	--- | aminomethyltransferase-like precursor protein very strong similarity to aminomethyltransferase precursor gb|U79769 from Mesembryanthemum crystallinum. ESTs gb|T43167, gb|T21076, gb|H36999, gb|T22773, gb|N38038, gb|T13742, gb|Z26545, gb|T20753 and gb|W43123 come from this gene
-1.61	7.28	-0.68	7.62	0.1	6.94	0	0.00051576	0.013476	0.00916475	0.193742	250394_at	At5g10910	--- | putative protein yllC, Enterococcus faecalis, EMBL:EFU94707
-1.61	5.29	-0.68	5.63	0.2	4.95	0.1	0.0071154	0.0576357	0.0110492	0.217269	252510_at	At3g46270	--- | putative protein serine/threonine-specific receptor protein kinase (EC 2.7.1.-), Arabidopsisthaliana, PIR:S71277
-1.61	5.67	-0.68	6.01	0.1	5.33	0.1	0.00029832	0.0104047	0.00877878	0.188376	258240_at	At3g27660	OLEO4 | OLEO4 (OLEOSIN 4)
-1.61	8.16	-0.68	8.5	0	7.82	0.1	0.00092447	0.018292	0.00887541	0.189914	260875_at	At1g21410	SKP2A | SKP2A
-1.61	9.88	-0.68	10.22	0.3	9.54	0.1	0.0436019	0.170207	0.0162497	0.269176	263064_at	At2g18160	CPuORF1 | CPuORF1 (Conserved peptide upstream open reading frame 1)
-1.59	10.4	-0.67	10.73	0.1	10.07	0.1	0.00652457	0.0546149	0.011213	0.21749	245015_at	rbcL	--- | large subunit of riblose-1,5-bisphosphate carboxylase/oxygenase
-1.59	9.56	-0.67	9.9	0.1	9.23	0	0.00042505	0.0122263	0.0101245	0.206565	246954_at	At5g04830	--- | unknown protein ; supported by cDNA: gi_15293272_gb_AY051070.1_
-1.59	6.69	-0.67	7.02	0.3	6.36	0.2	0.0424638	0.167607	0.0161264	0.267913	248528_at	At5g50760	--- | putative protein similar to unknown protein (emb|CAB86483.1)
-1.59	8.32	-0.67	8.65	0.1	7.98	0.1	0.000995	0.0190144	0.00914318	0.193466	250141_at	At5g14640	SK13 | SK13 (SHAGGY-LIKE KINASE 13); ATP binding / protein kinase/ protein serine/threonine kinase
-1.59	7.53	-0.67	7.86	0.1	7.19	0.1	0.00239648	0.0309156	0.0106199	0.213052	250998_at	At5g02620	--- | ankyrin - like protein ankyrin G119, Homo sapiens, EMBL:HSU43965
-1.59	7.5	-0.67	7.83	0.2	7.16	0.2	0.0417921	0.166105	0.0144864	0.253402	252178_at	At3g50750	--- | putative protein various predicted proteins
-1.59	9.91	-0.67	10.24	0	9.57	0.1	0.00044852	0.012431	0.00956721	0.199113	255691_at	At4g00370	ANTR2 | ANTR2; inorganic phosphate transmembrane transporter/ organic anion transmembrane transporter
-1.59	5.49	-0.67	5.82	0.1	5.15	0.1	0.00245773	0.0312317	0.011025	0.21698	257357_at	At2g41050	--- | hypothetical protein predicted by genscan
-1.59	6.32	-0.67	6.65	0.1	5.99	0.1	0.00509564	0.0477337	0.0114092	0.219801	257610_at	At3g13810	AtIDD11 | AtIDD11 (Arabidopsis thaliana Indeterminate(ID)-Domain 11); nucleic acid binding / transcription factor/ zinc ion binding
-1.59	7.54	-0.67	7.87	0.2	7.21	0.2	0.0134306	0.0831798	0.0133911	0.241846	257959_at	At3g25560	NIK2 | NIK2 (NSP-INTERACTING KINASE 2); ATP binding / protein binding / protein kinase/ protein serine/threonine kinase
-1.59	11.63	-0.67	11.97	0.1	11.3	0.1	0.00075519	0.0164842	0.0100787	0.206185	258607_at	At3g02730	TRXF1 | TRXF1 (THIOREDOXIN F-TYPE 1); enzyme activator
-1.59	8.17	-0.67	8.51	0.1	7.84	0	0.0005705	0.0142065	0.00973819	0.201021	258708_at	At3g09580	--- | putative oxidoreductase similar to phytoene desaturase GB:P28553 from [Glycine max];supported by full-length cDNA: Ceres:17350.
-1.59	10.53	-0.67	10.86	0	10.19	0.1	0.00022112	0.0093347	0.00908794	0.192833	258849_at	At3g03250	UGP | UGP (UDP-glucose pyrophosphorylase); UTP:glucose-1-phosphate uridylyltransferase/ nucleotidyltransferase
-1.59	9.15	-0.67	9.48	0.1	8.82	0	0.00038017	0.0118363	0.0101476	0.206299	258882_at	At3g06330	--- | unknown protein ; supported by full-length cDNA: Ceres: 6790.
-1.59	7.27	-0.67	7.61	0.1	6.94	0.1	0.00459452	0.0447485	0.0111323	0.217404	259540_at	At1g20640	--- | nodule inception protein, putative similar to nodule inception protein GI:6448579 from (Lotus japonicus)
-1.59	8.06	-0.67	8.39	0.1	7.72	0.1	0.00035334	0.0112797	0.00967891	0.200705	260565_at	At2g43800	--- | unknown protein predicted by genefinder; similar to GP|2194125
-1.59	5.57	-0.67	5.91	0.1	5.24	0.1	0.00563391	0.0504949	0.00959947	0.199603	263782_at	At2g46380	--- | hypothetical protein predicted by genefinder
-1.59	4.32	-0.67	4.66	0	3.99	0.2	0.00382207	0.0403058	0.00956142	0.199174	264148_at	At1g02220	ANAC003 | ANAC003 (Arabidopsis NAC domain containing protein 3); transcription factor
-1.59	9.29	-0.67	9.62	0.1	8.95	0.1	0.00163893	0.0248276	0.0106281	0.212656	266882_at	At2g44670	--- | unknown protein ;supported by full-length cDNA: Ceres:40641.
-1.6	8.02	-0.67	8.35	0.5	7.68	0.6	0.314329	0.552274	0.0086064	0.187142	245265_at	At4g14400	ACD6 | ACD6 (ACCELERATED CELL DEATH 6); protein binding
-1.6	8.24	-0.67	8.58	0.1	7.91	0.2	0.00961979	0.0686571	0.0107518	0.213817	248526_at	At5g50730	--- | putative protein contains similarity to ATFP3
-1.6	7.51	-0.67	7.84	0	7.17	0.5	0.147374	0.354898	0.0145092	0.253606	262517_at	At1g17180	ATGSTU25 | ATGSTU25 (GLUTATHIONE S-TRANSFERASE TAU 25); glutathione transferase
-1.6	5.87	-0.67	6.2	0.2	5.53	0.2	0.0182738	0.0997156	0.0131034	0.238538	267495_at	At2g30420	ETC2 | ETC2; DNA binding / transcription factor
-1.57	9.98	-0.66	10.31	0	9.65	0.1	0.00011835	0.00745758	0.0101306	0.206506	245118_at	At2g41680	NTRC | NTRC (NADPH-DEPENDENT THIOREDOXIN REDUCTASE C); thioredoxin-disulfide reductase
-1.57	9.52	-0.66	9.84	0.1	9.19	0.1	0.00212062	0.02885	0.0113298	0.218455	265664_at	At2g24420	--- | unknown protein predicted by genscan; supported by cDNA: gi_16930416_gb_AF419562.1_AF419562
-1.58	6.11	-0.66	6.44	0.2	5.78	0.1	0.030636	0.13656	0.0114713	0.220253	245422_at	At4g17470	--- | putative protein
-1.58	7.43	-0.66	7.76	0.2	7.1	0.2	0.0131059	0.0818873	0.013358	0.241822	245593_at	At4g14550	IAA14 | IAA14 (INDOLE-3-ACETIC ACID INDUCIBLE 14); protein binding / transcription factor/ transcription repressor
-1.58	6.98	-0.66	7.31	0	6.65	0.3	0.030044	0.134982	0.0146836	0.254508	246375_at	At1g51830	--- | light repressible receptor protein kinase, putative similar to light repressible receptor protein kinase GI:1321686 from [Arabidopsis thaliana]
-1.58	8.19	-0.66	8.52	0.1	7.86	0.1	0.00412461	0.0420761	0.0118488	0.224665	246576_at	At1g31650	ROPGEF14 | ROPGEF14; Rho guanyl-nucleotide exchange factor
-1.58	4.83	-0.66	5.16	0.1	4.5	0	0.00028497	0.0102045	0.00992179	0.204441	246979_s_at	At5g25020	--- | putative protein hypothetical proteins - Arabidopsis thaliana
-1.58	7.11	-0.66	7.44	0.1	6.78	0.5	0.176076	0.395171	0.013196	0.23965	247957_at	At5g57050	ABI2 | ABI2 (ABA INSENSITIVE 2); protein serine/threonine phosphatase
-1.58	9.05	-0.66	9.38	0.4	8.72	0.7	0.327747	0.563922	0.00752547	0.174981	248764_at	At5g47640	NF-YB2 | NF-YB2 (NUCLEAR FACTOR Y, SUBUNIT B2); transcription factor
-1.58	11.59	-0.66	11.92	0.1	11.26	0.1	0.00079945	0.0169479	0.00996808	0.204471	249866_at	At5g23010	MAM1 | MAM1 (METHYLTHIOALKYLMALATE SYNTHASE 1); 2-isopropylmalate synthase/ methylthioalkylmalate synthase
-1.58	8.48	-0.66	8.81	0.1	8.14	0.2	0.015989	0.0924487	0.0126815	0.233654	250500_at	At5g09530	--- | periaxin - like protein periaxin, Rattus norvegicus, PIR:I58157; supported by cDNA: gi_15451135_gb_AY054648.1_
-1.58	8.28	-0.66	8.61	0	7.95	0.1	0.00020345	0.00910215	0.00960596	0.199556	253359_at	At4g33080	--- | putative protein kinase protein kinase, Spinacia oleracea, PIR2:S42867
-1.58	10.77	-0.66	11.1	0.1	10.44	0.2	0.00847375	0.063854	0.0111726	0.217447	253550_at	At4g30960	SIP3 | SIP3 (SOS3-INTERACTING PROTEIN 3); ATP binding / kinase/ protein kinase/ protein serine/threonine kinase
-1.58	7.19	-0.66	7.52	0.2	6.86	0.4	0.0954207	0.273978	0.0126999	0.233805	253697_at	At4g29700	--- | nucleotide pyrophosphatase -like protein nucleotide pyrophosphatase, Oryza sativa, gb:T03293; supported by cDNA: gi_13430713_gb_AF360269.1_AF360269
-1.58	5.19	-0.66	5.52	0	4.86	0	8.673e-05	0.00690786	0.00927505	0.194631	254069_at	At4g25440	ATNUDT10 | ATNUDT10 (Arabidopsis thaliana Nudix hydrolase homolog 10); ADP-ribose diphosphatase/ NAD or NADH binding / catalytic
-1.58	11.02	-0.66	11.34	0.1	10.69	0.2	0.00810408	0.0619899	0.0123839	0.230593	254187_at	At4g23890	--- | putative protein hypothetical protein, Synechocystis sp., PIR:S76577;supported by full-length cDNA: Ceres:30708.
-1.58	11.42	-0.66	11.75	0.1	11.09	0	0.00046332	0.0126937	0.0104256	0.21101	255719_at	At1g32080	--- | unknown protein ;supported by full-length cDNA: Ceres:37302.
-1.58	7.71	-0.66	8.04	0.2	7.38	0.1	0.0050361	0.0473439	0.0123965	0.230452	257499_at	At1g63850	--- | hypothetical protein similar to hypothetical protein GB:CAB42907 [Arabidopsis thaliana]
-1.58	7.05	-0.66	7.38	0.1	6.72	0.2	0.025634	0.122556	0.0135157	0.243132	258217_at	At3g17990	XPL1 | XPL1 (XIPOTL 1); methyltransferase/ phosphoethanolamine N-methyltransferase
-1.58	6.24	-0.66	6.57	0.1	5.91	0.1	0.00191737	0.0272663	0.011085	0.217597	258288_at	At3g23295	LSH4 | LSH4 (LIGHT SENSITIVE HYPOCOTYLS 4)
-1.58	3.43	-0.66	3.76	0.2	3.1	0	0.00959676	0.0685998	0.0139	0.246931	258724_at	At3g09610	--- | unknown protein
-1.58	8.27	-0.66	8.6	0.3	7.94	0.4	0.150104	0.359046	0.0153335	0.259848	260167_at	At1g71970	--- | hypothetical protein predicted by genscan+
-1.58	6.92	-0.66	7.25	0.1	6.58	0.3	0.0256033	0.122486	0.0125969	0.233417	260540_at	At2g43500	--- | hypothetical protein predicted by genefinder
-1.58	5.52	-0.66	5.85	0.2	5.18	0.2	0.0373061	0.154912	0.0146424	0.254761	261350_at	At1g79770	--- | hypothetical protein predicted by genemark.hmm; supported by full-length cDNA: Ceres: 263605.
-1.58	8.03	-0.66	8.36	0.1	7.7	0.1	0.00255682	0.0318403	0.0117924	0.22434	261411_at	At1g07790	HTB1 | HTB1; DNA binding
-1.58	7.28	-0.66	7.61	0.1	6.95	0.1	0.00024282	0.00963669	0.0101927	0.207031	262414_at	At1g49430	LACS2 | LACS2 (LONG-CHAIN ACYL-COA SYNTHETASE 2); long-chain-fatty-acid-CoA ligase
-1.58	8.13	-0.66	8.46	0.1	7.8	0	0.00136546	0.022359	0.010965	0.216547	263773_at	At2g21370	--- | putative xylulose kinase
-1.58	8.87	-0.66	9.2	0.1	8.54	0.1	0.0023371	0.0305508	0.0112254	0.217362	265704_at	At2g03420	--- | hypothetical protein predicted by genscan
-1.58	8.42	-0.66	8.75	0	8.09	0	9.879e-05	0.00713126	0.0101087	0.206428	266079_at	At2g37860	LCD1 | LCD1 (LOWER CELL DENSITY 1)
-1.58	7.73	-0.66	8.06	0.1	7.4	0.2	0.00380059	0.0402094	0.010621	0.212886	266170_at	At2g39050	--- | unknown protein ;supported by full-length cDNA: Ceres:39558.
-1.58	7.96	-0.66	8.29	0	7.63	0.1	0.00025693	0.00986077	0.0101371	0.206269	266951_at	At2g18940	--- | putative salt-inducible protein ; supported by cDNA: gi_15983784_gb_AY056798.1_
-1.58	10.3	-0.66	10.63	0.1	9.97	0.1	0.00340795	0.0375097	0.0123349	0.230057	266979_at	At2g39470	PPL2 | PPL2 (PsbP-like protein 2); calcium ion binding
-1.58	8.34	-0.66	8.67	0.1	8.01	0.1	0.00085391	0.0175634	0.0105033	0.21183	267132_at	At2g23420	NAPRT2 | NAPRT2 (NICOTINATE PHOSPHORIBOSYLTRANSFERASE 2); nicotinate phosphoribosyltransferase
-1.58	8.22	-0.66	8.55	0	7.89	0.2	0.0082714	0.0629532	0.0111726	0.217262	267423_at	At2g35060	KUP11 | KUP11; potassium ion transmembrane transporter
-1.59	7.06	-0.66	7.4	0.2	6.73	0.3	0.0618657	0.209837	0.0133734	0.241718	266098_at	At2g37870	--- | hypothetical protein predicted by genscan; supported by cDNA: gi_15451109_gb_AY054635.1_
-1.56	10.75	-0.65	11.07	0.1	10.43	0	0.00101128	0.0190796	0.0121538	0.228547	245793_at	At1g32220	--- | unknown protein ;supported by full-length cDNA: Ceres:3464.
-1.56	9.52	-0.65	9.84	0.1	9.19	0.1	0.00455624	0.0446948	0.0129654	0.237352	247166_at	At5g65840	--- | unknown protein
-1.56	5.82	-0.65	6.14	0.1	5.49	0.1	0.00044826	0.012431	0.0107272	0.213515	249091_at	At5g43860	CLH2 | ATCLH2; chlorophyllase
-1.56	6.66	-0.65	6.98	0.2	6.34	0.2	0.0304873	0.136089	0.0152358	0.258963	257947_at	At3g21720	ICL | ICL (ISOCITRATE LYASE); catalytic/ isocitrate lyase
-1.56	7.79	-0.65	8.12	0.1	7.47	0.1	0.00392788	0.0408445	0.0125324	0.23241	258618_at	At3g02885	GASA5 | GASA5 (GAST1 PROTEIN HOMOLOG 5)
-1.56	8.07	-0.65	8.39	0.2	7.74	0.2	0.0363238	0.152111	0.0164058	0.270387	259970_at	At1g76570	--- | putative chlorophyll A-B binding protein similar to chlorophyll A-B binding protein GB:P12470 [Nicotiana plumbaginifolia]; contains Pfam profile: PF00504 Chlorophyll A-B binding proteins
-1.57	9.04	-0.65	9.37	0.1	8.72	0.1	0.00113043	0.0203352	0.0112686	0.218012	245524_at	At4g15920	--- | cytochrome c oxidoreductase like protein
-1.57	9.57	-0.65	9.89	0.1	9.24	0	8.883e-05	0.00696336	0.0105929	0.212697	246041_at	At5g19290	--- | phospholipase - like protein various predicted phospholipase proteins;supported by full-length cDNA: Ceres:253499.
-1.57	10.66	-0.65	10.99	0.1	10.34	0.1	0.00072627	0.0161306	0.0111376	0.217135	246651_at	At5g35170	--- | adenylate kinase -like protein adenylate kinase (EC 2.7.4.3), chloroplast, maize, PIR:S45634
-1.57	8.62	-0.65	8.94	0	8.29	0.1	0.00108561	0.0198739	0.010965	0.21636	247470_at	At5g62220	--- | putative protein various predicted proteins, Arabidopsis thaliana
-1.57	9.49	-0.65	9.81	0.1	9.16	0	0.0001022	0.00725484	0.0109996	0.216854	248242_at	At5g53580	--- | aldo/keto reductase-like protein
-1.57	9.22	-0.65	9.55	0.1	8.9	0.1	0.00133571	0.0221646	0.0117941	0.224187	249231_at	At5g42030	ABIL4 | ABIL4 (ABL INTERACTOR-LIKE PROTEIN 4)
-1.57	7.47	-0.65	7.8	0	7.15	0.1	0.00107841	0.0198149	0.0110851	0.217414	249576_at	At5g37690	--- | putative protein predicted protein, Arabidopsis thaliana
-1.57	10.22	-0.65	10.55	0.1	9.9	0.1	0.00104878	0.0195607	0.011224	0.217519	249894_at	At5g22580	--- | unknown protein ; supported by cDNA: gi_14190416_gb_AF378886.1_AF378886
-1.57	10.26	-0.65	10.58	0.1	9.93	0.1	0.00206805	0.0283829	0.0121296	0.228281	249927_at	At5g19220	APL1 | APL1 (ADP GLUCOSE PYROPHOSPHORYLASE LARGE SUBUNIT 1); glucose-1-phosphate adenylyltransferase
-1.57	5.23	-0.65	5.56	0.1	4.91	0.1	0.00546755	0.0494703	0.0115758	0.221699	250983_at	At5g02780	--- | putative protein In2, Zea mays, EMBL:X58573
-1.57	5.88	-0.65	6.2	0.3	5.55	0.1	0.0255583	0.122373	0.0139136	0.246979	251586_at	At3g58070	GIS | GIS (GLABROUS INFLORESCENCE STEMS); nucleic acid binding / transcription factor/ zinc ion binding
-1.57	8.26	-0.65	8.58	0.1	7.93	0.1	0.0007741	0.0167844	0.0111265	0.217477	252001_at	At3g52750	FTSZ2-2 | FTSZ2-2; GTP binding / GTPase/ structural molecule
-1.57	6.12	-0.65	6.45	0	5.8	0.1	0.00207494	0.028426	0.0106395	0.212698	252639_at	At3g44550	FAR5 | FAR5 (FATTY ACID REDUCTASE 5); binding / catalytic/ oxidoreductase, acting on the CH-CH group of donors
-1.57	10.08	-0.65	10.41	0	9.76	0.1	0.00176993	0.026013	0.0109243	0.216118	253849_at	At4g28080	--- | putative protein 150-kD protein, Dictyostelium discoideum, gb:U49332
-1.57	12.41	-0.65	12.73	0.1	12.08	0.1	0.00111984	0.0202272	0.0115932	0.22166	254298_at	At4g22890	PGR5-LIKE A | PGR5-LIKE A
-1.57	9.98	-0.65	10.31	0	9.66	0.1	0.00082831	0.0172546	0.0106764	0.212874	254460_at	At4g21210	ATRP1 | ATRP1 (PPDK REGULATORY PROTEIN); phosphoprotein phosphatase/ protein kinase
-1.57	7.66	-0.65	7.98	0	7.33	0.1	9.514e-05	0.00701085	0.0104609	0.211535	256585_at	At3g28760	--- | hypothetical protein
-1.57	7.51	-0.65	7.83	0.1	7.18	0.2	0.0175819	0.0974108	0.0134793	0.242863	256650_at	At3g13620	--- | hypothetical protein contains similarity to transporter proteins; supported by cDNA: gi_15810468_gb_AY056273.1_
-1.57	4.67	-0.65	5	0.2	4.35	0.1	0.0112149	0.075062	0.0126587	0.233801	256878_at	At3g26460	--- | major latex protein, putative similar to major latex protein type1 GB:CAA63026 [Arabidopsis thaliana];supported by full-length cDNA: Ceres:20325.
-1.57	7.9	-0.65	8.23	0.2	7.58	0.2	0.0199914	0.105284	0.0146516	0.254729	257260_at	At3g22104	--- | hypothetical protein predicted by genemark.hmm
-1.57	7.05	-0.65	7.37	0.1	6.72	0.3	0.0285536	0.130444	0.0148979	0.255696	259801_at	At1g72230	--- | blue copper protein, putative similar to GI:562778 from [Pisum sativum] (Thesis (1994) BIOLOGICAL SCIENCES, DURHAM UNIVERSITY); supported by full-length cDNA: Ceres: 16991.
-1.57	6.81	-0.65	7.13	0.1	6.48	0.1	0.0008231	0.0172247	0.0115158	0.220736	261368_at	At1g53070	--- | protein kinase, putative similar to many predicted protein kinases
-1.57	4.6	-0.65	4.92	0.2	4.27	0	0.00335902	0.0371938	0.0127006	0.233629	261776_at	At1g76190	--- | hypothetical protein similar to putative auxin-induced protein GI:4337198 from [Arabidopsis thaliana]
-1.57	6.19	-0.65	6.51	0.1	5.86	0	0.00231807	0.0304104	0.0123313	0.230177	262751_at	At1g16310	--- | hypothetical protein predicted by genscan+
-1.57	6.48	-0.65	6.8	0.1	6.15	0.2	0.0167855	0.0946078	0.0122934	0.229846	263031_at	At1g24070	ATCSLA10 | ATCSLA10; cellulose synthase/ transferase, transferring glycosyl groups
-1.57	7.11	-0.65	7.44	0.2	6.79	0.1	0.0217724	0.11074	0.0163542	0.270123	265929_s_at	At2g18570	--- | putative flavonol 3-O-glucosyltransferase
-1.57	9.77	-0.65	10.1	0	9.44	0.1	0.00255302	0.0318403	0.0106834	0.212828	266075_s_at	At2g40710	--- | unknown protein
-1.57	7.37	-0.65	7.7	0.1	7.04	0.2	0.00507847	0.047612	0.0116535	0.222254	266352_at	At2g01610	--- | unknown protein
-1.57	5.02	-0.65	5.34	0.1	4.69	0	0.00078188	0.0168849	0.0114481	0.220365	267166_at	At2g37720	--- | unknown protein
-1.57	11.34	-0.65	11.66	0.1	11.01	0.1	0.00730822	0.0586795	0.0127711	0.234547	267262_at	At2g22990	SNG1 | SNG1 (SINAPOYLGLUCOSE 1); serine-type carboxypeptidase/ sinapoylglucose-malate O-sinapoyltransferase
-1.57	7.33	-0.65	7.65	0.1	7	0.1	0.00186417	0.0268276	0.0109301	0.216045	267382_at	At2g44300	--- | unknown protein
-1.57	8.43	-0.65	8.75	0.1	8.1	0.1	0.00052876	0.0136747	0.0106225	0.21273	267586_at	At2g41950	--- | hypothetical protein predicted by genfinder
-1.55	6.48	-0.64	6.8	0.2	6.16	0.2	0.0302721	0.135659	0.017122	0.277578	253186_at	At4g35270	--- | putative protein predicted proteins, Arabidopsis thaliana
-1.55	8.02	-0.64	8.34	0	7.7	0	2.871e-05	0.00559138	0.0110748	0.217585	255676_at	At4g00490	BAM2 | BAM2 (BETA-AMYLASE 2); beta-amylase
-1.55	8.14	-0.64	8.46	0.2	7.83	0.3	0.0568119	0.200105	0.0155879	0.263378	264859_at	At1g24280	G6PD3 | G6PD3 (GLUCOSE-6-PHOSPHATE DEHYDROGENASE 3); glucose-6-phosphate dehydrogenase
-1.56	11.07	-0.64	11.39	0.2	10.75	0.7	0.324175	0.560779	0.0160542	0.267296	245007_at	psaA	--- | PSI P700 apoprotein A1
-1.56	11.77	-0.64	12.09	0.2	11.46	0.2	0.0439293	0.170732	0.0174711	0.281438	245321_at	At4g15545	--- | Expressed protein ; supported by full-length cDNA: Ceres: 307.
-1.56	8.07	-0.64	8.39	0.1	7.75	0	0.00047091	0.0128273	0.0117391	0.223699	245876_at	At1g26230	--- | chaperonin precursor, putative similar to chaperonin precursor GI:806807 from [Pisum sativum]
-1.56	8.01	-0.64	8.34	0.1	7.69	0.2	0.0227611	0.11408	0.0147455	0.254421	245901_at	At5g11060	KNAT4 | KNAT4 (KNOTTED1-LIKE HOMEOBOX GENE 4); transcription activator/ transcription factor
-1.56	6.92	-0.64	7.24	0.1	6.59	0.1	0.00128114	0.0217921	0.0122755	0.2297	246516_at	At5g15740	--- | putative protein auxin-independent growth promoter - Nicotiana tabacum, PIR:A44226
-1.56	6.38	-0.64	6.7	0.1	6.06	0	0.00027976	0.0101452	0.0116212	0.221824	246966_at	At5g24850	CRY3 | CRY3 (cryptochrome 3); DNA binding / DNA photolyase/ FMN binding
-1.56	5.21	-0.64	5.53	0.2	4.89	0.2	0.0633677	0.212885	0.0129724	0.237289	248333_at	At5g52390	--- | photoassimilate-responsive protein PAR-like protein ;supported by full-length cDNA: Ceres:17872.
-1.56	7.72	-0.64	8.04	0	7.4	0.1	0.00194867	0.0275568	0.0114557	0.220324	249515_at	At5g38530	--- | tryptophan synthase beta chain
-1.56	5.86	-0.64	6.18	0.1	5.54	0	0.00330306	0.0368454	0.013621	0.243874	250420_at	At5g11260	HY5 | HY5 (ELONGATED HYPOCOTYL 5); DNA binding / double-stranded DNA binding / transcription factor
-1.56	7.48	-0.64	7.8	0.1	7.16	0.1	0.00162346	0.0246911	0.0107637	0.213681	252478_at	At3g46540	--- | putative protein mitotic phosphoprotein 90 - Xenopus laevis, EMBL:U95102;supported by full-length cDNA: Ceres:114884.
-1.56	8.08	-0.64	8.4	0.1	7.76	0.2	0.00645181	0.0543448	0.0130808	0.238507	253517_at	At4g31390	--- | predicted protein hypothetical protein slr1919, Synechocystis sp., PIR2:S75233
-1.56	9.7	-0.64	10.02	0	9.38	0.1	0.00012008	0.00750073	0.0111344	0.217259	253650_at	At4g30020	--- | EST GB:N37377 spans last intron and 3 end of gene contains similarity to meiotic serine proteinase TMP GI:6468325 from [Lycopersicon esculentum]
-1.56	9.07	-0.64	9.4	0.3	8.75	0.1	0.0668636	0.219929	0.0211225	0.313674	257654_at	At3g13310	--- | DnaJ protein, putative contains Pfam profile: PF00226 DnaJ domain;supported by full-length cDNA: Ceres:31309.
-1.56	7.15	-0.64	7.47	0.1	6.82	0.1	0.00466881	0.0452787	0.0124291	0.23087	259737_at	At1g64400	--- | acyl-CoA synthetase, putative similar to GI:1903032 from [Brassica napus] (Plant Mol. Biol. 33 (5), 911-922 (1997)); supported by cDNA: gi_14532621_gb_AY039935.1_
-1.56	4.79	-0.64	5.11	0.1	4.47	0.1	0.00348035	0.0380387	0.0131932	0.23979	260241_at	At1g63710	CYP86A7 | CYP86A7; fatty acid (omega-1)-hydroxylase/ oxygen binding
-1.56	9.95	-0.64	10.27	0.1	9.63	0	0.00062138	0.0148728	0.0120135	0.226657	261948_at	At1g64680	--- | unknown protein ;supported by full-length cDNA: Ceres:101924.
-1.56	10.1	-0.64	10.42	0.1	9.78	0.1	0.00678887	0.0559926	0.0140102	0.247538	262288_at	At1g70760	CRR23 | CRR23 ((chlororespiratory reduction 23)
-1.56	7	-0.64	7.33	0.2	6.68	0.1	0.00438759	0.0437226	0.013231	0.240095	263150_at	At1g54050	--- | heat-shock protein, putative similar to heat-shock protein GI:472939 from [Helianthus annuus];supported by full-length cDNA: Ceres:97415.
-1.56	10.17	-0.64	10.49	0.1	9.85	0.1	0.00622615	0.0531308	0.0139174	0.246855	264054_at	At2g22550	SVP | SVP (SHORT VEGETATIVE PHASE); transcription factor/ translation repressor, nucleic acid binding
-1.56	10.22	-0.64	10.54	0.1	9.9	0	0.00074867	0.0164203	0.0123963	0.230636	265073_at	At1g55480	--- | unknown protein similar to putative tyrosine phosphatase GB:AAF81798 GI:8926334 from [Oryza sativa];supported by full-length cDNA: Ceres:8301.
-1.56	6.33	-0.64	6.65	0.2	6.01	0.1	0.0127394	0.0805539	0.0150029	0.256919	266321_at	At2g46660	CYP78A6 | CYP78A6; electron carrier/ heme binding / iron ion binding / monooxygenase/ oxygen binding
-1.56	7.92	-0.64	8.24	0.1	7.6	0.1	0.00205438	0.0282923	0.0126424	0.234068	266402_at	At2g38780	--- | hypothetical protein predicted by genefinder
-1.56	6.2	-0.64	6.52	0.1	5.88	0.1	0.00665314	0.0553458	0.0134793	0.242671	267070_at	At2g41000	--- | putative DnaJ protein
-1.54	4.49	-0.63	4.8	0	4.18	0.1	0.00101745	0.0191802	0.0121606	0.228488	247358_at	At5g63580	FLS2 | FLS2 (FLAVONOL SYNTHASE 2); flavonol synthase
-1.54	6.55	-0.63	6.86	0.1	6.23	0.3	0.0402061	0.162147	0.0150474	0.257295	261785_at	At1g08230	--- | hypothetical protein contains similarity to amino acid permease GI:7415521 from [Oryza sativa]
-1.54	9.18	-0.63	9.5	0.1	8.87	0.3	0.03824	0.157102	0.0162522	0.269022	262566_at	At1g34310	ARF12 | ARF12 (AUXIN RESPONSE FACTOR 12); transcription factor
-1.54	6.06	-0.63	6.38	0.2	5.75	0.2	0.0265091	0.125107	0.0139456	0.246972	263486_at	At2g22200	--- | AP2 domain transcription factor
-1.54	7.23	-0.63	7.54	0.1	6.92	0.3	0.0499462	0.185127	0.0177017	0.283551	264270_at	At1g60260	--- | beta-glucosidase, putative similar to beta-glucosidase GI:5030906 from [Polygonum tinctorium]
-1.54	11.22	-0.63	11.53	0	10.9	0.1	0.0022047	0.0295297	0.0126543	0.233909	265475_at	At2g15620	NIR1 | NIR1 (NITRITE REDUCTASE 1); ferredoxin-nitrate reductase/ nitrite reductase (NO-forming)
-1.54	8.13	-0.63	8.45	0	7.82	0	6.302e-05	0.00630486	0.0118746	0.224967	266958_at	At2g34630	GPS1 | geranyl diphosphate synthase, putative / GPPS, putative / dimethylallyltransferase, putative / prenyl transferase, putative
-1.55	9.2	-0.63	9.51	0.1	8.88	0.1	0.00227748	0.0300458	0.0129997	0.237599	245299_at	At4g17530	ATRAB1C | ATRAB1C; GTP binding
-1.55	5.46	-0.63	5.78	0.2	5.14	0	0.00990777	0.0698166	0.0158371	0.266012	245758_at	At1g32240	KAN2 | KAN2 (KANADI 2); DNA binding / transcription factor
-1.55	7.38	-0.63	7.69	0.1	7.06	0.1	0.00041545	0.012165	0.0121757	0.228395	247235_at	At5g64580	--- | putative protein contains similarity to FtsH
-1.55	5.44	-0.63	5.76	0.1	5.13	0.1	0.00125313	0.0215564	0.0120859	0.227647	248642_at	At5g49120	--- | putative protein similar to unknown protein (gb|AAF17687.1)
-1.55	7.5	-0.63	7.82	0.1	7.19	0.1	0.0040941	0.0419131	0.0128803	0.236174	249058_at	At5g44510	TAO1 | TAO1 (TARGET OF AVRB OPERATION1); ATP binding / protein binding / transmembrane receptor
-1.55	8.28	-0.63	8.59	0	7.96	0.1	0.00021159	0.00917111	0.0118041	0.22419	249826_at	At5g23310	FSD3 | FSD3 (FE SUPEROXIDE DISMUTASE 3); superoxide dismutase
-1.55	5.16	-0.63	5.47	0.2	4.84	0	0.0212595	0.108924	0.0187328	0.292468	249882_at	At5g22890	--- | putative protein contains similarity to C2H2-type zinc finger protein
-1.55	8.55	-0.63	8.86	0.2	8.23	0.7	0.306925	0.546463	0.0112891	0.218039	251272_at	At3g61890	ATHB-12 | ATHB-12 (ARABIDOPSIS THALIANA HOMEOBOX 12); transcription activator/ transcription factor
-1.55	10.3	-0.63	10.62	0.1	9.99	0.2	0.0231499	0.115333	0.0158353	0.266178	251497_at	At3g59060	PIL6 | PIL6 (PHYTOCHROME INTERACTING FACTOR 3-LIKE 6); DNA binding / transcription factor
-1.55	8.38	-0.63	8.69	0.2	8.06	0.1	0.0241335	0.118318	0.0192482	0.297058	253043_at	At4g37540	LBD39 | LBD39 (LOB DOMAIN-CONTAINING PROTEIN 39)
-1.55	6.11	-0.63	6.43	0	5.79	0.1	0.00145516	0.0231466	0.0121708	0.228491	254186_at	At4g24010	CSLG1 | ATCSLG1; cellulose synthase/ transferase/ transferase, transferring glycosyl groups
-1.55	9.15	-0.63	9.46	0.1	8.83	0.1	0.00278421	0.033393	0.0130059	0.237521	254737_at	At4g13840	--- | fatty acid elongase - like protein (cer2-like) cer2, Arabidopsis thaliana, X93080
-1.55	9.68	-0.63	9.99	0	9.36	0.1	0.00046089	0.0126524	0.0118313	0.224519	255008_at	At4g10060	--- | putative protein hypothetical protein sll1775 - Synechocystis sp.,PIR2:S77106
-1.55	6.75	-0.63	7.06	0.2	6.43	0.1	0.0104844	0.0723969	0.0144312	0.252629	255576_at	At4g01440	--- | predicted protein of unknown function similar to F3D13.4 similar to M. truncatula MtN21, GenBank accession number Y15293;supported by full-length cDNA: Ceres:40560.
-1.55	9.95	-0.63	10.26	0.1	9.63	0.1	0.00477701	0.0459568	0.0119902	0.226592	255852_at	At1g66970	SVL2 | SVL2 (SHV3-LIKE 2); glycerophosphodiester phosphodiesterase/ kinase
-1.55	7.25	-0.63	7.57	0	6.94	0.1	0.00112088	0.0202272	0.0119327	0.225692	256541_at	At1g42540	GLR3.3 | ATGLR3.3; intracellular ligand-gated ion channel
-1.55	8.13	-0.63	8.44	0.3	7.81	0.1	0.0713743	0.22829	0.0213259	0.314647	258468_at	At3g06070	--- | unknown protein predicted by genscan+;supported by full-length cDNA: Ceres:153279.
-1.55	5.7	-0.63	6.02	0.1	5.38	0.1	0.0039023	0.0407728	0.0126657	0.233552	259281_at	At3g01140	MYB106 | MYB106 (myb domain protein 106); DNA binding / transcription factor
-1.55	11.83	-0.63	12.14	0	11.51	0.1	0.00027894	0.0101381	0.01158	0.221594	259343_s_at	At3g03780	ATMS2 | AtMS2; 5-methyltetrahydropteroyltriglutamate-homocysteine S-methyltransferase/ methionine synthase
-1.55	4.82	-0.63	5.13	0.1	4.5	0.3	0.0594018	0.205017	0.0184272	0.290279	259802_at	At1g72260	THI2.1 | THI2.1 (THIONIN 2.1); toxin receptor binding
-1.55	8.56	-0.63	8.88	0.1	8.25	0.2	0.0203414	0.10637	0.0149775	0.256676	260924_at	At1g21590	--- | hypothetical protein similar to Pto kinase interactor 1 GB:AAC61805 GI:3668069 from [Lycopersicon esculentum]
-1.55	7.32	-0.63	7.64	0	7.01	0.3	0.0310403	0.137588	0.0168032	0.274163	262518_at	At1g17170	ATGSTU24 | ATGSTU24 (GLUTATHIONE S-TRANSFERASE TAU 24); glutathione binding / glutathione transferase
-1.55	9.28	-0.63	9.6	0.1	8.97	0	0.0014144	0.0228014	0.0130608	0.238333	262634_at	At1g06690	--- | unknown protein ; supported by cDNA: gi_15215593_gb_AY050325.1_
-1.55	8.33	-0.63	8.64	0	8.01	0.4	0.071035	0.227667	0.0192766	0.297295	263174_at	At1g54040	ESP | ESP (EPITHIOSPECIFIER PROTEIN); enzyme regulator
-1.55	8.19	-0.63	8.5	0.2	7.87	0.2	0.0656046	0.217854	0.0184284	0.290098	263777_at	At2g46450	ATCNGC12 | ATCNGC12; cation channel/ cyclic nucleotide binding / ion channel
-1.55	8.46	-0.63	8.78	0.1	8.15	0.1	0.00294219	0.0343984	0.0126623	0.23368	263811_at	At2g04350	--- | putative acyl-CoA synthetase ; supported by cDNA: gi_15450592_gb_AY052664.1_
-1.55	6.84	-0.63	7.16	0.1	6.53	0.1	0.00158196	0.0242838	0.0133317	0.24173	264605_at	At1g04550	IAA12 | IAA12 (AUXIN-INDUCED PROTEIN 12); transcription factor/ transcription repressor
-1.55	9.28	-0.63	9.6	0.3	8.96	0.4	0.144029	0.350096	0.0173596	0.280632	265342_at	At2g18300	--- | hypothetical protein predicted by genscan; supported by cDNA: gi_15724317_gb_AF412099.1_AF412099
-1.55	10.17	-0.63	10.48	0.1	9.85	0.2	0.0104293	0.0721627	0.0150338	0.257254	265649_at	At2g27510	ATFD3 | ATFD3 (ferredoxin 3); 2 iron, 2 sulfur cluster binding / electron carrier/ iron-sulfur cluster binding
-1.55	7.8	-0.63	8.12	0.1	7.48	0.1	0.010331	0.0716912	0.0143046	0.251571	265734_at	At2g01260	--- | predicted by genscan and genefinder ;supported by full-length cDNA: Ceres:8949.
-1.55	4.88	-0.63	5.2	0.1	4.57	0.2	0.0167474	0.0945563	0.0146157	0.254686	266078_at	At2g40670	ARR16 | ARR16 (ARABIDOPSIS RESPONSE REGULATOR 16); transcription regulator/ two-component response regulator
-1.55	7.43	-0.63	7.75	0.1	7.12	0.3	0.0263043	0.124556	0.0164642	0.271154	266209_at	At2g27550	ATC | ATC (ARABIDOPSIS THALIANA CENTRORADIALIS); phosphatidylethanolamine binding
-1.55	7.72	-0.63	8.03	0.1	7.4	0.4	0.118015	0.311098	0.0212817	0.315014	267084_at	At2g41180	--- | unknown protein ; supported by cDNA: gi_16323164_gb_AY057686.1_
-1.55	11	-0.63	11.31	0.1	10.68	0.2	0.00624511	0.0532328	0.0135421	0.243225	267233_s_at	At2g43920	--- | unknown protein
-1.53	10.03	-0.62	10.34	0	9.72	0.1	0.0006068	0.0146932	0.0135777	0.243481	247192_at	At5g65360	--- | histone H3 (sp|P05203) ; supported by cDNA: gi_13926210_gb_AF370577.1_AF370577
-1.53	11.65	-0.62	11.96	0.1	11.34	0	0.00077281	0.0167723	0.0140472	0.248	249658_s_at	At5g36700	--- | N-glyceraldehyde-2-phosphotransferase-like
-1.53	9.87	-0.62	10.18	0	9.56	0.1	0.00044168	0.0124162	0.0131141	0.238542	254915_s_at	At4g11310	--- | cysteine proteinase contains similarity to cysteine proteinase RD21A (thiol protease) GI:435619, SP:P43297 from [Arabidopsis thaliana]
-1.53	7.58	-0.62	7.89	0.1	7.27	0	0.00021189	0.00917111	0.0122104	0.228858	255842_at	At2g33530	scpl46 | scpl46 (serine carboxypeptidase-like 46); serine-type carboxypeptidase
-1.53	9.38	-0.62	9.69	0	9.08	0.1	0.00048901	0.0131119	0.0127028	0.233483	257062_at	At3g18290	EMB2454 | EMB2454 (embryo defective 2454); protein binding / zinc ion binding
-1.53	9.98	-0.62	10.29	0.1	9.67	0	0.00036684	0.0116056	0.0133559	0.241976	258929_at	At3g10060	--- | unknown protein Pfam HMM hit: FKBP-type peptidyl-prolyl cis-trans isomerases
-1.53	9.11	-0.62	9.41	0.1	8.8	0	0.00171602	0.0255832	0.0148205	0.254944	260072_at	At1g73650	--- | unknown protein supported by cDNA: Ceres:13335
-1.53	8.35	-0.62	8.66	0.1	8.04	0.1	0.00095313	0.0184715	0.0139591	0.247019	267057_at	At2g32500	--- | hypothetical protein predicted by genscan
-1.54	6.57	-0.62	6.88	0.2	6.26	0.1	0.00552204	0.0498053	0.0155013	0.262497	249651_at	At5g37020	ARF8 | ARF8 (AUXIN RESPONSE FACTOR 8); transcription factor
-1.54	8.65	-0.62	8.96	0.1	8.34	0.2	0.0164845	0.093928	0.016534	0.271324	250337_at	At5g11790	--- | putative protein SF21 protein, Helianthus annuus, EMBL: AF189148; supported by cDNA: gi_13605683_gb_AF361823.1_AF361823
-1.54	8.62	-0.62	8.94	0.1	8.31	0.1	0.00369687	0.0394413	0.0146285	0.254715	251230_at	At3g62750	BGLU8 | BGLU8 (BETA GLUCOSIDASE 8); catalytic/ cation binding / hydrolase, hydrolyzing O-glycosyl compounds
-1.54	8.42	-0.62	8.73	0.1	8.11	0	0.00052277	0.0135857	0.0134734	0.243139	253237_at	At4g34240	ALDH3I1 | ALDH3I1 (ALDEHYDE DEHYDROGENASE 3|1); 3-chloroallyl aldehyde dehydrogenase/ aldehyde dehydrogenase (NAD)
-1.54	6.62	-0.62	6.93	0.1	6.31	0.1	0.00198075	0.0277784	0.0138523	0.246276	254209_at	At4g23490	--- | Expressed protein ; supported by cDNA: gi_15529152_gb_AY052200.1_
-1.54	7.12	-0.62	7.43	0.2	6.81	0.4	0.122768	0.318333	0.0158492	0.266019	254490_at	At4g20320	--- | CTP synthase like protein CTP synthase, Methanococcus jannaschii,PIR2:E64446
-1.54	5.43	-0.62	5.74	0.1	5.12	0.2	0.0207313	0.107546	0.0164786	0.270999	256008_s_at	At1g34040	--- | allinase, putative similar to allinase GI:1044969 from [Allium cepa]
-1.54	7.59	-0.62	7.91	0	7.28	0.1	0.00025349	0.00978347	0.0120752	0.227633	256321_at	At1g55020	LOX1 | LOX1; lipoxygenase
-1.54	5.17	-0.62	5.48	0.4	4.86	0	0.12318	0.318914	0.0175209	0.282041	257100_at	At3g25010	AtRLP41 | AtRLP41 (Receptor Like Protein 41); kinase/ protein binding
-1.54	8.25	-0.62	8.56	0.1	7.94	0	0.00176826	0.026013	0.0140477	0.247817	257285_at	At3g29760	--- | unknown protein
-1.54	5.61	-0.62	5.92	0.2	5.3	0	0.0186108	0.100691	0.0152061	0.258652	257551_at	At3g13270	--- | hypothetical protein contains similarity to replication protein A1
-1.54	13.02	-0.62	13.33	0.1	12.71	0.1	0.0031505	0.0357883	0.013677	0.244684	258239_at	At3g27690	LHCB2.3 | LHCB2.3; chlorophyll binding
-1.54	6.7	-0.62	7.02	0.1	6.39	0.1	0.00051175	0.0134144	0.0123814	0.230735	259133_at	At3g05400	--- | sugar transporter, putative similar to integral membrane protein GB:U43629 from [Beta vulgaris] (Plant Physiol.(1996) 110 (2), 511-520)
-1.54	9.05	-0.62	9.36	0.1	8.74	0.2	0.0260571	0.123929	0.0179881	0.286128	263097_at	At2g16070	PDV2 | PDV2 (PLASTID DIVISION2)
-1.54	5.15	-0.62	5.46	0.1	4.84	0.1	0.00791758	0.061332	0.0138066	0.24623	263374_at	At2g20560	--- | putative heat shock protein ;supported by full-length cDNA: Ceres:25528.
-1.52	5.23	-0.61	5.54	0.1	4.93	0.1	0.00243363	0.0310813	0.015324	0.260074	245558_at	At4g15430	--- | hypothetical protein
-1.52	4.96	-0.61	5.27	0.1	4.66	0.1	0.00408662	0.0418937	0.0158113	0.26597	246395_at	At1g58170	--- | dirigent protein, putative similar to dirigent protein GI:6694699 from [Thuja plicata]
-1.52	9.99	-0.61	10.29	0.1	9.69	0.5	0.168111	0.384225	0.0170059	0.276088	247488_at	At5g61820	--- | putative protein MtN19, Medicago truncatula, EMBL:MTY15367
-1.52	4.24	-0.61	4.54	0.2	3.94	0.1	0.0230811	0.115121	0.0187295	0.292616	247704_at	At5g59515	RTFL5 | RTFL5 (ROTUNDIFOLIA LIKE 5)
-1.52	7.7	-0.61	8	0.1	7.39	0.1	0.0030202	0.0348286	0.0147121	0.254616	248348_at	At5g52190	--- | putative protein similar to unknown protein (sp|P42404);supported by full-length cDNA: Ceres:15004.
-1.52	9.19	-0.61	9.5	0	8.89	0.1	0.00158306	0.0242838	0.0146694	0.254455	250006_at	At5g18660	PCB2 | PCB2 (PALE-GREEN AND CHLOROPHYLL B REDUCED 2); 3,8-divinyl protochlorophyllide a 8-vinyl reductase
-1.52	5.85	-0.61	6.15	0.2	5.55	0.1	0.022014	0.111438	0.0198004	0.301904	253580_at	At4g30400	--- | putative protein RING-H2 finger protein RHX1a - Arabidopsis thaliana,PID:g3790591; supported by cDNA: gi_15809839_gb_AY054187.1_
-1.52	8.27	-0.61	8.58	0.2	7.97	0.1	0.0247836	0.120254	0.0207826	0.311058	258456_at	At3g22420	WNK2 | WNK2 (WITH NO K 2); kinase/ protein kinase
-1.52	9.79	-0.61	10.1	0.1	9.49	0	0.00214387	0.0290704	0.0146134	0.254841	258521_at	At3g06680	--- | ribosomal protein L29, putative similar to 60S ribosomal protein L29 GB:P25886 from [Rattus norvegicus]
-1.52	9.72	-0.61	10.02	0.1	9.41	0.1	0.00053872	0.0138382	0.0145354	0.253868	258622_at	At3g02720	--- | unknown protein contains Pfam profile: PF01965 ThiJ PfpI family
-1.52	9.82	-0.61	10.12	0.3	9.52	0.6	0.279937	0.519261	0.0204817	0.307563	259364_at	At1g13260	RAV1 | RAV1; DNA binding / transcription factor/ transcription repressor
-1.52	6.53	-0.61	6.83	0.8	6.23	0.8	0.525064	0.729132	0.0084719	0.185812	259783_at	At1g29510	SAUR68 | SAUR68 (SMALL AUXIN UPREGULATED 68)
-1.52	5.25	-0.61	5.55	0.1	4.95	0.2	0.0141797	0.0860436	0.016074	0.267431	262229_at	At1g68620	--- | unknown protein ; supported by cDNA: gi_14335125_gb_AY037242.1_
-1.52	9.66	-0.61	9.97	0.1	9.36	0.1	0.0025489	0.0318403	0.0148217	0.254773	263449_at	At2g31670	AtRABA5d | AtRABA5d (Arabidopsis Rab GTPase homolog A5d); GTP binding
-1.52	7.92	-0.61	8.22	0.1	7.61	0.1	0.00138112	0.0225025	0.0133687	0.241824	265698_at	At2g32160	--- | hypothetical protein predicted by genscan
-1.52	7.56	-0.61	7.86	0.1	7.25	0.3	0.0396954	0.160712	0.0181089	0.287649	266938_at	At2g18950	HPT1 | HPT1 (HOMOGENTISATE PHYTYLTRANSFERASE 1); homogentisate phytyltransferase/ prenyltransferase
-1.52	9.59	-0.61	9.89	0.1	9.28	0.1	0.00248448	0.0314315	0.0147804	0.25483	267367_at	At2g44210	--- | unknown protein ;supported by full-length cDNA: Ceres:39057.
-1.52	8.16	-0.61	8.47	0.1	7.86	0	0.00068622	0.015763	0.0138499	0.246424	267640_at	At2g32950	COP1 | COP1 (CONSTITUTIVE PHOTOMORPHOGENIC 1); protein binding / ubiquitin-protein ligase
-1.53	7.85	-0.61	8.16	0.1	7.55	0.1	0.00163921	0.0248276	0.01511	0.257401	247891_at	At5g57960	--- | GTP binding protein-like
-1.53	9.77	-0.61	10.08	0.2	9.47	0.2	0.0317456	0.139549	0.0191106	0.295734	248377_at	At5g51720	--- | unknown protein ; supported by full-length cDNA: Ceres: 266744.
-1.53	10.63	-0.61	10.94	0.1	10.33	0	0.00033523	0.0110661	0.0139805	0.247206	248838_at	At5g46800	BOU | BOU (A BOUT DE SOUFFLE); binding / transporter
-1.53	8.13	-0.61	8.43	0.2	7.82	0.2	0.0298502	0.134323	0.0185601	0.291567	249288_at	At5g41050	--- | unknown protein ;supported by full-length cDNA: Ceres:42577.
-1.53	12.66	-0.61	12.97	0	12.36	0	9.626e-05	0.00706	0.013475	0.242975	250243_at	At5g13630	GUN5 | GUN5 (GENOMES UNCOUPLED 5); magnesium chelatase
-1.53	6.35	-0.61	6.66	0	6.05	0.4	0.11914	0.312582	0.0188766	0.293308	252202_at	At3g50300	--- | anthranilate N-hydroxycinnamoyl/benzoyltransferase - like protein anthranilate N-hydroxycinnamoyl/benzoyltransferase, Dianthus caryophyllus, PIR:T10719
-1.53	8.16	-0.61	8.46	0.1	7.85	0.1	0.00806181	0.0618118	0.0165224	0.271525	253024_at	At4g38080	--- | putative protein
-1.53	12.07	-0.61	12.37	0.1	11.76	0.1	0.0003928	0.0119132	0.0130841	0.238377	254102_at	At4g25050	ACP4 | ACP4 (acyl carrier protein 4); acyl carrier
-1.53	10.4	-0.61	10.71	0.1	10.1	0	0.00014819	0.00830153	0.0135204	0.243026	254804_at	At4g13010	--- | putative protein putative oxidoreductase - Streptomyces lividans,PID:g3293547;supported by full-length cDNA: Ceres:6276.
-1.53	9.01	-0.61	9.32	0.3	8.71	0.1	0.0523831	0.190507	0.0231402	0.330512	258113_at	At3g14650	CYP72A11 | CYP72A11; electron carrier/ heme binding / iron ion binding / monooxygenase/ oxygen binding
-1.53	8.22	-0.61	8.53	0.1	7.91	0.1	0.00030408	0.0105364	0.0128009	0.234906	259138_s_at	At3g10270	--- | putative DNA gyrase subunit B similar to putative DNA gyrase subunit GB:O50627 [Bacillus halodurans]
-1.53	6.3	-0.61	6.6	0.1	5.99	0.1	0.00616043	0.0529463	0.0150595	0.257309	260623_at	At1g08090	ATNRT2:1 | ATNRT2:1 (NITRATE TRANSPORTER 2:1); nitrate transmembrane transporter
-1.53	8.29	-0.61	8.59	0.1	7.98	0.4	0.120749	0.315315	0.0249854	0.342704	260957_at	At1g06080	ADS1 | ADS1 (DELTA 9 DESATURASE 1); oxidoreductase
-1.53	8.23	-0.61	8.54	0.1	7.92	0	0.00383179	0.0403151	0.0156993	0.264867	261638_at	At1g49975	--- | Expressed protein ; supported by full-length cDNA: Ceres: 11759.
-1.53	6.64	-0.61	6.95	0.1	6.33	0.1	0.00497881	0.0471042	0.013799	0.246288	263998_at	At2g22510	--- | unknown protein
-1.53	8.77	-0.61	9.07	0.1	8.46	0.3	0.0689351	0.223897	0.0196216	0.30018	264968_at	At1g67360	--- | stress related protein, putative similar to stress related protein GI:5802955 from [Vitis riparia];supported by full-length cDNA: Ceres:14043.
-1.53	7.51	-0.61	7.81	0	7.2	0	4.373e-05	0.00598225	0.0126516	0.23405	265273_at	At2g28320	--- | unknown protein
-1.53	6.26	-0.61	6.56	0.2	5.95	0.1	0.0108892	0.0738797	0.0143257	0.251747	266108_at	At2g37900	--- | putative peptide/amino acid transporter
-1.53	10.11	-0.61	10.41	0.1	9.8	0.3	0.0486683	0.182376	0.0194253	0.29858	266353_at	At2g01520	MLP328 | MLP328 (MLP-LIKE PROTEIN 328); copper ion binding
-1.53	5.91	-0.61	6.21	0.3	5.6	0	0.0502026	0.185592	0.025063	0.34315	266479_at	At2g31160	LSH3 | LSH3 (LIGHT SENSITIVE HYPOCOTYLS 3)
-1.53	8.04	-0.61	8.35	0.1	7.73	0	0.00045621	0.0125679	0.0137215	0.245288	266702_at	At2g19860	HXK2 | HXK2 (HEXOKINASE 2); ATP binding / fructokinase/ glucokinase/ hexokinase
-1.53	7.48	-0.61	7.79	0.4	7.17	0.2	0.16767	0.383761	0.0208596	0.311801	267535_at	At2g41940	ZFP8 | ZFP8 (ZINC FINGER PROTEIN 8); nucleic acid binding / transcription factor/ zinc ion binding
-1.51	9.96	-0.6	10.26	0.1	9.66	0.5	0.202337	0.431418	0.0306686	0.386279	244932_at	psaC	--- | PSI 9KDa protein
-1.51	7.7	-0.6	8	0.1	7.4	0.2	0.0155995	0.0910037	0.0185973	0.291349	245792_at	At1g32100	PRR1 | PRR1 (PINORESINOL REDUCTASE 1); pinoresinol reductase
-1.51	9.21	-0.6	9.51	0	8.91	0.1	0.00094144	0.0183738	0.0146604	0.254687	246268_at	At1g31800	CYP97A3 | CYP97A3 (CYTOCHROME P450-TYPE MONOOXYGENASE 97A3); carotene beta-ring hydroxylase/ oxygen binding
-1.51	6.2	-0.6	6.5	0.3	5.91	0.4	0.187149	0.411457	0.0207067	0.310125	247980_at	At5g56860	GNC | GNC (GATA, nitrate-inducible, carbon metabolism-involved); transcription factor
-1.51	7.53	-0.6	7.83	0.1	7.23	0.1	0.00550135	0.0496973	0.0172975	0.280026	249579_at	At5g37680	ATARLA1A | ATARLA1A (ADP-ribosylation factor-like A1A); GTP binding
-1.51	5.68	-0.6	5.98	0	5.38	0.2	0.0265372	0.125194	0.0204147	0.307366	250541_at	At5g09520	--- | putative proline-rich protein surface protein C PspC, Streptococcus pneumoniae, EMBL:AF145055
-1.51	9.34	-0.6	9.64	0.1	9.04	0	0.00170798	0.0255469	0.0163663	0.269932	250763_at	At5g06060	--- | short chain alcohol dehydrogenase-like ;supported by full-length cDNA: Ceres:111427.
-1.51	6.8	-0.6	7.1	0.2	6.5	0.2	0.026845	0.125763	0.0203905	0.307205	251591_at	At3g57680	--- | carboxyl terminal protease - like protein carboxyl terminal protease, Nostoc punctiforme, AF022823
-1.51	9.66	-0.6	9.96	0.1	9.37	0.1	0.00273858	0.0330513	0.0165226	0.271332	252853_at	At4g39710	--- | hypothetical protein ; supported by cDNA: gi_15529203_gb_AY052226.1_
-1.51	7.33	-0.6	7.63	0.1	7.03	0.1	0.00215027	0.0290753	0.0150794	0.25707	258122_at	At3g14570	ATGSL04 | ATGSL04 (glucan synthase-like 4); 1,3-beta-glucan synthase/ transferase, transferring glycosyl groups
-1.51	7.89	-0.6	8.19	0	7.59	0	5.316e-05	0.0060053	0.0139421	0.247102	259806_at	At1g47900	--- | mysoin-like protein similar to GI:2351222 from [Cyprinus carpio] (Eur. J. Biochem. 246 (2), 380-387 (1997))
-1.51	4.21	-0.6	4.51	0.1	3.91	0.1	0.00295893	0.0344951	0.0159106	0.26607	265159_at	At1g31060	--- | unknown protein similar to EST gb|T43267
-1.51	8.72	-0.6	9.02	0.1	8.43	0.4	0.0987775	0.27989	0.0198444	0.302373	265244_at	At2g43020	ATPAO2 | ATPAO2 (Polyamine oxidase 2); amine oxidase/ electron carrier/ oxidoreductase
-1.51	4.65	-0.6	4.95	0.1	4.36	0	0.0008305	0.0172687	0.0141461	0.24936	265290_at	At2g22590	--- | putative anthocyanidin-3-glucoside rhamnosyltransferase ; supported by cDNA: gi_15450576_gb_AY052656.1_
-1.52	10.63	-0.6	10.93	0	10.32	0.1	0.00055678	0.0140375	0.0143639	0.251644	246908_at	At5g25610	RD22 | RD22; nutrient reservoir
-1.52	6.33	-0.6	6.63	0.1	6.03	0.2	0.0113276	0.0753964	0.0178199	0.284246	246968_at	At5g24870	--- | RING finger-like protein RING-H2 finger protein RHG1a - Arabidopsis thaliana, EMBL:AF079183
-1.52	9.4	-0.6	9.7	0.1	9.1	0	0.0027328	0.0329991	0.0158708	0.26599	248663_at	At5g48590	--- | putative protein strong similarity to unknown protein (gb|AAF02142.1);supported by full-length cDNA: Ceres:7891.
-1.52	6.35	-0.6	6.65	0.1	6.04	0.3	0.0739227	0.233605	0.0210092	0.312603	248729_at	At5g48010	THAS1 | THAS1 (THALIANOL SYNTHASE 1); catalytic/ thalianol synthase
-1.52	8.84	-0.6	9.14	0.1	8.53	0.1	0.0016595	0.0250849	0.0149012	0.255561	250146_at	At5g14660	PDF1B | PDF1B (PEPTIDE DEFORMYLASE 1B); iron ion binding / peptide deformylase
-1.52	5.84	-0.6	6.14	0.1	5.54	0.2	0.0209974	0.10832	0.0187981	0.292685	251545_at	At3g58810	MTPA2 | MTPA2 (METAL TOLERANCE PROTEIN A2); efflux transmembrane transporter/ inorganic anion transmembrane transporter/ zinc ion transmembrane transporter
-1.52	11.45	-0.6	11.75	0.1	11.15	0.1	0.00293867	0.034375	0.016726	0.273295	252463_at	At3g47070	--- | putative protein ;supported by full-length cDNA: Ceres:25829.
-1.52	8.44	-0.6	8.74	0	8.14	0.2	0.00519847	0.048163	0.0145456	0.253852	252606_at	At3g45010	scpl48 | scpl48 (serine carboxypeptidase-like 48); serine-type carboxypeptidase
-1.52	8.03	-0.6	8.33	0.1	7.73	0	0.00044535	0.01242	0.0147297	0.254533	253688_at	At4g29590	--- | putative protein ;supported by full-length cDNA: Ceres:112916.
-1.52	4.68	-0.6	4.98	0.3	4.38	0.1	0.0573608	0.201326	0.0239148	0.33569	257645_at	At3g25790	--- | unknown protein ;supported by full-length cDNA: Ceres:157740.
-1.52	9.28	-0.6	9.58	0.1	8.98	0.1	0.00070043	0.0158973	0.0141641	0.249486	260207_at	At1g70730	--- | putative phosphoglucomutase similar to phosphoglucomutase GB:AAC00601 [Arabidopsis thaliana]
-1.52	7.73	-0.6	8.03	0	7.43	0	0.0001744	0.00872359	0.0138143	0.246175	261485_at	At1g14360	UTR3 | UTR3 (UDP-GALACTOSE TRANSPORTER 3); pyrimidine nucleotide sugar transmembrane transporter
-1.52	6.7	-0.6	7	0.1	6.4	0.1	0.00236445	0.0307661	0.0148698	0.255407	261514_at	At1g71870	--- | hypothetical protein predicted by genemark.hmm
-1.52	7.17	-0.6	7.47	0	6.87	0.4	0.1017	0.284658	0.0215356	0.315496	262098_at	At1g56170	NF-YC2 | NF-YC2 (NUCLEAR FACTOR Y, SUBUNIT C2); DNA binding / transcription activator/ transcription factor
-1.52	6.8	-0.6	7.1	0.2	6.49	0.2	0.0409054	0.163944	0.020215	0.305569	264310_at	At1g62030	--- | hypothetical protein similar to hypothetical protein GI:7378617 from [Arabidopsis thaliana]
-1.52	7.53	-0.6	7.83	0.2	7.23	0	0.00783685	0.0610098	0.0178118	0.284316	265057_at	At1g52140	--- | unknown protein ;supported by full-length cDNA: Ceres:25812.
-1.52	6.95	-0.6	7.26	0	6.65	0	7.095e-05	0.00649955	0.0135516	0.243204	265097_at	At1g04020	BARD1 | BARD1 (BREAST CANCER ASSOCIATED RING 1); DNA binding / transcription coactivator
-1.52	6.99	-0.6	7.29	0	6.69	0.1	0.00025503	0.00980997	0.014201	0.249941	265484_at	At2g15820	OTP51 | OTP51 (ORGANELLE TRANSCRIPT PROCESSING 51); RNA splicing factor, transesterification mechanism
-1.52	6.94	-0.6	7.24	0.1	6.64	0	0.00285891	0.0338644	0.0147239	0.254626	267080_at	At2g41190	--- | unknown protein ; supported by cDNA: gi_14532707_gb_AY039978.1_
-1.5	6.11	-0.59	6.4	0.2	5.81	0.5	0.213374	0.445132	0.016352	0.270281	245253_at	At4g15440	HPL1 | HPL1 (HYDROPEROXIDE LYASE 1); electron carrier/ heme binding / iron ion binding / monooxygenase
-1.5	9.56	-0.59	9.86	0	9.27	0.1	0.00058893	0.0144291	0.0156072	0.263509	246654_s_at	At5g35210	EGY1 | EGY1 (ETHYLENE-DEPENDENT GRAVITROPISM-DEFICIENT AND YELLOW-GREEN 1); metalloendopeptidase
-1.5	7.55	-0.59	7.84	0.1	7.25	0.1	0.00675373	0.0558363	0.0183372	0.289261	247527_at	At5g61480	--- | leucine-rich receptor-like protein kinase - like protein leucine-rich receptor-like protein kinase LRPKm1, Malus domestica, EMBL:AF053127
-1.5	7.76	-0.59	8.05	0.1	7.47	0.1	0.0019651	0.0276726	0.0168971	0.27491	249472_at	At5g39210	CRR7 | CRR7 (CHLORORESPIRATORY REDUCTION 7)
-1.5	8.11	-0.59	8.4	0	7.81	0	0.00020117	0.00910215	0.0151381	0.257687	249685_at	At5g36120	CCB3 | CCB3 (COFACTOR ASSEMBLY, COMPLEX C (B6F),)
-1.5	10.46	-0.59	10.75	0.1	10.16	0	0.00362836	0.0390391	0.0182443	0.289396	250073_at	At5g17170	ENH1 | ENH1 (enhancer of sos3-1); electron carrier/ metal ion binding / protein binding
-1.5	10.67	-0.59	10.96	0.1	10.37	0.1	0.00977635	0.0691836	0.0194725	0.2985	255764_at	At1g16720	HCF173 | HCF173 (high chlorophyll fluorescence phenotype 173); binding / catalytic/ transcription repressor
-1.5	5.4	-0.59	5.69	0.1	5.1	0	0.00271873	0.0329338	0.0181438	0.288003	256721_at	At2g34150	WAVE1 | WAVE1; actin monomer binding
-1.5	4.81	-0.59	5.11	0.1	4.52	0.2	0.0271923	0.126946	0.0210841	0.313308	257456_at	At2g18120	SRS4 | SRS4 (SHI-RELATED SEQUENCE 4)
-1.5	8.25	-0.59	8.54	0	7.96	0.1	0.00190573	0.0272025	0.0159476	0.266104	258119_at	At3g14720	MPK19 | ATMPK19; MAP kinase
-1.5	3.91	-0.59	4.2	0.1	3.61	0	0.00040038	0.0119852	0.0150755	0.257197	259054_at	At3g03480	CHAT | CHAT (acetyl CoA:(Z)-3-hexen-1-ol acetyltransferase); acetyl CoA:(Z)-3-hexen-1-ol acetyltransferase
-1.5	11.66	-0.59	11.96	0.1	11.37	0.1	0.00244588	0.0311679	0.0167134	0.273285	259098_at	At3g04790	--- | putative ribose 5-phosphate isomerase identical to putative ribose 5-phosphate isomerase GB:AAD57010 (Arabidopsis thaliana); similar to ribose 5-phosphate isomerases: GB:BAA10413 (Synechocystis sp), GB:CAB49687 (Pyrococcus abyssi), GB:S22097 (Escherichia coli)
-1.5	11.07	-0.59	11.36	0	10.78	0.1	0.00159364	0.0243831	0.015902	0.266122	260615_at	At1g53240	--- | mitochondrial NAD-dependent malate dehydrogenase identical to mitochondrial NAD-dependent malate dehydrogenase GI:3929649 from [Arabidopsis thaliana];supported by full-length cDNA: Ceres:33917.
-1.5	4.41	-0.59	4.71	0.5	4.12	0.2	0.199507	0.4273	0.0202327	0.305634	261922_at	At1g65890	AAE12 | AAE12 (ACYL ACTIVATING ENZYME 12); catalytic
-1.5	8.2	-0.59	8.49	0.1	7.9	0.2	0.00963966	0.0686616	0.0176367	0.283304	262039_at	At1g80050	APT2 | APT2 (ADENINE PHOSPHORIBOSYL TRANSFERASE 2); adenine phosphoribosyltransferase/ phosphate transmembrane transporter
-1.5	7.17	-0.59	7.46	0.2	6.87	0.2	0.0354621	0.149989	0.0234097	0.331251	267569_at	At2g30790	PSBP-2 | PSBP-2 (photosystem II subunit P-2); calcium ion binding
-1.51	9	-0.59	9.3	0.2	8.71	0	0.0206821	0.107351	0.0231961	0.330277	246198_at	At4g36810	GGPS1 | GGPS1 (GERANYLGERANYL PYROPHOSPHATE SYNTHASE 1); farnesyltranstransferase
-1.51	8.9	-0.59	9.19	0	8.6	0.1	0.00068753	0.0157772	0.0143425	0.251849	246601_at	At1g31710	--- | copper amine oxidase, putative similar to copper amine oxidase GI:685197 from [Pisum sativum]
-1.51	4.54	-0.59	4.84	0.2	4.25	0.2	0.0616543	0.209357	0.0228989	0.328712	247461_at	At5g62100	ATBAG2 | ATBAG2 (ARABIDOPSIS THALIANA BCL-2-ASSOCIATED ATHANOGENE 2)
-1.51	9.84	-0.59	10.13	0.1	9.54	0.2	0.0109204	0.0739594	0.0174564	0.281598	249266_at	At5g41670	--- | 6-phosphogluconate dehydrogenase ;supported by full-length cDNA: Ceres:109329.
-1.51	8.02	-0.59	8.32	0.2	7.73	0.1	0.0114912	0.0760369	0.0194234	0.298751	250503_at	At5g09820	--- | putative protein similar to unknown protein (pir||S75332)
-1.51	5.7	-0.59	6	0.1	5.41	0.1	0.00276949	0.0333186	0.0169871	0.276177	251009_at	At5g02640	--- | putative protein predicted proteins, Arabidopsis thaliana and Oryza sativa;supported by full-length cDNA: Ceres:250962.
-1.51	7.11	-0.59	7.4	0.1	6.81	0.1	0.00278505	0.033393	0.0159155	0.265958	251780_s_at	At3g55310	--- | beta-ketoacyl-ACP reductase - like protein beta-ketoacyl-ACP reductase, Cuphea lanceolata, EMBL:X64566
-1.51	11.15	-0.59	11.45	0.2	10.85	0.1	0.0142652	0.08631	0.0196531	0.30026	253197_at	At4g35250	--- | putative protein Cyanophora paradoxa cyanelle, predicted protein;supported by full-length cDNA: Ceres:2912.
-1.51	8.99	-0.59	9.28	0	8.69	0.2	0.00601521	0.0523891	0.0168507	0.274546	253220_s_at	At4g34920	--- | putative protein phospholipase C, Listeria monocytogenes, PIR:A37204;supported by full-length cDNA: Ceres:4284.
-1.51	7.63	-0.59	7.92	0	7.33	0	0.00021744	0.00929385	0.0143549	0.251874	253500_at	At4g31920	ARR10 | ARR10 (ARABIDOPSIS RESPONSE REGULATOR 10); transcription factor/ two-component response regulator
-1.51	6.06	-0.59	6.36	0.1	5.77	0.1	0.00261153	0.0322523	0.0163258	0.270045	257451_at	At1g05690	BT3 | BT3 (BTB AND TAZ DOMAIN PROTEIN 3); protein binding / transcription regulator
-1.51	8.32	-0.59	8.62	0.1	8.03	0.2	0.0120912	0.0784171	0.0173845	0.280637	258293_at	At3g23430	PHO1 | PHO1 (phosphate 1)
-1.51	5.69	-0.59	5.98	0.1	5.39	0.1	0.00178834	0.0262059	0.0150615	0.25715	259481_at	At1g18970	GLP4 | GLP4 (GERMIN-LIKE PROTEIN 4); manganese ion binding / nutrient reservoir
-1.51	7.46	-0.59	7.75	0.6	7.16	0.2	0.27765	0.516631	0.018309	0.290019	259925_at	At1g75040	PR5 | PR5 (PATHOGENESIS-RELATED GENE 5)
-1.51	5.93	-0.59	6.23	0.1	5.64	0	0.00049658	0.0132171	0.015774	0.265734	260039_at	At1g68795	CLE12 | CLE12 (CLAVATA3/ESR-RELATED 12); protein binding / receptor binding
-1.51	8.36	-0.59	8.66	0.1	8.07	0.1	0.0013361	0.0221646	0.0159574	0.266073	262059_at	At1g80030	--- | DnaJ protein, putative similar to DnaJ homolog GI:9294487 from [Arabidopsis thaliana]; supported by cDNA: gi_14326567_gb_AF385738.1_AF385738
-1.51	8.59	-0.59	8.88	0	8.29	0.1	0.00102664	0.0193215	0.0148116	0.254983	262086_at	At1g56050	--- | GTP-binding protein, putative similar to GTP-binding protein GB:AAF31009 GI:6899606 from [Ureaplasma urealyticum]
-1.51	6.4	-0.59	6.69	0	6.1	0.1	0.00174114	0.0258285	0.0152901	0.259693	262819_at	At1g11600	CYP77B1 | CYP77B1; electron carrier/ heme binding / iron ion binding / monooxygenase/ oxygen binding
-1.51	9.7	-0.59	9.99	0	9.4	0.1	0.00155736	0.0241491	0.0155428	0.263006	264262_at	At1g09200	--- | Expressed protein ; supported by full-length cDNA: Ceres: 10388.
-1.49	11.08	-0.58	11.37	0.1	10.79	0.4	0.135641	0.337035	0.0307391	0.386527	244975_at	psbH	--- | PSII 10KDa phosphoprotein
-1.49	8.2	-0.58	8.49	0.1	7.91	0.2	0.0404059	0.162693	0.0246851	0.340634	245130_at	At2g45340	--- | putative receptor-like protein kinase
-1.49	5.14	-0.58	5.43	0.1	4.86	0.2	0.0267649	0.125554	0.0219732	0.320261	247814_at	At5g58310	MES18 | MES18 (METHYL ESTERASE 18); hydrolase/ hydrolase, acting on ester bonds / methyl indole-3-acetate esterase
-1.49	6.83	-0.58	7.12	0.1	6.54	0.1	0.00459211	0.0447442	0.0183093	0.289824	248172_at	At5g54660	--- | unknown protein ;supported by full-length cDNA: Ceres:19914.
-1.49	7.98	-0.58	8.27	0.2	7.69	0.1	0.0298647	0.134335	0.0245147	0.339514	248819_at	At5g47050	--- | putative protein contains similarity to S-ribonuclease binding protein
-1.49	12.2	-0.58	12.49	0.1	11.91	0.1	0.00115517	0.0205533	0.0177563	0.284025	251762_at	At3g55800	SBPASE | SBPASE (sedoheptulose-bisphosphatase); phosphoric ester hydrolase/ sedoheptulose-bisphosphatase
-1.49	11.15	-0.58	11.44	0.1	10.87	0.1	0.00127278	0.021747	0.0159991	0.266574	251984_at	At3g53260	PAL2 | PAL2; phenylalanine ammonia-lyase
-1.49	9.7	-0.58	9.99	0.1	9.41	0.1	0.00640428	0.0540643	0.0204412	0.307359	252033_at	At3g51950	--- | putative protein ;supported by full-length cDNA: Ceres:7104.
-1.49	9.58	-0.58	9.87	0.1	9.3	0.1	0.00528738	0.0486276	0.0195679	0.29956	252315_at	At3g48690	CXE12 | CXE12; carboxylesterase
-1.49	8.2	-0.58	8.49	0.1	7.91	0.1	0.00337823	0.0373341	0.01883	0.292982	255660_at	At4g00755	--- | Expressed protein ; supported by full-length cDNA: Ceres: 111069.
-1.49	7.72	-0.58	8.01	0.1	7.43	0.2	0.0447083	0.172642	0.0225208	0.325952	256927_at	At3g22550	--- | unknown protein
-1.49	7.71	-0.58	8	0	7.42	0.1	0.0036588	0.0392209	0.0177601	0.283888	258047_at	At3g21240	4CL2 | 4CL2 (4-COUMARATE:COA LIGASE 2); 4-coumarate-CoA ligase
-1.49	5.45	-0.58	5.74	0.1	5.16	0	0.00071374	0.0159694	0.0167749	0.273898	260773_at	At1g78440	ATGA2OX1 | ATGA2OX1 (gibberellin 2-oxidase 1); gibberellin 2-beta-dioxygenase
-1.49	10.22	-0.58	10.51	0.2	9.93	0.5	0.245206	0.481919	0.0295975	0.37843	262211_at	At1g74930	ORA47 | ORA47; DNA binding / transcription factor
-1.49	6.7	-0.58	6.99	0.1	6.41	0.1	0.00693668	0.0567117	0.0199683	0.303651	262349_at	At2g48130	--- | unknown protein ;supported by full-length cDNA: Ceres:32411.
-1.49	8.27	-0.58	8.56	0.1	7.98	0.1	0.00094093	0.0183738	0.0176642	0.283547	262648_at	At1g14030	--- | putative ribulose-1,5 bisphosphate carboxylase/oxygenase large subunit N-methyltransferase highly similar to ribulose-1,5 bisphosphate carboxylase/oxygenase large subunit N-methyltransferase, gi|1731475. Rare GC intron splice site at 49572 is inferred from protein alignment and is not confirmed experimentally
-1.49	7.63	-0.58	7.92	0.1	7.34	0	0.00075456	0.0164842	0.0173536	0.280735	263661_at	At1g04290	--- | unknown protein EST gb|T45093 comes from this gene;supported by full-length cDNA: Ceres:8374.
-1.49	8.21	-0.58	8.5	0	7.92	0.1	0.00043871	0.0124129	0.0159288	0.265985	264468_at	At1g10310	--- | unknown protein similar to daunorubicin C-13 (U77891); similar to oxidoreductase in MRPL44-MTF1 intergenic protein (sp|Q05016|YM71_YEAST; supported by full-length cDNA: Ceres: 40058.
-1.49	10.17	-0.58	10.46	0	9.88	0.1	0.00068594	0.015763	0.0158622	0.266041	264903_at	At1g23190	--- | putative phosphoglucomutase similar to GB:AAD13031 and GB:AAC50049, location of ESTs gb|W43354, gb|N37499 and gb|N96251; supported by cDNA: gi_16649112_gb_AY059926.1_
-1.49	10.79	-0.58	11.08	0.1	10.5	0	0.00034219	0.0111617	0.0168482	0.274702	266857_at	At2g26900	--- | putative Na+ dependent ileal bile acid transporter
-1.49	10.4	-0.58	10.69	0.1	10.11	0.2	0.0269628	0.12621	0.020458	0.30741	267112_at	At2g14750	APK | APK (APS KINASE); ATP binding / adenylylsulfate kinase/ kinase/ transferase, transferring phosphorus-containing groups
-1.5	7.59	-0.58	7.88	0.1	7.3	0.1	0.00127579	0.0217726	0.0166804	0.272941	245810_at	At1g37607	--- | axi 1 protein, putative similar to axi 1 protein GB:X80301 GI:559920 from [Nicotiana tabacum]
-1.5	6.68	-0.58	6.97	0.1	6.39	0.3	0.0376631	0.155754	0.0200061	0.303418	246602_at	At1g31700	--- | copper amine oxidase, putative similar to copper amine oxidase GI:685197 from [Pisum sativum]
-1.5	9.54	-0.58	9.83	0.1	9.25	0	0.00031241	0.0106878	0.0164679	0.271019	247889_at	At5g57930	APO2 | APO2 (ACCUMULATION OF PHOTOSYSTEM ONE 2)
-1.5	6.94	-0.58	7.23	0.1	6.64	0.3	0.043841	0.170586	0.0233021	0.330959	251010_at	At5g02550	--- | putative protein ;supported by full-length cDNA: Ceres:7731.
-1.5	6.81	-0.58	7.1	0.2	6.52	0.1	0.0169396	0.0951706	0.0158739	0.265847	251594_at	At3g57630	--- | putative protein DOC4, Mus musculus, AF059485
-1.5	9.26	-0.58	9.55	0.1	8.97	0.2	0.0320516	0.140461	0.0234057	0.331399	252040_at	At3g52060	--- | putative protein hypothetical protein F10M6.70 - Arabidopsis thaliana,PIR3:T05399; supported by cDNA: gi_15293266_gb_AY051067.1_
-1.5	8.86	-0.58	9.15	0.1	8.57	0.1	0.00517166	0.0480903	0.0185668	0.291271	252412_at	At3g47295	--- | Expressed protein ; supported by full-length cDNA: Ceres: 157151.
-1.5	7.27	-0.58	7.56	0.2	6.98	0.2	0.0291174	0.132116	0.0228905	0.328798	253022_at	At4g38060	--- | putative protein
-1.5	8.68	-0.58	8.97	0	8.39	0	0.00022421	0.00934974	0.0157968	0.265922	254670_at	At4g18390	--- | teosinte branched1 - like protein teosinte branched1 protein - Zea mays, PIR2:T04347
-1.5	7.71	-0.58	8	0.1	7.42	0	0.00116912	0.0206406	0.0162436	0.26927	255726_at	At1g25530	--- | lysine and histidine specific transporter, putative similar to lysine and histidine specific transporter GI:2576361 from [Arabidopsis thaliana]
-1.5	8.87	-0.58	9.16	0.1	8.58	0	0.00037998	0.0118363	0.0161233	0.268055	256453_at	At1g75270	DHAR2 | DHAR2 (DEHYDROASCORBATE REDUCTASE 2); glutathione binding / glutathione dehydrogenase (ascorbate)
-1.5	7.31	-0.58	7.6	0.1	7.02	0.1	0.00683787	0.0562061	0.0194153	0.298829	257646_at	At3g25740	MAP1B | MAP1B (METHIONINE AMINOPEPTIDASE 1C); aminopeptidase/ metalloexopeptidase
-1.5	8.84	-0.58	9.14	0.2	8.55	0.2	0.0303081	0.135741	0.0225361	0.325966	258761_at	At3g10760	--- | unknown protein
-1.5	5.25	-0.58	5.54	0	4.96	0	0.00010236	0.00725484	0.0155595	0.263093	261134_at	At1g19630	CYP722A1 | CYP722A1; electron carrier/ heme binding / iron ion binding / monooxygenase/ oxygen binding
-1.5	12.98	-0.58	13.28	0	12.69	0.1	0.00133923	0.0221843	0.0162027	0.268788	261197_at	At1g12900	GAPA-2 | GAPA-2 (GLYCERALDEHYDE 3-PHOSPHATE DEHYDROGENASE A SUBUNIT 2); NAD or NADH binding / binding / catalytic/ glyceraldehyde-3-phosphate dehydrogenase (phosphorylating)/ glyceraldehyde-3-phosphate dehydrogenase
-1.5	7.34	-0.58	7.63	0.3	7.04	0.2	0.146789	0.354164	0.0236246	0.333051	261265_at	At1g26800	--- | hypothetical protein predicted by genscan+;supported by full-length cDNA: Ceres:250127.
-1.5	6.76	-0.58	7.05	0.1	6.47	0.2	0.0138752	0.08476	0.0194345	0.298117	261609_at	At1g49740	--- | unknown protein similar to MAP3K-like protein kinase GB:CAB16796 GI:4006878 from [Arabidopsis thaliana];supported by full-length cDNA: Ceres:17743.
-1.5	6.79	-0.58	7.08	0.1	6.5	0.2	0.0203265	0.106341	0.0211234	0.313483	262180_at	At1g78050	PGM | PGM (PHOSPHOGLYCERATE/BISPHOSPHOGLYCERATE MUTASE); catalytic/ intramolecular transferase, phosphotransferases
-1.5	10.47	-0.58	10.77	0.2	10.18	0.1	0.0166738	0.0944038	0.0214962	0.315933	262238_at	At1g48300	--- | hypothetical protein predicted by genemark.hmm
-1.5	8.32	-0.58	8.61	0.2	8.03	0.4	0.126277	0.324185	0.0206278	0.309349	265441_at	At2g20870	--- | unknown protein ;supported by full-length cDNA: Ceres:2512.
-1.5	8.43	-0.58	8.72	0	8.13	0.3	0.0518171	0.189421	0.0213647	0.314608	266265_at	At2g29340	--- | putative tropinone reductase ; supported by cDNA: gi_14334839_gb_AY035093.1_
-1.5	6.93	-0.58	7.22	0	6.64	0.1	0.00084356	0.0174132	0.0166252	0.272428	266320_at	At2g46640	--- | hypothetical protein predicted by genscan and genefinder
-1.48	6.47	-0.57	6.75	0	6.19	0.2	0.0083369	0.0632828	0.0209456	0.312471	245743_at	At1g51080	--- | hypothetical protein contains similarity to DNA polymerase III, epsilon subunit GI:8163241 from [Chlamydia muridarum]
-1.48	6.83	-0.57	7.12	0.1	6.55	0.1	0.00674916	0.0558188	0.0194283	0.298424	246260_at	At1g31820	--- | amino acid permease, putative contains Pfam profile: PF00324: Amino acid permease
-1.48	9.84	-0.57	10.13	0.2	9.56	0	0.0137656	0.0842711	0.023328	0.330915	247347_at	At5g63780	SHA1 | SHA1 (shoot apical meristem arrest 1); protein binding / zinc ion binding
-1.48	11.01	-0.57	11.3	0	10.73	0.1	0.0006937	0.0158573	0.0179258	0.285337	247401_at	At5g62790	DXR | DXR (1-DEOXY-D-XYLULOSE 5-PHOSPHATE REDUCTOISOMERASE); 1-deoxy-D-xylulose-5-phosphate reductoisomerase
-1.48	10.11	-0.57	10.39	0	9.82	0.1	0.00169138	0.0254091	0.0176782	0.283572	248045_at	At5g56030	HSP81-2 | HSP81-2 (HEAT SHOCK PROTEIN 81-2); ATP binding
-1.48	9.04	-0.57	9.33	0.1	8.76	0.1	0.0033066	0.0368639	0.0185627	0.291408	249759_at	At5g24380	YSL2 | YSL2 (YELLOW STRIPE LIKE 2); oligopeptide transporter
-1.48	7.96	-0.57	8.24	0.1	7.68	0.1	0.00283823	0.033754	0.0186685	0.292063	249960_at	At5g18830	SPL7 | SPL7 (SQUAMOSA PROMOTER BINDING PROTEIN-LIKE 7); DNA binding / transcription factor
-1.48	8.43	-0.57	8.72	0.1	8.15	0.1	0.00525659	0.0484847	0.0198972	0.302773	250993_at	At5g02280	--- | putative protein HSPC172, Homo sapiens, EMBL:AF161520;supported by full-length cDNA: Ceres:9788.
-1.48	8.56	-0.57	8.84	0.3	8.27	0.4	0.175572	0.394444	0.0251402	0.344	251183_at	At3g62630	--- | putative protein putative protein At2g15760 - Arabidopsis thaliana, EMBL:AC006438;supported by full-length cDNA: Ceres:2947.
-1.48	9.74	-0.57	10.02	0	9.46	0.1	0.00061006	0.0147073	0.017742	0.283997	252591_at	At3g45600	TET3 | TET3 (TETRASPANIN3)
-1.48	5.61	-0.57	5.89	0.1	5.32	0.1	0.00301897	0.0348286	0.0170252	0.276205	254240_at	At4g23496	SP1L5 | SP1L5 (SPIRAL1-LIKE5)
-1.48	7.44	-0.57	7.72	0.1	7.16	0	0.00050207	0.013275	0.0185868	0.291384	254360_at	At4g22340	--- | CDP-diacylglycerol synthetase-like protein CDP-diacylglycerol synthetase, Arabidopsis thaliana, PATCHX:E218681;supported by full-length cDNA: Ceres:112115.
-1.48	8.92	-0.57	9.2	0.1	8.63	0.1	0.00247352	0.0313973	0.0194318	0.298277	254848_at	At4g11960	PGRL1B | PGRL1B (PGR5-Like B)
-1.48	5.07	-0.57	5.35	0	4.78	0.3	0.0440068	0.170975	0.0240333	0.336113	256418_at	At3g06160	--- | hypothetical protein
-1.48	4.09	-0.57	4.38	0	3.81	0.2	0.0187679	0.101229	0.0200684	0.303756	256874_at	At3g26320	CYP71B36 | CYP71B36; electron carrier/ heme binding / iron ion binding / monooxygenase/ oxygen binding
-1.48	6.59	-0.57	6.88	0.1	6.31	0.1	0.00425328	0.0428497	0.0192082	0.296642	257512_at	At1g35250	--- | unknown protein
-1.48	6.84	-0.57	7.13	0.1	6.56	0	0.00023173	0.00943868	0.0173757	0.280694	258150_at	At3g18160	--- | hypothetical protein ;supported by full-length cDNA: Ceres:2064.
-1.48	10.14	-0.57	10.42	0	9.85	0.1	0.00018264	0.00886422	0.0166048	0.27229	258679_at	At3g08590	--- | putative 2,3-bisphosphoglycerate-independent phosphoglycerate mutase similar to 2,3-bisphosphoglycerate-independent phosphoglycerate mutase GB:Q42908 [Mesembryanthemum crystallinum];supported by full-length cDNA: Ceres:125616.
-1.48	8.25	-0.57	8.53	0.2	7.97	0.1	0.013484	0.0833084	0.0179195	0.285436	259757_at	At1g77510	ATPDIL1-2 | ATPDIL1-2 (PDI-LIKE 1-2); protein disulfide isomerase
-1.48	7.63	-0.57	7.92	0.1	7.35	0.1	0.00290259	0.0341598	0.0187644	0.292361	260077_at	At1g73620	--- | thaumatin-like protein contains Pfam profile: PF00314 thaumatin family; supported by full-length cDNA: Ceres: 17109.
-1.48	10.43	-0.57	10.72	0.1	10.15	0.1	0.00272573	0.0329892	0.0189552	0.293928	263242_at	At2g31400	--- | unknown protein
-1.48	7.85	-0.57	8.13	0.1	7.56	0	0.00197583	0.0277346	0.0189348	0.294012	263809_at	At2g04570	--- | putative GDSL-motif lipase/hydrolase similar to APG proteins; pFAM domain PF00657;supported by full-length cDNA: Ceres:39762.
-1.48	7.96	-0.57	8.24	0.1	7.67	0.1	0.00449452	0.0442912	0.0194806	0.298423	263915_at	At2g36430	--- | hypothetical protein predicted by genscan and genefinder
-1.48	7.46	-0.57	7.74	0.2	7.17	0.1	0.0204825	0.10683	0.0233199	0.331007	263995_at	At2g22540	SVP | SVP (SHORT VEGETATIVE PHASE); transcription factor/ translation repressor, nucleic acid binding
-1.49	10.81	-0.57	11.1	0.1	10.53	0.5	0.242182	0.478822	0.0287344	0.371771	245019_at	ycf10_cemA	--- | hypothetical protein
-1.49	10.01	-0.57	10.29	0.1	9.72	0	0.00198261	0.0277784	0.0189357	0.293826	246226_at	At4g37200	HCF164 | HCF164; oxidoreductase, acting on sulfur group of donors, disulfide as acceptor
-1.49	7.62	-0.57	7.9	0	7.33	0	8.622e-05	0.00690056	0.0166609	0.272818	246549_at	At5g15050	--- | putative protein predicted proteins, Arabidopsis thaliana;supported by full-length cDNA: Ceres:25053.
-1.49	5.92	-0.57	6.21	0.1	5.63	0.1	0.00476046	0.0458942	0.017223	0.279017	247714_at	At5g59340	WOX2 | WOX2 (WUSCHEL RELATED HOMEOBOX 2); transcription factor
-1.49	8.36	-0.57	8.64	0.2	8.07	0.9	0.483228	0.698374	0.0356274	0.425254	248799_at	At5g47230	ERF5 | ERF5 (ETHYLENE RESPONSIVE ELEMENT BINDING FACTOR 5); DNA binding / transcription activator/ transcription factor
-1.49	7.85	-0.57	8.13	0.2	7.56	0.2	0.024831	0.120407	0.02393	0.335491	250007_at	At5g18670	BMY3 | BMY3; beta-amylase/ catalytic/ cation binding
-1.49	5.15	-0.57	5.44	0.2	4.86	0.1	0.0159189	0.0922303	0.0237133	0.333683	250566_at	At5g08070	TCP17 | TCP17 (TCP DOMAIN PROTEIN 17); transcription factor
-1.49	8.7	-0.57	8.99	0.1	8.42	0.1	0.00229844	0.0302524	0.0169975	0.276148	253188_at	At4g35300	TMT2 | TMT2 (TONOPLAST MONOSACCHARIDE TRANSPORTER2); carbohydrate transmembrane transporter/ nucleoside transmembrane transporter/ sugar:hydrogen symporter
-1.49	7.08	-0.57	7.37	0.1	6.79	0.4	0.139027	0.342684	0.0300987	0.38163	254819_at	At4g12500	--- | pEARLI 1-like protein Arabidopsis thaliana pEARLI 1 mRNA, PID:g871780
-1.49	8.32	-0.57	8.61	0.2	8.03	0.1	0.0405512	0.163077	0.0272102	0.361061	255436_at	At4g03150	--- | Expressed protein ; supported by cDNA: gi_16226696_gb_AF428466.1_AF428466
-1.49	8.62	-0.57	8.91	0.1	8.33	0.1	0.00240746	0.0309899	0.0183335	0.289604	255799_at	At4g10180	DET1 | DET1 (DE-ETIOLATED 1); catalytic
-1.49	9.36	-0.57	9.65	0.1	9.08	0.1	0.00290414	0.0341598	0.0184579	0.290361	256666_at	At3g20670	HTA13 | HTA13; DNA binding
-1.49	8.74	-0.57	9.03	0.1	8.46	0.2	0.0342953	0.146708	0.0233829	0.331282	257217_at	At3g14940	ATPPC3 | ATPPC3 (PHOSPHOENOLPYRUVATE CARBOXYLASE 3); phosphoenolpyruvate carboxylase
-1.49	8.92	-0.57	9.2	0.1	8.63	0.1	0.00066211	0.015506	0.0175804	0.282599	257600_at	At3g24770	CLE41 | CLE41 (CLAVATA3/ESR-RELATED 41); protein binding / receptor binding
-1.49	7.96	-0.57	8.25	0.1	7.67	0.1	0.00512538	0.0478747	0.020356	0.30709	258222_at	At3g15680	--- | putative zinc finger protein contains Pfam profile: PF00641 Zn-finger in Ran binding protein and others;supported by full-length cDNA: Ceres:8265.
-1.49	8.17	-0.57	8.46	0	7.88	0.2	0.0104898	0.0723969	0.0187504	0.292342	258437_at	At3g16560	--- | unknown protein contains protein phosphatase 2C domain; supported by full-length cDNA: Ceres: 249756.
-1.49	7.18	-0.57	7.47	0.1	6.89	0.2	0.0256242	0.122534	0.0225166	0.326098	258719_at	At3g09540	--- | putative pectate lyase simliar to pectate lyase precursor GB:P40972 from [Nicotiana tabacum]
-1.49	9.71	-0.57	10	0.1	9.42	0	0.00117545	0.020732	0.0174606	0.281467	263842_at	At2g36835	--- | Expressed protein ; supported by full-length cDNA: Ceres: 97088.
-1.49	9.74	-0.57	10.03	0.1	9.46	0.1	0.00141364	0.0228014	0.0176808	0.283415	264781_at	At1g08540	SIG2 | SIG2 (RNA POLYMERASE SIGMA SUBUNIT 2); DNA binding / DNA-directed RNA polymerase/ sigma factor/ transcription factor
-1.47	11.46	-0.56	11.74	0.1	11.18	0.2	0.0205866	0.107039	0.0232123	0.330301	245020_at	petA	--- | cytochrome f
-1.47	12.97	-0.56	13.25	0	12.69	0	0.00011177	0.00731791	0.0183211	0.289608	245213_at	At1g44575	NPQ4 | NPQ4 (NONPHOTOCHEMICAL QUENCHING); chlorophyll binding / xanthophyll binding
-1.47	7.7	-0.56	7.97	0.1	7.42	0	0.00023717	0.00950764	0.0175386	0.282127	245855_at	At5g13550	SULTR4;1 | SULTR4;1; sulfate transmembrane transporter
-1.47	6.97	-0.56	7.25	0.1	6.69	0.2	0.0361971	0.151887	0.0264186	0.354267	246069_at	At5g20220	--- | zinc finger protein ;supported by full-length cDNA: Ceres:152664.
-1.47	10.06	-0.56	10.34	0.4	9.78	1.2	0.607441	0.784006	0.0168738	0.274727	247543_at	At5g61600	--- | DNA binding protein - like DNA binding protein EREBP-4, Nicotiana tabacum, PIR:T02434;supported by full-length cDNA: Ceres:92102.
-1.47	7.2	-0.56	7.48	0.1	6.92	0	0.00048918	0.0131119	0.0193529	0.29827	247606_at	At5g61000	--- | RNA helicase
-1.47	8.78	-0.56	9.06	0.1	8.5	0.1	0.00213995	0.0290549	0.01997	0.303475	248074_at	At5g55730	FLA1 | FLA1 (FASCICLIN-LIKE ARAB INOGALACTAN 1)
-1.47	7.29	-0.56	7.57	0.1	7.01	0.2	0.0316931	0.139371	0.0245627	0.339767	248230_at	At5g53830	--- | putative protein similar to unknown protein (gb|AAF34839.1); supported by cDNA: gi_13926341_gb_AF372918.1_AF372918
-1.47	6.65	-0.56	6.93	0.1	6.38	0.1	0.00770645	0.0603873	0.0224019	0.324849	248544_at	At5g50240	PIMT2 | PIMT2 (PROTEIN-L-ISOASPARTATE METHYLTRANSFERASE 2); protein-L-isoaspartate (D-aspartate) O-methyltransferase
-1.47	5.72	-0.56	6	0.1	5.44	0.7	0.390691	0.62284	0.0092377	0.194743	248727_at	At5g47990	CYP705A5 | CYP705A5; oxygen binding / thalian-diol desaturase
-1.47	9.15	-0.56	9.43	0.1	8.87	0.2	0.0121052	0.0784171	0.0217613	0.31819	248807_at	At5g47500	--- | pectin methylesterase-like
-1.47	7.22	-0.56	7.5	0.3	6.94	0.2	0.121259	0.316091	0.029747	0.379066	248865_at	At5g46790	--- | putative protein similar to unknown protein (pir||T05073)
-1.47	6.33	-0.56	6.61	0.1	6.05	0.2	0.0128086	0.0806999	0.02312	0.330431	250239_at	At5g13580	--- | ABC transporter-like protein
-1.47	5.46	-0.56	5.74	0.3	5.19	0	0.057617	0.201726	0.0272444	0.361095	250688_at	At5g06510	NF-YA10 | NF-YA10 (NUCLEAR FACTOR Y, SUBUNIT A10); transcription factor
-1.47	11.89	-0.56	12.17	0.1	11.61	0	0.00072436	0.016104	0.0190976	0.295734	251885_at	At3g54050	--- | fructose-bisphosphatase precursor ; supported by cDNA: gi_14532619_gb_AY039934.1_
-1.47	8.58	-0.56	8.86	0.1	8.3	0.2	0.0179739	0.0986667	0.0246152	0.34008	251929_at	At3g53920	SIGC | SIGC (RNA POLYMERASE SIGMA-SUBUNIT C); DNA binding / DNA-directed RNA polymerase/ sigma factor/ transcription factor
-1.47	9.52	-0.56	9.8	0.7	9.24	0.8	0.52189	0.727258	0.0093189	0.194656	256766_at	At3g22231	PCC1 | PCC1 (PATHOGEN AND CIRCADIAN CONTROLLED 1)
-1.47	8.43	-0.56	8.71	0	8.16	0.2	0.00687907	0.056443	0.0214443	0.315577	259228_at	At3g07720	--- | unknown protein similar to hypothetical protein GB:S33464 [Arabidopsis thaliana]; supported by cDNA: gi_14517447_gb_AY039559.1_
-1.47	13.09	-0.56	13.37	0	12.81	0	0.00022715	0.00940332	0.0186751	0.291967	259625_at	At1g42970	GAPB | GAPB (GLYCERALDEHYDE-3-PHOSPHATE DEHYDROGENASE B SUBUNIT); glyceraldehyde-3-phosphate dehydrogenase (NADP+)/ glyceraldehyde-3-phosphate dehydrogenase
-1.47	8.25	-0.56	8.53	0	7.97	0.1	0.00355733	0.0386026	0.020001	0.303744	261080_at	At1g07370	PCNA1 | PCNA1 (PROLIFERATING CELLULAR NUCLEAR ANTIGEN); DNA binding / DNA polymerase processivity factor/ protein binding
-1.47	10.28	-0.56	10.56	0	10	0.1	0.00100532	0.0190484	0.0183148	0.289709	261598_at	At1g49750	--- | unknown protein contains similarity to extensin-like protein GB:CAA19879 GI:3297821 from [Arabidopsis thaliana]
-1.47	7.42	-0.56	7.7	0.1	7.14	0.3	0.0870063	0.25875	0.0301366	0.381898	261803_at	At1g30500	NF-YA7 | NF-YA7 (NUCLEAR FACTOR Y, SUBUNIT A7); specific transcriptional repressor/ transcription factor
-1.47	6.25	-0.56	6.53	0.2	5.97	0.3	0.078069	0.241987	0.0290416	0.373837	262244_at	At1g48260	CIPK17 | CIPK17 (CBL-INTERACTING PROTEIN KINASE 17); ATP binding / kinase/ protein kinase/ protein serine/threonine kinase
-1.47	5.55	-0.56	5.83	0.2	5.27	0.1	0.0190485	0.102307	0.0226732	0.32712	264252_at	At1g09180	ATSARA1A | ATSARA1A (ARABIDOPSIS THALIANA SECRETION-ASSOCIATED RAS SUPER FAMILY 1); GTP binding
-1.47	4.9	-0.56	5.18	0.1	4.62	0.2	0.0210321	0.108363	0.0248977	0.341912	264514_at	At1g09500	--- | putative cinnamyl alcohol dehydrogenase similar to cinnamyl alcohol dehydrogenase, gi|1143445; supported by cDNA: gi_15983385_gb_AF424567.1_AF424567
-1.47	7.53	-0.56	7.81	0.1	7.25	0.2	0.028482	0.130298	0.0253736	0.345949	264696_at	At1g70230	--- | unknown protein
-1.47	9.31	-0.56	9.59	0	9.03	0.1	0.00052294	0.0135857	0.0183367	0.289453	265967_at	At2g37450	--- | nodulin-like protein ; supported by cDNA: gi_14994262_gb_AY044325.1_
-1.47	8.95	-0.56	9.23	0.1	8.67	0.1	0.00091143	0.018157	0.019782	0.301825	267000_at	At2g34310	--- | Expressed protein ; supported by full-length cDNA: Ceres: 16411.
-1.47	7.98	-0.56	8.26	0.1	7.7	0.1	0.0113016	0.0753553	0.0231832	0.330505	267121_at	At2g23540	--- | putative GDSL-motif lipase/hydrolase similar to APG proteins; pFAM domain PF00657
-1.47	6.23	-0.56	6.51	0.2	5.95	0.2	0.0655295	0.217636	0.0281871	0.367399	267135_at	At2g23430	ICK1 | ICK1; cyclin-dependent protein kinase inhibitor
-1.47	8.62	-0.56	8.9	0.1	8.34	0	0.00037572	0.0117721	0.019143	0.296035	267608_at	At2g26770	--- | hypothetical protein predicted by genscan; similar to GP|2623296|AC002409
-1.48	10.25	-0.56	10.53	0.1	9.97	0	0.00168189	0.0253059	0.0196277	0.300072	245924_at	At5g28750	--- | Tha4 protein - like Tha4 protein, Pisum sativum, EMBL:AF144708; supported by cDNA: gi_13358198_gb_AF325006.2_AF325006
-1.48	8.81	-0.56	9.09	0.2	8.53	0.2	0.0536829	0.193199	0.0279376	0.365819	247333_at	At5g63600	FLS5 | FLS5 (FLAVONOL SYNTHASE 5); flavonol synthase
-1.48	8.05	-0.56	8.33	0.1	7.77	0.1	0.00521949	0.0483184	0.0200179	0.303394	248271_at	At5g53420	--- | putative protein similar to unknown protein (pir||T02891);supported by full-length cDNA: Ceres:112574.
-1.48	6.33	-0.56	6.61	0.1	6.05	0	0.00027243	0.0101044	0.0180624	0.287111	251056_at	At5g01770	RAPTOR2 | RAPTOR2 (RAPTOR2); binding / nucleotide binding
-1.48	5.22	-0.56	5.5	0.1	4.93	0.1	0.00229435	0.0302161	0.0177931	0.284216	255648_at	At4g00910	--- | coded for by A. thaliana cDNA T20730
-1.48	8.68	-0.56	8.97	0.1	8.4	0.2	0.0210533	0.108363	0.0217343	0.317999	258957_at	At3g01420	DOX1 | DOX1; lipoxygenase
-1.48	6.82	-0.56	7.1	0.1	6.54	0.2	0.0232614	0.115563	0.0225473	0.325921	259207_at	At3g09050	--- | unknown protein
-1.48	6.4	-0.56	6.68	0.6	6.11	0.4	0.340374	0.57613	0.0228856	0.328935	266745_at	At2g02950	PKS1 | PKS1 (PHYTOCHROME KINASE SUBSTRATE 1); protein binding
-1.46	7.82	-0.55	8.1	0.2	7.55	0.2	0.0353975	0.149743	0.0268386	0.358005	245463_at	At4g17030	ATEXLB1 | ATEXLB1 (ARABIDOPSIS THALIANA EXPANSIN-LIKE B1)
-1.46	8.56	-0.55	8.84	0.1	8.29	0.1	0.00178748	0.0262059	0.0206995	0.310221	246122_at	At5g20380	PHT4;5 | PHT4;5; inorganic phosphate transmembrane transporter
-1.46	6.62	-0.55	6.89	0.1	6.34	0.4	0.176594	0.395883	0.0229043	0.328584	247109_at	At5g65870	ATPSK5 | ATPSK5 (PHYTOSULFOKINE 5 PRECURSOR); growth factor
-1.46	7.33	-0.55	7.61	0.1	7.06	0.2	0.010917	0.0739584	0.0218846	0.319378	248150_at	At5g54670	ATK3 | ATK3 (ARABIDOPSIS THALIANA KINESIN 3); ATPase/ microtubule binding / microtubule motor
-1.46	9.74	-0.55	10.01	0	9.46	0.2	0.0378858	0.156242	0.0275065	0.362254	250764_at	At5g05960	--- | putative protein similar to unknown protein (emb|CAB88360.1);supported by full-length cDNA: Ceres:29476.
-1.46	8.33	-0.55	8.6	0	8.05	0.1	0.00332415	0.0369332	0.0203786	0.307228	251083_at	At5g01590	--- | hypothetical protein ; supported by cDNA: gi_15292666_gb_AY050767.1_
-1.46	6.05	-0.55	6.32	0.1	5.77	0.2	0.0384337	0.157647	0.0265161	0.35474	252905_at	At4g39720	--- | putative protein predicted protein, Arabidopsis thaliana
-1.46	5.6	-0.55	5.88	0.2	5.33	0.1	0.0195743	0.104149	0.0242497	0.337278	252984_at	At4g37990	ELI3-2 | ELI3-2 (ELICITOR-ACTIVATED GENE 3-2); aryl-alcohol dehydrogenase/ mannitol dehydrogenase
-1.46	8.73	-0.55	9	0.1	8.45	0.2	0.0231905	0.115361	0.0233724	0.331339	253277_at	At4g34230	ATCAD5 | ATCAD5 (CINNAMYL ALCOHOL DEHYDROGENASE 5); cinnamyl-alcohol dehydrogenase
-1.46	7.34	-0.55	7.62	0.1	7.07	0	0.00238777	0.0309156	0.0215798	0.315941	257129_at	At3g20100	CYP705A19 | CYP705A19; electron carrier/ heme binding / iron ion binding / monooxygenase/ oxygen binding
-1.46	9.32	-0.55	9.59	0	9.04	0.4	0.132961	0.333498	0.0296214	0.378311	258751_at	At3g05890	RCI2B | RCI2B (RARE-COLD-INDUCIBLE 2B)
-1.46	7.97	-0.55	8.24	0.1	7.69	0.3	0.0504921	0.186212	0.028058	0.367185	260431_at	At1g68190	--- | putative zinc finger protein similar to zinc finger protein GB:BAA33206 from [Oryza sativa]
-1.46	5.02	-0.55	5.3	0.3	4.75	0	0.0541712	0.194192	0.0326969	0.404236	260664_at	At1g19510	ATRL5 | ATRL5 (ARABIDOPSIS RAD-LIKE 5); DNA binding / transcription factor
-1.46	9.67	-0.55	9.95	0	9.4	0	0.00017988	0.00886197	0.0188501	0.293096	261363_at	At1g41830	SKS6 | SKS6 (SKU5-SIMILAR 6); pectinesterase
-1.46	7.91	-0.55	8.19	0.1	7.64	0	0.00031169	0.0106878	0.0193878	0.298606	261942_at	At1g22590	AGL87 | MADS-box family protein
-1.46	7.61	-0.55	7.89	0.1	7.34	0.3	0.0706023	0.22679	0.0254047	0.346165	262177_at	At1g74710	EDS16 | isochorismate synthase 1 (ICS1) / isochorismate mutase
-1.46	11.56	-0.55	11.83	0.3	11.29	0.3	0.133216	0.333846	0.0210303	0.312712	267076_at	At2g41090	--- | calcium binding protein (CaBP-22) identical to GB:Z12136;supported by full-length cDNA: Ceres:123659.
-1.46	9.53	-0.55	9.81	0.1	9.26	0.1	0.0150318	0.088939	0.0258506	0.349734	267590_at	At2g39700	ATEXPA4 | ATEXPA4 (ARABIDOPSIS THALIANA EXPANSIN A4)
-1.47	6.19	-0.55	6.46	0.2	5.91	0.2	0.0702505	0.22633	0.0295986	0.378232	245049_at	rps16	--- | ribosomal protein S16
-1.47	10.78	-0.55	11.06	0	10.5	0.1	0.00082129	0.0172183	0.0185026	0.290864	245094_at	At2g40840	DPE2 | DPE2 (DISPROPORTIONATING ENZYME 2); 4-alpha-glucanotransferase/ heteroglycan binding
-1.47	8.64	-0.55	8.91	0.1	8.36	0	0.0015949	0.0243831	0.0212342	0.314514	246019_at	At5g10690	--- | putative protein predicted proteins, Arabidopsis thaliana and Oryza sativa;supported by full-length cDNA: Ceres:254744.
-1.47	8.31	-0.55	8.58	0.1	8.03	0.1	0.00733148	0.0587346	0.022134	0.321782	246701_at	At5g28020	CYSD2 | CYSD2 (CYSTEINE SYNTHASE D2); catalytic/ cysteine synthase/ pyridoxal phosphate binding
-1.47	8.29	-0.55	8.57	0.3	8.01	0.2	0.158916	0.371729	0.0274993	0.362369	247151_at	At5g65640	bHLH093 | bHLH093 (beta HLH protein 93); DNA binding / transcription factor
-1.47	7.78	-0.55	8.06	0.1	7.5	0.2	0.0135799	0.0836278	0.0220377	0.320996	247762_at	At5g59170	--- | cell wall protein
-1.47	7.21	-0.55	7.48	0.1	6.93	0.2	0.0209254	0.108135	0.024821	0.341476	248119_at	At5g54590	--- | serine/threonine-specific protein kinase-like protein ; supported by cDNA: gi_15912248_gb_AY056402.1_
-1.47	10.3	-0.55	10.58	0.1	10.02	0.1	0.00449237	0.0442912	0.0209299	0.312442	248624_at	At5g48790	--- | unknown protein ; supported by cDNA: gi_14326507_gb_AF385707.1_AF385707
-1.47	7.03	-0.55	7.3	0.1	6.75	0.2	0.0274773	0.127649	0.0260565	0.352102	249588_at	At5g37790	--- | protein kinase - like protein Pto kinase interactor 1 (Pti1), Lycopersicon esculentum, EMBL:SL28007;supported by full-length cDNA: Ceres:105458.
-1.47	7.23	-0.55	7.5	0	6.95	0.1	0.00137324	0.0224355	0.0186432	0.291868	250326_at	At5g12080	MSL10 | MSL10 (MECHANOSENSITIVE CHANNEL OF SMALL CONDUCTANCE-LIKE 10); mechanically-gated ion channel
-1.47	6.9	-0.55	7.18	1	6.62	0.4	0.535758	0.736094	0.00783972	0.179723	250445_at	At5g10760	--- | nucleoid DNA-binding protein cnd41 - like protein nucleoid DNA-binding protein cnd41, chloroplast, common tobacco, PIR:T01996
-1.47	6.14	-0.55	6.41	0.1	5.86	0.4	0.155136	0.366054	0.0242302	0.337213	253064_at	At4g37730	AtbZIP7 | AtbZIP7 (Arabidopsis thaliana basic leucine-zipper 7); DNA binding / transcription factor
-1.47	7.33	-0.55	7.61	0.1	7.06	0.1	0.00578548	0.0512056	0.0229173	0.328357	253817_at	At4g28310	--- | hypothetical protein ;supported by full-length cDNA: Ceres:18040.
-1.47	7.28	-0.55	7.56	0	7	0.1	0.00034631	0.0111888	0.0183078	0.290202	254532_at	At4g19660	NPR4 | NPR4 (NPR1-like protein 4); protein binding
-1.47	8.02	-0.55	8.29	0.2	7.74	0.1	0.020056	0.105412	0.0271213	0.36051	255793_at	At2g33250	--- | Expressed protein ; supported by cDNA: gi_15010591_gb_AY045597.1_
-1.47	10.8	-0.55	11.08	0	10.52	0	0.00015369	0.00832689	0.0183991	0.290037	255826_at	At2g40490	HEME2 | HEME2; uroporphyrinogen decarboxylase
-1.47	4.79	-0.55	5.06	0.1	4.51	0	0.00290594	0.0341598	0.0200275	0.303339	257485_at	At1g63580	--- | hypothetical protein contains Pfam profile: PF01657 Domain of unknown function DUF26
-1.47	8.86	-0.55	9.14	0.1	8.58	0.1	0.00100367	0.0190484	0.0202597	0.30584	258081_at	At3g26085	--- | Expressed protein ; supported by full-length cDNA: Ceres: 28790.
-1.47	4.68	-0.55	4.96	0.1	4.4	0	0.00036788	0.0116151	0.0197613	0.301711	259758_s_at	At1g77530	--- | putative caffeic acid 3-O-methyltransferase similar to caffeic acid 3-O-methyltransferase GB:O23760 [Clarkia breweri]
-1.47	6.27	-0.55	6.55	0.2	6	0.1	0.0133687	0.0829953	0.0245859	0.339881	260277_at	At1g80520	--- | hypothetical protein predicted by genscan+
-1.47	5.98	-0.55	6.26	0.1	5.71	0.1	0.00446174	0.0441145	0.0221708	0.322112	260805_at	At1g78320	ATGSTU23 | ATGSTU23 (GLUTATHIONE S-TRANSFERASE TAU 23); glutathione transferase
-1.47	10.06	-0.55	10.33	0.1	9.78	0.1	0.00110948	0.0201577	0.0200014	0.303548	261105_at	At1g63000	NRS/ER | NRS/ER (NUCLEOTIDE-RHAMNOSE SYNTHASE/EPIMERASE-REDUCTASE); UDP-4-keto-6-deoxy-glucose-3,5-epimerase/ UDP-4-keto-rhamnose-4-keto-reductase/ dTDP-4-dehydrorhamnose 3,5-epimerase/ dTDP-4-dehydrorhamnose reductase
-1.47	6.15	-0.55	6.43	0	5.88	0.1	0.00126041	0.0216327	0.0187349	0.292301	262736_at	At1g28570	--- | lipase, putative contains Pfam profile: PF00657 Lipase/Acylhydrolase with GDSL-like motif
-1.47	11.1	-0.55	11.38	0.1	10.83	0.1	0.00658083	0.0549245	0.0217701	0.318114	263426_at	At2g31570	ATGPX2 | ATGPX2 (GLUTATHIONE PEROXIDASE 2); glutathione peroxidase
-1.47	8.32	-0.55	8.59	0	8.04	0.1	0.00442061	0.0439317	0.0213175	0.314726	264057_at	At2g28550	RAP2.7 | RAP2.7 (RELATED TO AP2.7); DNA binding / transcription factor
-1.47	3.81	-0.55	4.09	0.3	3.54	0	0.0491803	0.183361	0.0234362	0.331009	264648_at	At1g09080	BIP3 | BIP3; ATP binding
-1.47	8.35	-0.55	8.63	0	8.08	0.3	0.0742596	0.234089	0.0290215	0.374	265439_at	At2g21045	--- | senescence-associated protein contains similarity to senescence-associated gene Ntdin from GI:7594903 [Nicotiana tabacum]; contains C2-domain profile. (PS50004;PF00168)
-1.47	5.13	-0.55	5.4	0.1	4.85	0.1	0.00240417	0.030965	0.0212182	0.314482	265828_at	At2g14520	--- | hypothetical protein predicted by genscan
-1.45	10.51	-0.54	10.78	0.2	10.25	0.6	0.312972	0.551291	0.0262878	0.353135	244983_at	rpl16.chloroplast	--- | ribosomal protein L16
-1.45	9.48	-0.54	9.75	0.2	9.21	0.3	0.133171	0.333842	0.0339002	0.41351	244996_at	rps2	--- | ribosomal protein S2
-1.45	8.55	-0.54	8.82	0.1	8.28	0.3	0.0552887	0.196622	0.0307102	0.386376	245088_at	At2g39850	--- | subtilisin-like serine protease contains similarity to subtilisin-like protease C1 GI:13325079 from [Glycine max]
-1.45	8.4	-0.54	8.67	0	8.13	0.1	0.0004881	0.0131119	0.021506	0.315874	245746_at	At1g51070	--- | bHLH transcription factor, putative similar to bHLH transcription factor GI:3757520 from [Arabidopsis thaliana];supported by full-length cDNA: Ceres:16284.
-1.45	8.09	-0.54	8.36	0.1	7.83	0.1	0.00200664	0.0279094	0.0234264	0.331281	246936_at	At5g25360	--- | putative protein hypothetical protein Sb07 - Picea mariana, EMBL:AF051204
-1.45	5.39	-0.54	5.66	0.3	5.12	0.1	0.0600546	0.206235	0.0337205	0.412642	246992_at	At5g67430	--- | N-acetyltransferase hookless1-like protein
-1.45	4.2	-0.54	4.47	0.3	3.93	0.1	0.0622377	0.210536	0.025711	0.348259	247684_at	At5g59670	--- | serine/threonine-specific protein kinase - like putative protein serine /threonine kinase, Sorghum bicolor, EMBL:SBRLK1
-1.45	6.85	-0.54	7.12	0.1	6.59	0.1	0.00344585	0.037734	0.0240501	0.336142	248978_at	At5g45070	AtPP2-A8 | AtPP2-A8 (Phloem protein 2-A8); carbohydrate binding
-1.45	8.84	-0.54	9.11	0.5	8.57	0.6	0.394551	0.625284	0.0271756	0.360813	249008_at	At5g44680	--- | putative protein contains similarity to DNA-3-methyladenine glycosylase I;supported by full-length cDNA: Ceres:29551.
-1.45	9.5	-0.54	9.77	0.3	9.23	0.2	0.0974004	0.277609	0.0261321	0.35208	249208_at	At5g42650	AOS | AOS (ALLENE OXIDE SYNTHASE); allene oxide synthase/ hydro-lyase/ oxygen binding
-1.45	5.87	-0.54	6.14	0	5.6	0	0.00010946	0.00731791	0.0201135	0.304236	250372_at	At5g11460	--- | putative protein various predicted proteins, Arabidopsis thaliana
-1.45	9.99	-0.54	10.26	0.1	9.72	0	0.00290712	0.0341598	0.0241184	0.336889	250531_at	At5g08650	--- | GTP-binding protein LepA homolog
-1.45	4.83	-0.54	5.1	0.3	4.56	0.1	0.115948	0.307819	0.0360102	0.427808	251299_at	At3g61950	--- | putative protein transcription factor MYC7E - Zea mays, EMBL:AF061107;supported by full-length cDNA: Ceres:93825.
-1.45	6.85	-0.54	7.12	0.1	6.58	0.1	0.00540077	0.0491783	0.0229091	0.328445	251418_at	At3g60440	--- | putative protein prib5, Ribes nigrum, EMBL:RNI7578
-1.45	6.94	-0.54	7.21	0.1	6.67	0.1	0.00353924	0.0385346	0.023684	0.333477	251936_at	At3g53700	MEE40 | MEE40 (maternal effect embryo arrest 40)
-1.45	9.01	-0.54	9.28	0.1	8.75	0.2	0.0139462	0.0850796	0.0241294	0.336631	253083_at	At4g36250	ALDH3F1 | ALDH3F1 (Aldehyde Dehydrogenase 3F1); 3-chloroallyl aldehyde dehydrogenase/ aldehyde dehydrogenase (NAD)
-1.45	6.38	-0.54	6.65	0.1	6.11	0	0.00056668	0.0141527	0.0209952	0.312598	253296_at	At4g33770	--- | putative protein inositol 1,3,4-trisphosphate 5/6-kinase, Arabidopsis thaliana, PIR2:JC5401
-1.45	6.73	-0.54	7	0.1	6.46	0.1	0.00080249	0.0169961	0.0213298	0.3145	254133_at	At4g24810	--- | putative protein various predicted ABC-type transport proteins
-1.45	8.44	-0.54	8.71	0.1	8.17	0	0.0043497	0.0434398	0.0242078	0.337312	254755_at	At4g13220	--- | hypothetical protein
-1.45	6.94	-0.54	7.21	0.1	6.67	0.6	0.289969	0.52994	0.0191446	0.295859	256589_at	At3g28740	CYP81D1 | CYP81D1; electron carrier/ heme binding / iron ion binding / monooxygenase/ oxygen binding
-1.45	6.61	-0.54	6.88	0.2	6.34	0.2	0.0402186	0.162168	0.0294495	0.376961	257890_s_at	At3g42570	--- | putative protein peroxidase - Lycopersicon esculentum, PIR:S32768
-1.45	5.67	-0.54	5.94	0.3	5.4	0	0.100372	0.282372	0.0263676	0.353791	259399_at	At1g17710	--- | hypothetical protein similar to putative phosphatase GI:3218467 from [Gallus gallus]
-1.45	5.72	-0.54	5.99	0.1	5.45	0.1	0.00400982	0.0412806	0.0209024	0.312236	260903_at	At1g02460	--- | polygalacturonase PG1, putative similar to polygalacturonase PG1 GB:AAD46483 GI:5669846 from (Glycine max)
-1.45	8.34	-0.54	8.61	0	8.07	0	0.00028708	0.010241	0.0213338	0.314357	261120_at	At1g75410	BLH3 | BLH3 (BEL1-LIKE HOMEODOMAIN 3); DNA binding / transcription factor
-1.45	9.45	-0.54	9.72	0.1	9.18	0.1	0.00267674	0.0326217	0.0208112	0.311281	263241_at	At2g16500	ADC1 | ADC1 (ARGININE DECARBOXYLASE 1); arginine decarboxylase
-1.45	12.49	-0.54	12.76	0.1	12.22	0	0.00028889	0.010241	0.0215104	0.315735	263676_at	At1g09340	CRB | CRB (CHLOROPLAST RNA BINDING); binding / catalytic/ coenzyme binding
-1.45	6.13	-0.54	6.4	0.1	5.86	0	0.00286094	0.0338644	0.022249	0.323043	264532_at	At1g55740	AtSIP1 | AtSIP1 (Arabidopsis thaliana seed imbibition 1); hydrolase, hydrolyzing O-glycosyl compounds
-1.45	8.73	-0.54	9	0.1	8.46	0.1	0.00769163	0.0603833	0.0243323	0.337809	266809_at	At2g29970	--- | unknown protein ; supported by cDNA: gi_14532595_gb_AY039922.1_
-1.45	9.66	-0.54	9.93	0	9.39	0.1	0.00035178	0.0112715	0.0209724	0.312667	267187_s_at	At2g44160	MTHFR2 | MTHFR2 (METHYLENETETRAHYDROFOLATE REDUCTASE 2); methylenetetrahydrofolate reductase (NADPH)
-1.46	7.31	-0.54	7.59	0.1	7.04	0.1	0.00142411	0.0228707	0.0215232	0.31572	245718_at	At5g04100	--- | putative protein
-1.46	6.83	-0.54	7.1	0.1	6.56	0.1	0.00555687	0.0500009	0.0237859	0.334498	246920_at	At5g25090	--- | phytocyanin-related protein-like phytocyanin-related protein Pn14 - Ipomoea purpurea, PIR:JC7196;supported by full-length cDNA: Ceres:270205.
-1.46	5	-0.54	5.27	0.3	4.72	0.1	0.0770147	0.240025	0.0341105	0.414523	248372_at	At5g51850	--- | putative protein similar to unknown protein (emb|CAB81354.1)
-1.46	5.62	-0.54	5.89	0.2	5.35	0.1	0.0121422	0.0785487	0.0225503	0.325758	249406_at	At5g40210	--- | putative protein MtN21, Medicago truncatula, EMBL:MTY15293; supported by cDNA: gi_15724297_gb_AF412089.1_AF412089
-1.46	7.01	-0.54	7.28	0.2	6.73	0.1	0.0509549	0.187434	0.031517	0.393274	250376_at	At5g11550	--- | putative protein
-1.46	9.8	-0.54	10.07	0	9.52	0.1	0.00232998	0.0304916	0.0209733	0.312476	251744_at	At3g56010	--- | putative protein CHLOROPLAST 30S RIBOSOMAL PROTEIN S20, SWISSPROT:RR20_GUITH; supported by cDNA: gi_15810456_gb_AY056267.1_
-1.46	10.47	-0.54	10.74	0.1	10.2	0	0.00026807	0.00999116	0.0205335	0.308137	252366_at	At3g48420	--- | Expressed protein ; supported by full-length cDNA: Ceres: 26537.
-1.46	7.25	-0.54	7.53	0.1	6.98	0.1	0.00237966	0.0308903	0.0225691	0.325823	255614_at	At4g01280	--- | putative myb-related DNA-binding protein
-1.46	6.72	-0.54	6.99	0.3	6.45	0.3	0.119849	0.313793	0.0342069	0.414591	256446_at	At3g11110	--- | RING zinc finger protein contains Pfam profile: PF00097 Zinc finger, C3HC4 type (RING finger)
-1.46	6.42	-0.54	6.69	0	6.14	0.1	0.00078762	0.0168849	0.019848	0.302224	256537_at	At1g33340	--- | unknown protein
-1.46	9.69	-0.54	9.96	0.1	9.42	0.1	0.0042358	0.0427705	0.0227807	0.327841	257044_at	At3g19720	ARC5 | ARC5 (ACCUMULATION AND REPLICATION OF CHLOROPLAST 5); GTP binding / GTPase
-1.46	5.79	-0.54	6.06	0	5.52	0.2	0.00924988	0.0672177	0.0227465	0.327762	257625_at	At3g26230	CYP71B24 | CYP71B24; electron carrier/ heme binding / iron ion binding / monooxygenase/ oxygen binding
-1.46	4.98	-0.54	5.26	0.1	4.71	0	0.00199658	0.0278753	0.0211762	0.314062	258570_at	At3g04530	PPCK2 | PPCK2; kinase/ protein serine/threonine kinase
-1.46	3.91	-0.54	4.18	0.4	3.64	0.3	0.232962	0.467605	0.0224214	0.324925	260116_at	At1g33960	AIG1 | AIG1 (AVRRPT2-INDUCED GENE 1); GTP binding
-1.46	10.46	-0.54	10.74	0	10.19	0.2	0.0198643	0.105031	0.0231721	0.330761	264419_s_at	At1g43310	--- | hypothetical protein contains similarity to phosphate/phosphoenolpyruvate translocator precursor GI:1778141 from [Arabidopsis thaliana]
-1.46	7.76	-0.54	8.03	0.1	7.48	0.1	0.00701183	0.0570806	0.0215255	0.31555	266728_at	At2g03140	--- | similar to late embryogenesis abundant proteins
-1.46	8.05	-0.54	8.32	0.2	7.77	0.1	0.0126989	0.0804616	0.0256635	0.347822	267456_at	At2g33770	PHO2 | PHO2 (PHOSPHATE 2); ubiquitin-protein ligase
-1.44	10.15	-0.53	10.41	0.1	9.89	0.1	0.00286236	0.0338644	0.0238681	0.335241	245155_at	At5g12470	--- | putative protein similarity to predicted proteins, Arabidopsis thaliana
-1.44	10.3	-0.53	10.56	0.1	10.03	0.1	0.00132829	0.0220832	0.0228735	0.328968	246488_at	At5g16010	--- | steroid 5alpha-reductase-like protein steroid 5alpha-reductase - Rattus norvegicus, PIR:A34239; supported by cDNA: gi_14190512_gb_AF380656.1_AF380656
-1.44	6.53	-0.53	6.79	0.2	6.26	0.2	0.0699475	0.225736	0.0332426	0.408768	246885_at	At5g26230	--- | putative protein predicted protein, Arabidopsis thaliana
-1.44	5.98	-0.53	6.25	0.1	5.72	0.2	0.0132482	0.0824068	0.0265284	0.354696	248559_at	At5g50010	--- | unknown protein
-1.44	8.35	-0.53	8.61	0.1	8.08	0.7	0.415683	0.643265	0.0147965	0.254915	248844_s_at	At5g46900	--- | extA (emb CAA47807.1)
-1.44	7.45	-0.53	7.71	0.3	7.18	0.3	0.193247	0.418935	0.0294352	0.376988	248845_at	At5g46480	--- | disease resistance protein-like
-1.44	8.68	-0.53	8.94	0.1	8.41	0.1	0.00750018	0.0595058	0.0275833	0.363056	249002_at	At5g44520	--- | putative protein contains similarity to ribose 5-phosphate isomerase;supported by full-length cDNA: Ceres:32092.
-1.44	7.78	-0.53	8.05	0.1	7.52	0	0.00545063	0.0493761	0.0264358	0.354081	249542_at	At5g38140	NF-YC12 | NF-YC12 (NUCLEAR FACTOR Y, SUBUNIT C12); DNA binding / transcription factor
-1.44	10.85	-0.53	11.11	0.1	10.58	0.1	0.00145467	0.0231466	0.0242146	0.337201	249610_at	At5g37360	--- | putative protein
-1.44	5.5	-0.53	5.77	0.1	5.24	0.1	0.0181548	0.0992832	0.0288959	0.373225	250744_at	At5g05840	--- | putative protein strong similarity to unknown protein (emb|CAB81597.1)
-1.44	8.63	-0.53	8.9	0.1	8.37	0.1	0.00127936	0.0217921	0.0232428	0.330323	251254_at	At3g62270	--- | putative protein anion exchanger 3, cardiac splice form - Rattus norvegicus, PIR:A42497
-1.44	9.5	-0.53	9.77	0.1	9.24	0.1	0.00497888	0.0471042	0.0263346	0.353556	252092_at	At3g51420	SSL4 | SSL4 (STRICTOSIDINE SYNTHASE-LIKE 4); strictosidine synthase
-1.44	4.51	-0.53	4.77	0.3	4.24	0	0.0989129	0.280135	0.0395185	0.451838	252340_at	At3g48920	AtMYB45 | AtMYB45 (myb domain protein 45); DNA binding / transcription factor
-1.44	7.86	-0.53	8.13	0.1	7.6	0.1	0.00111891	0.0202272	0.0231881	0.330369	252442_at	At3g46940	--- | dUTP pyrophosphatase-like protein dUTP pyrophosphatase - Lycopersicon esculentum,PIR2:JQ1599; supported by cDNA: gi_13878142_gb_AF370334.1_AF370334
-1.44	8.32	-0.53	8.59	0.1	8.06	0.1	0.0157824	0.0916487	0.0282208	0.367628	252562_s_at	At3g45930	--- | Histone H4 - like protein histone H4, Zea mays, PIR:HSZM4;supported by full-length cDNA: Ceres:22146.
-1.44	6.99	-0.53	7.25	0.1	6.73	0.1	0.0147824	0.0882392	0.0293296	0.376058	252683_at	At3g44380	--- | putative protein predicted proteins, Arabidopsis thaliana
-1.44	5.24	-0.53	5.51	0.1	4.98	0.1	0.0111544	0.0747452	0.0268521	0.357975	253661_at	At4g30130	--- | putative protein bZIP protein - Arabidopsis thaliana, PID:g600855; supported by cDNA: gi_15810478_gb_AY056278.1_
-1.44	9.57	-0.53	9.83	0.1	9.3	0.1	0.0124901	0.0796903	0.0281487	0.367528	257966_at	At3g19800	--- | unknown protein ;supported by full-length cDNA: Ceres:41112.
-1.44	8.86	-0.53	9.13	0	8.6	0	0.0002511	0.00973429	0.0214755	0.315832	258268_at	At3g15880	WSIP2 | protein binding
-1.44	7.8	-0.53	8.07	0	7.54	0.1	0.00456181	0.0446948	0.0244705	0.339108	259658_at	At1g55370	NDF5 | carbohydrate binding / catalytic
-1.44	10.12	-0.53	10.39	0.1	9.86	0.1	0.00142003	0.0228265	0.0230543	0.329905	260324_at	At1g63970	ISPF | ISPF; 2-C-methyl-D-erythritol 2,4-cyclodiphosphate synthase
-1.44	8.93	-0.53	9.2	0.1	8.67	0.1	0.0178048	0.0981776	0.0284608	0.369489	261196_at	At1g12860	SCRM2 | SCRM2 (SCREAM 2); DNA binding / transcription factor
-1.44	6.68	-0.53	6.94	0.1	6.41	0.3	0.0737258	0.233146	0.0301373	0.381695	262154_at	At1g52700	--- | unknown protein contains similarity to lysophospholipase GI:1552244 from [Rattus norvegicus]
-1.44	7.71	-0.53	7.98	0.1	7.45	0.1	0.00686731	0.0563668	0.0247612	0.341065	262682_at	At1g75900	--- | anter-specific proline-rich -like protein (APG-like) similar to anter-specific proline-rich protein (APG) SP:P40602 [Arabidopsis thaliana (Mouse-ear cress)]; supported by cDNA: gi_15054385_gb_AY028611.1_
-1.44	6.62	-0.53	6.88	0.1	6.36	0.1	0.00942658	0.0678472	0.0247951	0.341325	265103_at	At1g31070	--- | UDP-N-acetylglucosamine pyrophosphorylase-like protein similar to sperm associated antigen 2, GB:4507759 from [Homo sapiens], similar to ESTs gb|N95844, gb|AI162709, gb|N65104, dbj|AU031622, and gb|T45941
-1.44	5.86	-0.53	6.13	0	5.6	0.1	0.00056233	0.0140799	0.0230595	0.329773	265309_at	At2g20290	XIG | XIG; motor/ protein binding
-1.45	9.71	-0.53	9.98	0.1	9.45	0.1	0.00358983	0.0387709	0.0247511	0.341131	245750_at	At1g51060	HTA10 | HTA10; DNA binding
-1.45	11.34	-0.53	11.61	0	11.08	0.1	0.00084497	0.0174266	0.0217864	0.318149	248449_at	At5g51110	--- | putative protein similar to unknown protein (sp|P43335);supported by full-length cDNA: Ceres:8788.
-1.45	7.66	-0.53	7.92	0.3	7.39	0.3	0.193945	0.419843	0.0213005	0.314883	248460_at	At5g50915	--- | Expressed protein ; supported by full-length cDNA: Ceres: 36971.
-1.45	8.59	-0.53	8.85	0	8.32	0.1	0.00430026	0.0430404	0.0220584	0.321093	248854_at	At5g46580	--- | putative protein contains similarity to salt-inducible protein
-1.45	6.2	-0.53	6.47	0.2	5.93	0.3	0.110342	0.299203	0.0289745	0.373817	249939_at	At5g22430	--- | unknown protein ;supported by full-length cDNA: Ceres:6519.
-1.45	9.56	-0.53	9.82	0.1	9.29	0.1	0.00347193	0.0379649	0.0241482	0.336687	250234_at	At5g13420	--- | transaldolase - like protein transaldolase, Solanum tuberosum, EMBL:U95923;supported by full-length cDNA: Ceres:32114.
-1.45	9.44	-0.53	9.71	0	9.18	0.1	0.00079297	0.0169359	0.020434	0.307454	253233_at	At4g34290	--- | putative protein various predicted proteins; supported by full-length cDNA: Ceres: 17912.
-1.45	8.07	-0.53	8.33	0	7.8	0	0.00028482	0.0102045	0.0213052	0.314749	254181_at	At4g23940	--- | FtsH protease, putative contains similarity to zinc dependent protease GI:7650138 from [Arabidopsis thaliana]
-1.45	6.24	-0.53	6.51	0.1	5.97	0.2	0.0554492	0.197101	0.0319318	0.397362	256860_at	At3g23840	--- | hypothetical protein similar to acetyl-CoA:benzylalcohol acetyltranferase GB:AAF04784 [Clarkia concinna];supported by full-length cDNA: Ceres:38849.
-1.45	7.29	-0.53	7.56	0.1	7.02	0	0.00142578	0.0228707	0.0234774	0.331386	258232_at	At3g27750	--- | unknown protein
-1.45	7.02	-0.53	7.29	0.2	6.75	0.2	0.0420415	0.166787	0.0290457	0.373679	260076_at	At1g73630	--- | putative calmodulin similar to calmodulin GB:P02596 [Renilla reniformis]; contains Pfam profile: PF00036 EF hand (4 copies);supported by full-length cDNA: Ceres:94584.
-1.45	5.7	-0.53	5.97	0.1	5.44	0.1	0.00073452	0.0162665	0.0219002	0.319402	260669_at	At1g19340	--- | hypothetical protein predicted by genemark.hmm;supported by full-length cDNA: Ceres:122669.
-1.45	9.91	-0.53	10.18	0.1	9.65	0	0.00181643	0.0263346	0.0239697	0.33584	260968_at	At1g12250	--- | hypothetical protein predicted by genemark.hmm; supported by cDNA: gi_14334897_gb_AY035122.1_
-1.45	8.03	-0.53	8.3	0.1	7.77	0.2	0.0232839	0.115609	0.0264766	0.35442	261930_at	At1g22440	--- | alcohol dehydrogenase ADH, putative similar to alcohol dehydrogenase ADH GI:7705214 from [Lycopersicon esculentum]
-1.45	6.53	-0.53	6.8	0.1	6.27	0.2	0.0150449	0.0889514	0.0274348	0.361936	262040_at	At1g80080	TMM | TMM (TOO MANY MOUTHS); protein binding / receptor
-1.45	4.85	-0.53	5.12	0.1	4.58	0.2	0.0309706	0.137406	0.029722	0.37896	262464_at	At1g50280	--- | hypothetical protein contains similarity to non-phototropic hypocotyl 3 GB:AAF05914 GI:6224712 from [Arabidopsis thaliana]
-1.45	10.28	-0.53	10.54	0	10.01	0	0.00016932	0.00856352	0.0212822	0.314817	262721_at	At1g43560	Aty2 | Aty2 (Arabidopsis thioredoxin y2); electron carrier/ protein disulfide oxidoreductase
-1.45	4.15	-0.53	4.41	0	3.88	0.2	0.0156305	0.0911047	0.02392	0.335557	264695_at	At1g70240	--- | lipid transfer protein, putative similar to lipid transfer protein GI:2627141 from [Picea abies]
-1.45	6.26	-0.53	6.52	0.1	5.99	0.1	0.010582	0.0726888	0.0251472	0.34389	265151_at	At1g51340	--- | hypothetical protein similar to hypothetical protein GB:AAC28771; supported by cDNA: gi_16604696_gb_AY059793.1_
-1.43	10.72	-0.52	10.98	0.1	10.46	0	0.0005002	0.013275	0.0231728	0.330564	245956_s_at	At5g28540	BIP2 | BIP2; ATP binding
-1.43	6.41	-0.52	6.67	0.2	6.15	0.1	0.014716	0.0880659	0.0308644	0.387461	248469_at	At5g50820	anac097 | anac097 (Arabidopsis NAC domain containing protein 97); transcription factor
-1.43	9.33	-0.52	9.59	0.1	9.07	0	0.00092021	0.0182442	0.0257485	0.34856	248953_at	At5g45430	--- | serine/threonine-protein kinase Mak (male germ cell-associated kinase)-like protein ; supported by cDNA: gi_15450859_gb_AY054510.1_
-1.43	7.39	-0.52	7.65	0.1	7.13	0.1	0.0044529	0.0440546	0.027832	0.364855	250933_at	At5g03170	FLA11 | FLA11
-1.43	8.97	-0.52	9.23	0.4	8.71	0.3	0.260171	0.499023	0.0293049	0.376164	251039_at	At5g02020	--- | putative protein hypothetical protein T6H20.90 - Arabidopsis thaliana, EMBL:AL096859; supported by cDNA: gi_16648747_gb_AY058150.1_
-1.43	9.25	-0.52	9.5	0	8.99	0	0.00032834	0.0109406	0.0226813	0.327029	252132_at	At3g50790	--- | putative LEA protein Picea glauca late embryogenesis abundant protein (EMB8), PID:g1350545;supported by full-length cDNA: Ceres:36702.
-1.43	9.08	-0.52	9.33	0	8.82	0.1	0.00596762	0.0521538	0.0261049	0.352338	253600_at	At4g30810	scpl29 | scpl29 (serine carboxypeptidase-like 29); serine-type carboxypeptidase
-1.43	9.38	-0.52	9.64	0.2	9.12	0.1	0.0110671	0.0744883	0.0305675	0.385431	254020_at	At4g25700	BETA-OHASE 1 | BETA-OHASE 1 (BETA-HYDROXYLASE 1); carotene beta-ring hydroxylase
-1.43	9.41	-0.52	9.67	0.2	9.15	0	0.00945506	0.0679489	0.0273601	0.361369	254609_at	At4g18970	--- | Expressed protein ; supported by full-length cDNA: Ceres: 42850.
-1.43	8.52	-0.52	8.78	0.1	8.26	0.1	0.0135085	0.0833834	0.0288382	0.372691	254747_at	At4g13020	MHK | MHK; ATP binding / kinase/ protein kinase/ protein serine/threonine kinase
-1.43	9.85	-0.52	10.11	0.1	9.59	0.1	0.00933191	0.067568	0.0266567	0.356204	257299_at	At3g28050	--- | unknown protein ;supported by full-length cDNA: Ceres:6530.
-1.43	8.95	-0.52	9.21	0.1	8.69	0.1	0.00747668	0.0593813	0.0283228	0.368116	258495_at	At3g02690	--- | unknown protein ;supported by full-length cDNA: Ceres:35050.
-1.43	5.49	-0.52	5.75	0	5.24	0.2	0.0272625	0.127143	0.0305676	0.38522	259953_at	At1g74810	BOR5 | BOR5; anion exchanger
-1.43	8.34	-0.52	8.6	0	8.08	0.1	0.00180744	0.026243	0.025278	0.345058	260234_at	At1g74460	--- | putative lipase/acylhydrolase contains Pfam profile: PF00657 lipase/acylhydrolase with GDSL-like motif; similar to anther-specific pro-rich protein APG GB:P40603 [Brassica napus] (Plant J 1993 Jan;3(1):111-20);supported by full-length cDNA: Ceres:30001.
-1.43	9.44	-0.52	9.69	0.2	9.18	0.2	0.036065	0.151555	0.034185	0.414545	261500_at	At1g28400	--- | hypothetical protein predicted by genemark.hmm
-1.43	5.62	-0.52	5.88	0	5.36	0.2	0.00902501	0.0665139	0.0274038	0.361736	263404_s_at	At2g04100	--- | hypothetical protein similar to hypothetical protein GB:AAC27412
-1.43	9.82	-0.52	10.08	0.1	9.56	0.1	0.00368472	0.0394272	0.0246192	0.33993	263483_at	At2g04030	CR88 | CR88; ATP binding
-1.43	5	-0.52	5.25	0.1	4.74	0.2	0.052344	0.190456	0.0329889	0.406964	264068_at	At2g27990	BLH8 | BLH8 (BEL1-LIKE HOMEODOMAIN 8); DNA binding / transcription factor
-1.43	5.71	-0.52	5.97	0.1	5.45	0.1	0.00199382	0.0278753	0.0243902	0.338406	265634_at	At2g25530	--- | hypothetical protein predicted by genscan
-1.43	7.44	-0.52	7.69	0	7.18	0.2	0.0404726	0.162876	0.031187	0.390223	267307_at	At2g30210	LAC3 | LAC3 (laccase 3); laccase
-1.44	10.53	-0.52	10.79	0	10.26	0	0.00011901	0.00747828	0.0223057	0.323659	245952_at	At5g28500	--- | putative protein predicted proteins, Arabidopsis thaliana and Synechocystis sp.
-1.44	8.68	-0.52	8.94	0.1	8.42	0.1	0.00096825	0.0186379	0.0235167	0.331735	246276_at	At4g37270	HMA1 | HMA1; ATPase/ cadmium-transporting ATPase/ calcium-transporting ATPase/ copper-exporting ATPase/ zinc transporting ATPase
-1.44	10.32	-0.52	10.58	0.1	10.06	0.1	0.00108804	0.0199022	0.0244384	0.338869	247037_at	At5g67070	RALFL34 | RALFL34 (ralf-like 34); signal transducer
-1.44	8.09	-0.52	8.36	0.2	7.83	0.1	0.0527409	0.191146	0.037257	0.437156	247199_at	At5g65210	TGA1 | TGA1; DNA binding / calmodulin binding / transcription factor
-1.44	9.09	-0.52	9.35	0.1	8.82	0	0.00042685	0.012228	0.0220884	0.321324	248576_at	At5g49810	MMT | MMT; S-adenosylmethionine-dependent methyltransferase
-1.44	8.8	-0.52	9.06	0.1	8.54	0.1	0.0055414	0.0499122	0.0273366	0.361477	254680_at	At4g18130	PHYE | PHYE (PHYTOCHROME DEFECTIVE E); G-protein coupled photoreceptor/ protein histidine kinase/ signal transducer
-1.44	8.7	-0.52	8.96	0	8.44	0.2	0.00974328	0.0690629	0.0247372	0.341146	255011_at	At4g10040	CYTC-2 | CYTC-2 (cytochrome c-2); electron carrier/ heme binding / iron ion binding
-1.44	9.38	-0.52	9.64	0.3	9.11	0.6	0.35898	0.593659	0.0295132	0.377564	255742_at	At1g25560	TEM1 | TEM1 (TEMPRANILLO 1); transcription factor
-1.44	8.96	-0.52	9.22	0.1	8.7	0.1	0.00135136	0.0222947	0.0237975	0.334455	256305_at	At1g30400	MRP1 | MRP1 (ARABIDOPSIS THALIANA MULTIDRUG RESISTANCE-ASSOCIATED PROTEIN 1); ATPase, coupled to transmembrane movement of substances / xenobiotic-transporting ATPase
-1.44	6.21	-0.52	6.47	0	5.95	0.1	0.00568376	0.0507423	0.0262087	0.352488	256751_at	At3g27170	CLC-B | CLC-B (CHLORIDE CHANNEL B); anion channel/ voltage-gated chloride channel
-1.44	8.33	-0.52	8.59	0	8.07	0.1	0.00091735	0.0182271	0.0227483	0.327581	257822_at	At3g25230	ROF1 | ROF1 (ROTAMASE FKBP 1); FK506 binding / calmodulin binding / peptidyl-prolyl cis-trans isomerase
-1.44	5.41	-0.52	5.67	0	5.15	0.1	0.00054614	0.0138542	0.0236426	0.333099	258932_at	At3g10150	PAP16 | PAP16 (PURPLE ACID PHOSPHATASE 16); acid phosphatase/ protein serine/threonine phosphatase
-1.44	10.84	-0.52	11.1	0.4	10.58	0.6	0.378865	0.612466	0.0163581	0.269991	259231_at	At3g11410	PP2CA | PP2CA (ARABIDOPSIS THALIANA PROTEIN PHOSPHATASE 2CA); protein binding / protein serine/threonine phosphatase
-1.44	6.73	-0.52	6.99	0	6.47	0.1	0.00070158	0.0158977	0.0240184	0.33611	261742_at	At1g08390	--- | hypothetical protein predicted by genemark.hmm
-1.42	11.55	-0.51	11.8	0.1	11.3	0.1	0.00122887	0.0212998	0.0272124	0.360881	245803_at	At1g47128	RD21 | RD21 (responsive to dehydration 21); cysteine-type endopeptidase/ cysteine-type peptidase
-1.42	8.22	-0.51	8.48	0.1	7.97	0.2	0.0359121	0.151247	0.0334783	0.411001	246002_at	At5g20740	--- | ripening-related protein - like grip28 ripening-related protein, Vitis vinifera, EMBL:VVI237985;supported by full-length cDNA: Ceres:1710.
-1.42	7.67	-0.51	7.93	0.1	7.42	0.1	0.00245266	0.0312019	0.027809	0.364764	246058_at	At5g08430	--- | putative protein predicted proteins, Arabidopsis thaliana
-1.42	8.04	-0.51	8.29	0.1	7.79	0	0.00081176	0.0171376	0.0268566	0.357827	246553_at	At5g15440	EDL1 | EDL1 (EID1-like 1)
-1.42	11.61	-0.51	11.86	0	11.35	0	0.00044594	0.01242	0.025587	0.347612	247813_at	At5g58330	--- | NADP-dependent malate dehydrogenase ;supported by full-length cDNA: Ceres:25200.
-1.42	7.21	-0.51	7.47	0.1	6.96	0.1	0.00536893	0.0489861	0.0299086	0.379853	248132_at	At5g54840	SGP1 | SGP1; GTP binding
-1.42	6.02	-0.51	6.27	0.1	5.77	0	0.00208742	0.0285205	0.0278464	0.364834	251896_at	At3g54390	--- | putative protein predicted proteins, Arabidopsis thaliana;supported by full-length cDNA: Ceres:106702.
-1.42	7.35	-0.51	7.61	0.3	7.1	0.1	0.0842632	0.253434	0.0390296	0.448948	253249_at	At4g34680	--- | GATA transcription factor 3
-1.42	8.36	-0.51	8.62	0.1	8.11	0.1	0.0022649	0.0299666	0.0281508	0.367346	253278_at	At4g34220	--- | receptor protein kinase - like protein protein kinase TMKL1, Arabidopsis thaliana, PID:E353150; supported by cDNA: gi_14334871_gb_AY035109.1_
-1.42	6.58	-0.51	6.84	0.1	6.33	0	0.00052427	0.0135894	0.0234266	0.331078	254601_at	At4g19020	CMT2 | CMT2 (chromomethylase 2); DNA binding / chromatin binding
-1.42	10.22	-0.51	10.48	0	9.97	0	0.00031604	0.0107757	0.0245503	0.339801	254740_s_at	At4g13890	--- | glycine hydroxymethyltransferase - like protein glycine hydroxymethyltransferase, Homo sapiens, PIR2:A46746
-1.42	6.08	-0.51	6.34	0.2	5.83	0.1	0.0261871	0.124184	0.0345406	0.417526	256750_at	At3g27150	--- | unknown protein contains Pfam profile: PF01344 kelch motif
-1.42	7.08	-0.51	7.34	0	6.83	0.1	0.00073968	0.0163332	0.0256179	0.34741	256877_at	At3g26470	--- | unknown protein ;supported by full-length cDNA: Ceres:4836.
-1.42	7.99	-0.51	8.25	0.1	7.74	0.2	0.0291904	0.132267	0.0337764	0.412883	256934_at	At3g22530	--- | unknown protein contains Pfam profile:PF00011 HSP20:Hsp20/alpha crystallin family;supported by full-length cDNA: Ceres:14572.
-1.42	7.58	-0.51	7.83	0	7.32	0.1	0.00218695	0.0294053	0.0254692	0.34663	256978_at	At3g21110	PUR7 | PUR7 (PURIN 7); phosphoribosylaminoimidazolesuccinocarboxamide synthase
-1.42	8.24	-0.51	8.5	0.1	7.99	0.1	0.0102184	0.0712132	0.0313589	0.391943	257723_at	At3g18500	--- | hypothetical protein predicted by genemark.hmm
-1.42	6.8	-0.51	7.06	0.1	6.55	0.1	0.00182784	0.0264214	0.0270862	0.360254	258923_at	At3g10450	SCPL7 | SCPL7 (SERINE CARBOXYPEPTIDASE-LIKE 7); serine-type carboxypeptidase
-1.42	9.14	-0.51	9.4	0.4	8.89	0.6	0.406884	0.63573	0.0255425	0.347213	260427_at	At1g72430	--- | hypothetical protein predicted by genefinder;supported by full-length cDNA: Ceres:99920.
-1.42	9.96	-0.51	10.22	0.1	9.71	0.1	0.0201068	0.105458	0.0312291	0.390535	260570_at	At2g43710	SSI2 | SSI2; acyl-[acyl-carrier-protein] desaturase/ stearoyl-CoA 9-desaturase
-1.42	8.94	-0.51	9.2	0.1	8.69	0.1	0.00616707	0.0529834	0.0287439	0.371683	261376_at	At1g18660	--- | hypothetical protein contains similarity to zinc finger protein GI:1399465 from [Cryptosporidium parvum];supported by full-length cDNA: Ceres:205719.
-1.42	11.36	-0.51	11.61	0	11.1	0.1	0.00085031	0.0175208	0.0241268	0.3368	262944_at	At1g79550	PGK | PGK (PHOSPHOGLYCERATE KINASE); phosphoglycerate kinase
-1.42	6.36	-0.51	6.61	0	6.1	0.3	0.0987519	0.279852	0.0335381	0.411514	266155_at	At1g64950	CYP89A5 | CYP89A5; electron carrier/ heme binding / iron ion binding / monooxygenase/ oxygen binding
-1.42	6.8	-0.51	7.05	0	6.54	0.1	0.00344165	0.0377242	0.0276205	0.363336	267402_at	At2g26180	IQD6 | IQD6 (IQ-domain 6); calmodulin binding
-1.43	4.33	-0.51	4.59	0.1	4.08	0.1	0.0017334	0.0257583	0.0249336	0.3422	245874_at	At1g26250	--- | unknown protein
-1.43	9.17	-0.51	9.43	0.2	8.91	0.1	0.0164817	0.093928	0.0321233	0.399091	246158_at	At5g19855	--- | Expressed protein ; supported by full-length cDNA: Ceres: 42402.
-1.43	7.77	-0.51	8.03	0.1	7.52	0.1	0.00838771	0.0634994	0.0282234	0.367452	246930_at	At5g25220	KNAT3 | KNAT3 (KNOTTED1-LIKE HOMEOBOX GENE 3); transcription activator/ transcription factor
-1.43	7.95	-0.51	8.21	0.1	7.69	0	0.00049446	0.0131912	0.0248914	0.342031	247380_at	At5g63380	--- | 4-coumarate-CoA ligase-like protein
-1.43	8.14	-0.51	8.39	0.3	7.88	0.2	0.12207	0.317277	0.0365256	0.43079	247903_at	At5g57340	--- | unknown protein ; supported by cDNA: gi_16226274_gb_AF428289.1_AF428289
-1.43	5.41	-0.51	5.67	0.1	5.15	0	0.00103983	0.0194579	0.0256033	0.347419	248924_at	At5g45960	--- | GDSL-motif lipase/hydrolase-like protein ;supported by full-length cDNA: Ceres:115897.
-1.43	8.49	-0.51	8.75	0	8.24	0.1	0.00074998	0.0164332	0.0249982	0.342673	250253_at	At5g13640	PDAT | ATPDAT; phosphatidylcholine-sterol O-acyltransferase
-1.43	4.41	-0.51	4.66	0.2	4.15	0.2	0.0391958	0.159596	0.0353031	0.423155	250882_at	At5g04000	--- | putative protein ;supported by full-length cDNA: Ceres:257390.
-1.43	4.94	-0.51	5.19	0.1	4.68	0.1	0.00620928	0.0530596	0.0290089	0.374049	252054_at	At3g52540	OFP18 | OFP18 (OVATE FAMILY PROTEIN 18)
-1.43	11.27	-0.51	11.53	0.1	11.01	0.1	0.00128223	0.0217921	0.0254425	0.346474	253235_at	At4g34350	HDR | HDR (4-HYDROXY-3-METHYLBUT-2-ENYL DIPHOSPHATE REDUCTASE); 4-hydroxy-3-methylbut-2-en-1-yl diphosphate reductase/ 4-hydroxy-3-methylbut-2-en-1-yl diphosphate synthase
-1.43	7.9	-0.51	8.16	0.1	7.65	0	0.00170676	0.0255453	0.0271307	0.360426	253746_at	At4g29100	--- | putative protein hypothetical protein - Arabidopsis thaliana, PID:g4337210
-1.43	11.85	-0.51	12.11	0	11.6	0.1	0.00042619	0.012228	0.0240154	0.336275	254623_at	At4g18480	CHLI1 | CHLI1; ATPase/ magnesium chelatase
-1.43	10.46	-0.51	10.72	0.1	10.2	0	0.00262152	0.0322877	0.026753	0.357072	255809_at	At4g10300	--- | putative protein predicted protein, Arabidopsis thaliana; supported by full-length cDNA: Ceres: 1489.
-1.43	7.48	-0.51	7.74	0.2	7.23	0.1	0.049568	0.184355	0.036325	0.429534	256548_at	At3g14770	--- | hypothetical protein contains similarity to MtN3(nodulin) protein GB:Y08726 GI:1619601 from [Medicago truncatula]; supported by cDNA: gi_15809922_gb_AY054229.1_
-1.43	8.02	-0.51	8.27	0	7.76	0.2	0.0177141	0.0978823	0.0288984	0.373046	256937_at	At3g22620	--- | hypothetical protein predicted by genemark.hmm; supported by cDNA: gi_14334663_gb_AY035005.1_
-1.43	10.86	-0.51	11.12	0.1	10.61	0	0.00107105	0.0197659	0.0261582	0.352224	257033_at	At3g19170	ATPREP1 | ATPREP1 (PRESEQUENCE PROTEASE 1); metalloendopeptidase
-1.43	8.42	-0.51	8.68	0.1	8.17	0.1	0.00530409	0.0487071	0.0280987	0.367507	257213_at	At3g15020	--- | mitochondrial NAD-dependent malate dehydrogenase, putative similar to mitochondrial NAD-dependent malate dehydrogenase GB:CAA10320 [Arabidopsis thaliana];supported by full-length cDNA: Ceres:34499.
-1.43	7.37	-0.51	7.63	0.1	7.12	0.2	0.0291785	0.132252	0.0274448	0.361859	258270_at	At3g15650	--- | putative lysophospholipase similar to lysophospholipase GB:AAD52700 [Schistosoma japonicum]
-1.43	7.97	-0.51	8.22	0.1	7.71	0.1	0.00123651	0.0213524	0.0242653	0.337289	259334_at	At3g03790	--- | unknown protein similar to hect domain and RLD 2 GB:NP_004658 [Homo sapiens]
-1.43	5.77	-0.51	6.03	0.3	5.52	1	0.569916	0.75826	0.00563244	0.145995	262236_at	At1g48330	--- | hypothetical protein similar to hypothetical protein GI:9294146 from [Arabidopsis thaliana]
-1.43	6.81	-0.51	7.07	0.1	6.56	0.2	0.0406328	0.163223	0.0348512	0.419502	262317_at	At2g48140	EDA4 | EDA4 (embryo sac development arrest 4); lipid binding
-1.43	9.06	-0.51	9.32	0	8.8	0.1	0.00069741	0.0158602	0.0243078	0.337674	263760_at	At2g21280	SULA | SULA; binding / catalytic/ coenzyme binding
-1.43	6.34	-0.51	6.6	0.2	6.09	0.1	0.0307303	0.136879	0.0339725	0.413728	264489_at	At1g27370	--- | putative squamosa-promoter binding protein 2 similar to GB:CAB56577
-1.43	11.65	-0.51	11.9	0	11.39	0.2	0.0389374	0.158969	0.0307034	0.386503	265615_at	At2g25450	--- | putative dioxygenase ; supported by cDNA: gi_15292706_gb_AY050787.1_
-1.43	6.19	-0.51	6.44	0.1	5.93	0.2	0.0503916	0.185872	0.0298497	0.379739	266338_at	At2g32400	GLR5 | GLR5 (GLUTAMATE RECEPTOR 5); intracellular ligand-gated ion channel
-1.41	11.84	-0.5	12.09	0.1	11.59	0.2	0.0532349	0.192286	0.0376765	0.440492	245009_at	rps4.chloroplast	--- | ribosomal protein S4
-1.41	7.34	-0.5	7.59	0.1	7.09	0.1	0.00560315	0.0502982	0.0298695	0.379568	245818_at	At1g26100	--- | cytochrome b561, putative similar to cytochrome b561 GI:291 from (Bos taurus)
-1.41	8.98	-0.5	9.23	0	8.74	0.1	0.00168018	0.0252991	0.0281085	0.367425	246110_at	At5g20140	--- | putative protein predicted proteins - Arabidopsis thaliana
-1.41	4.41	-0.5	4.66	0	4.16	0	0.00031919	0.0108344	0.0270329	0.359755	246700_at	At5g28030	--- | cysteine synthase - like cysteine synthase, Arabidopsis thaliana, EMBL:AB024283;supported by full-length cDNA: Ceres:108171.
-1.41	11.06	-0.5	11.3	0.1	10.81	0.3	0.109025	0.296889	0.0395346	0.451796	247585_at	At5g60680	--- | putative protein predicted proteins, Arabidopsis thaliana;supported by full-length cDNA: Ceres:16638.
-1.41	9.59	-0.5	9.84	0	9.34	0	0.00014797	0.00830153	0.0248412	0.341548	248155_at	At5g54390	AHL | AHL (ARABIDOPSIS HAL2-LIKE); 3(2),5-bisphosphate nucleotidase/ inositol or phosphatidylinositol phosphatase
-1.41	7.77	-0.5	8.01	0	7.52	0.1	0.00424848	0.0428417	0.0277733	0.364714	248531_at	At5g49950	--- | putative protein contains similarity to alpha/beta hydrolase; supported by cDNA: gi_13877626_gb_AF370514.1_AF370514
-1.41	8.71	-0.5	8.96	0.1	8.46	0.1	0.0135256	0.0834285	0.0270069	0.359619	248619_at	At5g49630	AAP6 | AAP6 (AMINO ACID PERMEASE 6); acidic amino acid transmembrane transporter/ amino acid transmembrane transporter/ neutral amino acid transmembrane transporter
-1.41	9.76	-0.5	10.02	0.2	9.51	0.1	0.026364	0.124712	0.0357135	0.425836	248684_at	At5g48485	DIR1 | DIR1 (DEFECTIVE IN INDUCED RESISTANCE 1); lipid binding / lipid transporter
-1.41	5.26	-0.5	5.51	0.1	5.01	0.4	0.181273	0.403016	0.0378448	0.441781	248752_at	At5g47600	--- | unknown protein
-1.41	6.28	-0.5	6.53	0	6.03	0.3	0.0941934	0.271762	0.0382955	0.444766	248790_at	At5g47450	TIP2;3 | AtTIP2;3; ammonia transporter/ methylammonium transmembrane transporter/ water channel
-1.41	5.64	-0.5	5.89	0.1	5.39	0.2	0.0686743	0.223365	0.042276	0.469711	250980_at	At5g03130	--- | putative protein
-1.41	6.8	-0.5	7.05	0.1	6.55	0.1	0.0147747	0.0882234	0.0296886	0.378745	252365_at	At3g48350	--- | Expressed protein ; supported by full-length cDNA: Ceres: 151603.
-1.41	9.04	-0.5	9.29	0.2	8.79	0.2	0.0444845	0.172086	0.038336	0.444106	253548_at	At4g30993	--- | Expressed protein ; supported by full-length cDNA: Ceres: 37878.
-1.41	7.47	-0.5	7.71	0.1	7.22	0.1	0.00256454	0.0318611	0.0298378	0.379799	253589_at	At4g30825	--- | puative protein membrane-associated salt-inducible protein, Nicotiana tabacum
-1.41	8.37	-0.5	8.62	0	8.12	0.1	0.00062442	0.0149299	0.026672	0.356199	254535_at	At4g19710	AK-HSDH II | bifunctional aspartate kinase/homoserine dehydrogenase, putative / AK-HSDH, putative
-1.41	8.24	-0.5	8.49	0.1	7.99	0	0.00507055	0.0475934	0.0308756	0.387388	254545_at	At4g19830	--- | putative protein FKBP-type peptidyl-prolyl cis-trans isomerase,Synechocystis sp., PIR2:S75144
-1.41	7.57	-0.5	7.82	0.1	7.32	0.2	0.0476642	0.180041	0.0372021	0.436962	254649_at	At4g18570	--- | pherophorin - like protein pherophorin-S, Volvox carteri, PIR:T10798
-1.41	6.84	-0.5	7.09	0.1	6.59	0.1	0.00621338	0.0530615	0.0293026	0.376347	256713_at	At2g34060	--- | putative peroxidase
-1.41	8.91	-0.5	9.16	0.1	8.66	0.1	0.00679843	0.056003	0.0282648	0.367571	256933_at	At3g22600	--- | unknown protein contains Pfam profile:PF00279 LTP:Plant lipid transfer protein family;supported by full-length cDNA: Ceres:19287.
-1.41	9.11	-0.5	9.36	0.1	8.86	0.2	0.0365254	0.152647	0.0364202	0.430214	257297_at	At3g28040	--- | unknown protein contains Pfam profiles: PF00560 leucine rich repeat, PF00069 eukaryotic protein kinase domain
-1.41	8.02	-0.5	8.27	0.2	7.78	0.1	0.0241407	0.118318	0.0362008	0.428956	257635_at	At3g26280	CYP71B4 | CYP71B4; electron carrier/ heme binding / iron ion binding / monooxygenase/ oxygen binding
-1.41	7.37	-0.5	7.62	0.1	7.12	0	0.00079569	0.0169435	0.0272991	0.36119	257706_at	At3g12685	--- | Expressed protein ; supported by cDNA: gi_15810238_gb_AY056158.1_
-1.41	7.61	-0.5	7.86	0.1	7.36	0.5	0.310696	0.549293	0.0467272	0.49322	257748_at	At3g18710	PUB29 | PUB29 (PLANT U-BOX 29); ubiquitin-protein ligase
-1.41	7.81	-0.5	8.06	0.1	7.56	0.2	0.0266064	0.125256	0.03591	0.427509	258511_at	At3g06590	--- | unknown protein ;supported by full-length cDNA: Ceres:9391.
-1.41	7.75	-0.5	8	0	7.5	0.2	0.0117043	0.0768052	0.0277882	0.3647	258651_at	At3g09920	PIP5K9 | PIP5K9 (PHOSPHATIDYL INOSITOL MONOPHOSPHATE 5 KINASE); 1-phosphatidylinositol-4-phosphate 5-kinase/ ATP binding / phosphatidylinositol phosphate kinase
-1.41	9.26	-0.5	9.51	0	9.01	0	0.00019676	0.00908541	0.0264358	0.354289	259038_at	At3g09210	PTAC13 | PTAC13 (PLASTID TRANSCRIPTIONALLY ACTIVE13); transcription elongation regulator
-1.41	5.91	-0.5	6.16	0.2	5.66	0.1	0.034838	0.148201	0.0379334	0.441685	259854_at	At1g72200	--- | RING-H2 zinc finger protein ATL3, putative similar to GI:4928397 from [Arabidopsis thaliana] (Plant Mol. Biol. 40 (4), 579-590 (1999))
-1.41	9.01	-0.5	9.26	0.1	8.76	0.1	0.00915609	0.0670467	0.0327	0.404056	261084_at	At1g07440	--- | tropinone reductase-I, putative similar to GB:L20473 from [Datura stramonium] (Proc. Natl. Acad. Sci. U.S.A. 90, 9591-9595 (1993)); supported by cDNA: gi_13605590_gb_AF361621.1_AF361621
-1.41	7.76	-0.5	8.01	0.1	7.51	0.1	0.00482061	0.0461621	0.0272859	0.361436	261953_at	At1g64440	RHD1 | RHD1 (ROOT HAIR DEFECTIVE 1); UDP-glucose 4-epimerase/ protein dimerization
-1.41	5.11	-0.5	5.36	0.1	4.86	0.1	0.00193435	0.0273883	0.0281815	0.367536	262543_at	At1g34245	--- | Expressed protein ; supported by full-length cDNA: Ceres: 27688.
-1.41	8.58	-0.5	8.83	0.3	8.34	0.2	0.192741	0.418308	0.0350292	0.420978	263866_at	At2g36950	--- | putative farnesylated protein ;supported by full-length cDNA: Ceres:19570.
-1.41	6.48	-0.5	6.73	0.1	6.23	0.1	0.00275174	0.0331925	0.0285338	0.370015	265051_at	At1g52100	--- | jasmonate inducible protein, putative similar to jasmonate inducible protein GI:9279645 from [Arabidopsis thaliana]; contains non-consensus AG donor splice site at exon3
-1.42	10.25	-0.5	10.5	0.1	9.99	0.1	0.00257908	0.0319896	0.027352	0.361472	245284_at	At4g14210	PDS3 | PDS3 (PHYTOENE DESATURASE 3); phytoene dehydrogenase
-1.42	7.53	-0.5	7.78	0	7.28	0.3	0.0945645	0.272213	0.0368977	0.434057	245352_at	At4g15490	UGT84A3 | UGT84A3; UDP-glycosyltransferase/ sinapate 1-glucosyltransferase/ transferase, transferring glycosyl groups
-1.42	7.96	-0.5	8.21	0.1	7.7	0.2	0.0129682	0.0813319	0.0294222	0.377034	247755_at	At5g59090	ATSBT4.12 | ATSBT4.12; identical protein binding / serine-type endopeptidase
-1.42	8.51	-0.5	8.76	0	8.26	0.1	0.00037154	0.0116873	0.0253392	0.345687	248305_at	At5g52560	ATUSP | ATUSP (ARABIDOPSIS THALIANA UDP-SUGAR PYROPHOSPHORYLASE); UTP-monosaccharide-1-phosphate uridylyltransferase/ UTP:arabinose-1-phosphate uridylyltransferase/ UTP:galactose-1-phosphate uridylyltransferase/ UTP:glucose-1-phosphate uridylyltransferase/ UTP:xy
-1.42	8.65	-0.5	8.9	0.1	8.39	0	0.00087693	0.0177578	0.0261171	0.352296	249152_s_at	At5g43370	APT1 | APT1 (ARABIDOPSIS PHOSPHATE TRANSPORTER 1); carbohydrate transmembrane transporter/ inorganic phosphate transmembrane transporter/ phosphate transmembrane transporter/ sugar:hydrogen symporter
-1.42	8.73	-0.5	8.98	0	8.47	0.1	0.00058649	0.0144003	0.0261205	0.352132	253903_at	At4g27180	ATK2 | ATK2 (ARABIDOPSIS THALIANA KINESIN 2); microtubule binding / microtubule motor
-1.42	9.42	-0.5	9.67	0.1	9.17	0.1	0.00771035	0.0603873	0.0301499	0.381431	253951_at	At4g26860	--- | putative Proline synthetase associated protein Proline synthetase associated - Homo sapiens, PID:d1037830;supported by full-length cDNA: Ceres:11679.
-1.42	8.4	-0.5	8.65	0.1	8.15	0.1	0.00329816	0.0368454	0.0272938	0.36133	254585_at	At4g19500	--- | resistence protein - like downy mildew resistance protein RPP5, Arabidopsis thaliana, PATX:G2109275
-1.42	7.24	-0.5	7.49	0.4	6.99	0.2	0.171058	0.388248	0.0415434	0.465196	255854_at	At1g67050	--- | unknown protein ;supported by full-length cDNA: Ceres:12461.
-1.42	7.34	-0.5	7.59	0.3	7.09	0.3	0.197559	0.424764	0.0369931	0.434731	259143_at	At3g10190	--- | calmodulin-like protein similar to calmodulin GB:AAA34015 [Glycine max], Pfam HMM hit: EF hand
-1.42	5.49	-0.5	5.74	0.1	5.24	0.2	0.0471787	0.178762	0.0298522	0.379559	260170_at	At1g71890	SUC5 | SUC5; carbohydrate transmembrane transporter/ sucrose:hydrogen symporter/ sugar:hydrogen symporter
-1.42	7.32	-0.5	7.57	0.1	7.07	0.1	0.00920476	0.0671444	0.0316284	0.394447	260260_at	At1g68540	--- | putative reductase similar to cinnamoyl CoA reductase GB:CAA12276 [Populus balsamifera subsp. trichocarpa], aldehyde reductase GB:AAD53967 [Vigna radiata], dihydroflavonol 4-reductase GB:BAA12723 [Rosa hybrida]
-1.42	7.77	-0.5	8.02	0.1	7.52	0.1	0.00568319	0.0507423	0.0262352	0.352636	260719_at	At1g48090	--- | unknown protein
-1.42	6.05	-0.5	6.3	0	5.8	0.3	0.109722	0.298088	0.0425841	0.471984	262479_at	At1g11130	SUB | SUB (STRUBBELIG); protein binding / receptor signaling protein serine/threonine kinase
-1.42	8.91	-0.5	9.16	0.1	8.66	0.2	0.0176445	0.0976633	0.0317766	0.396079	264374_at	At2g25180	ARR12 | ARR12 (ARABIDOPSIS RESPONSE REGULATOR 12); transcription factor/ two-component response regulator
-1.42	7.8	-0.5	8.05	0	7.55	0.1	0.00130378	0.0219154	0.0252458	0.344824	264608_at	At1g04710	PKT4 | PKT4 (PEROXISOMAL 3-KETOACYL-COA THIOLASE 4); acetyl-CoA C-acyltransferase/ catalytic
-1.42	7.41	-0.5	7.66	0	7.16	0.1	0.00108316	0.0198609	0.0260637	0.351991	264890_at	At1g23180	--- | unknown protein
-1.42	6.51	-0.5	6.76	0.2	6.26	0.1	0.0367506	0.153167	0.0362555	0.429158	266760_at	At2g46870	NGA1 | NGA1 (NGATHA1); transcription factor
-1.42	6.85	-0.5	7.1	0.1	6.6	0.1	0.00180072	0.0262335	0.0250188	0.342751	266860_at	At2g26870	--- | putative phospholipase C
-1.42	10.68	-0.5	10.93	0.1	10.42	0	0.00060149	0.0146113	0.0262062	0.352663	267430_at	At2g34860	EDA3 | EDA3 (embryo sac development arrest 3); heat shock protein binding / unfolded protein binding
-1.4	7.83	-0.49	8.08	0.1	7.59	0.3	0.0782766	0.24233	0.0422439	0.470041	245383_at	At4g17810	--- | SUPERMAN like protein
-1.4	4.34	-0.49	4.59	0	4.1	0	0.00046711	0.0127754	0.0281087	0.367216	246535_at	At5g15900	--- | putative protein several hypothetical proteins - Arabidopsis thaliana
-1.4	6.24	-0.49	6.49	0.1	6	0.1	0.00797156	0.0614502	0.0347239	0.419075	246983_at	At5g67200	--- | receptor protein kinase-like protein ; supported by cDNA: gi_16649054_gb_AY059897.1_
-1.4	8.99	-0.49	9.23	0.1	8.74	0.1	0.0136485	0.0838465	0.0347393	0.418818	247943_at	At5g57170	--- | light-inducible protein ATLS1-like ;supported by full-length cDNA: Ceres:1152.
-1.4	4.48	-0.49	4.72	0	4.23	0.2	0.0251505	0.12126	0.037221	0.436959	249600_s_at	At5g38000	--- | oxidoreductase-like protein zeta-crystallin homologue, putative NADPH oxidoreductase - Arabidopsis thaliana, EMBL:Z49768
-1.4	8.42	-0.49	8.66	0.1	8.17	0.2	0.0152101	0.0893951	0.0338469	0.413081	250433_at	At5g10400	--- | histone H3 - like protein histone H3, Arabidopsis thaliana, PIR:S06250
-1.4	8.59	-0.49	8.84	0.1	8.35	0.1	0.00424666	0.0428417	0.0321259	0.398907	250434_at	At5g10390	--- | histone H3 - like protein histone H3, Arabidopsis thaliana, PIR:S06250
-1.4	6.39	-0.49	6.63	0.2	6.14	0.2	0.0698488	0.225561	0.0430139	0.47307	251317_at	At3g61490	--- | putative protein polygalacturonase - Zea mays, EMBL:ZMPGAL3
-1.4	8.96	-0.49	9.2	0.1	8.71	0.1	0.00938006	0.0676598	0.0324989	0.402225	251918_at	At3g54040	--- | photoassimilate-responsive protein PAR-1b -like protein photoassimilate-responsive protein PAR-1b precursor, common tobacco, PIR:S62699
-1.4	8.94	-0.49	9.19	0.1	8.7	0.1	0.00761637	0.0599583	0.0341373	0.414408	253337_at	At4g33470	hda14 | hda14 (histone deacetylase 14); histone deacetylase
-1.4	8.99	-0.49	9.23	0	8.74	0.1	0.00087716	0.0177578	0.0277078	0.364065	253705_at	At4g29130	HXK1 | HXK1 (HEXOKINASE 1); ATP binding / fructokinase/ glucokinase/ hexokinase
-1.4	4.56	-0.49	4.81	0.2	4.32	0.1	0.0654979	0.217619	0.0434676	0.476452	254735_at	At4g13810	AtRLP47 | AtRLP47 (Receptor Like Protein 47); protein binding
-1.4	10.34	-0.49	10.59	0	10.1	0	0.00047509	0.012855	0.0282327	0.367363	255302_at	At4g04830	ATMSRB5 | methionine sulfoxide reductase domain-containing protein / SeIR domain-containing protein
-1.4	4.63	-0.49	4.88	0.2	4.39	0.1	0.0280407	0.129156	0.0365655	0.430816	255377_at	At4g03500	--- | hypothetical protein
-1.4	8.98	-0.49	9.22	0	8.74	0	0.00037644	0.0117785	0.0286792	0.371267	256075_at	At1g18150	ATMPK8 | ATMPK8; MAP kinase
-1.4	6.88	-0.49	7.12	0.1	6.63	0.1	0.00190515	0.0272025	0.0296274	0.378176	257396_at	At2g20875	EPF1 | EPF1 (EPIDERMAL PATTERNING FACTOR 1)
-1.4	7.92	-0.49	8.16	0.1	7.67	0.2	0.0362859	0.152007	0.0391555	0.449716	257714_at	At3g27360	--- | histone H3, putative similar to histone H3 GB:P05203 [Petroselinum crispum]; supported by cDNA: gi_14335141_gb_AY037250.1_
-1.4	7.1	-0.49	7.34	0.1	6.86	0.1	0.0121482	0.0785658	0.0348096	0.419223	257880_at	At3g16910	AAE7 | AAE7 (ACYL-ACTIVATING ENZYME 7); AMP binding / acetate-CoA ligase
-1.4	6.9	-0.49	7.14	0	6.65	0.2	0.0277862	0.128587	0.0336728	0.412501	258037_at	At3g21230	4CL5 | 4CL5 (4-coumarate:CoA ligase 5); 4-coumarate-CoA ligase
-1.4	7.74	-0.49	7.98	0.1	7.49	0.1	0.00176815	0.026013	0.0311549	0.390035	258976_at	At3g01980	--- | putative dehydrogenase contains Pfam profiles: PF00106 short chain dehydrogenase, PF00678 short chain dehydrogenase reductase C-terminus; supported by full-length cDNA: Ceres: 42644.
-1.4	9.24	-0.49	9.48	0.2	8.99	0.1	0.0398151	0.161041	0.0421299	0.46923	259165_at	At3g01470	ATHB-1 | ATHB-1 (ARABIDOPSIS THALIANA HOMEOBOX 1); DNA binding / protein homodimerization/ sequence-specific DNA binding / transcription activator/ transcription factor
-1.4	11.5	-0.49	11.74	0.1	11.25	0.2	0.039017	0.15918	0.034134	0.414588	259640_at	At1g52400	BGLU18 | BGLU18 (BETA GLUCOSIDASE 18); catalytic/ cation binding / hydrolase, hydrolyzing O-glycosyl compounds
-1.4	11.73	-0.49	11.97	0.1	11.49	0.1	0.00158308	0.0242838	0.0299209	0.379797	259838_at	At1g52220	--- | unknown protein ;supported by full-length cDNA: Ceres:21305.
-1.4	9.42	-0.49	9.66	0.2	9.17	0.3	0.134916	0.336	0.0398362	0.452973	260266_at	At1g68520	--- | putative B-box zinc finger protein contains Pfam profile: PF00643 B-box zinc finger;supported by full-length cDNA: Ceres:108109.
-1.4	12.13	-0.49	12.37	0.1	11.88	0.1	0.00375488	0.0398924	0.0323083	0.400517	261410_at	At1g07610	MT1C | MT1C; copper ion binding
-1.4	8.76	-0.49	9.01	0	8.52	0	0.00039526	0.0119257	0.0292544	0.375939	262397_at	At1g49380	--- | hypothetical protein predicted by genemark.hmm;supported by full-length cDNA: Ceres:230.
-1.4	11.83	-0.49	12.08	0	11.59	0.1	0.00138969	0.0225683	0.0301719	0.381285	264372_at	At1g11840	ATGLX1 | ATGLX1 (GLYOXALASE I HOMOLOG); lactoylglutathione lyase/ metal ion binding
-1.4	7.38	-0.49	7.62	0.3	7.13	0.4	0.278199	0.517261	0.0232282	0.330322	264783_at	At1g08650	PPCK1 | PPCK1 (PHOSPHOENOLPYRUVATE CARBOXYLASE KINASE); kinase/ protein serine/threonine kinase
-1.4	12.55	-0.49	12.79	0	12.31	0.1	0.00249642	0.0314952	0.0285427	0.36992	AFFX-r2-At-GAPDH-5_s_at	AFFX-r2-At-GAPDH-5	--- | Arabidopsis thaliana /REF=M64116 /DEF=glyceraldehyde 3-phosphate dehydrogenase C subunit (GapC) gene, complete cds /LEN=1295 (-5, -3 represent transcript regions 5 prime and 3 prime respectively)
-1.41	12.09	-0.49	12.33	0.1	11.84	0.2	0.0510372	0.187581	0.0389275	0.448453	245004_at	ycf9	--- | hypothetical protein
-1.41	7.35	-0.49	7.6	0	7.11	0.1	0.00659953	0.0550604	0.0301373	0.381483	246837_at	At5g26665	--- | pectin acetylesterase precursor - like protein pectinacetylesterase precursor, Vigna radiata, PIR:S68805
-1.41	6.59	-0.49	6.83	0.2	6.34	0.3	0.109356	0.297353	0.0392498	0.450573	247087_at	At5g66330	--- | putative protein contains similarity to elicitor-inducible receptor-like protein
-1.41	10.7	-0.49	10.95	0.1	10.45	0.1	0.00966197	0.0687214	0.0336437	0.412365	247931_at	At5g57040	--- | putative protein similar to unknown protein (gb|AAD55473.1);supported by full-length cDNA: Ceres:7233.
-1.41	8.75	-0.49	9	0	8.51	0.3	0.0672192	0.220597	0.0403823	0.456452	247965_at	At5g56540	AGP14 | AGP14 (ARABINOGALACTAN PROTEIN 14)
-1.41	8.67	-0.49	8.91	0.1	8.42	0.2	0.0263994	0.124854	0.0342231	0.414566	248912_at	At5g45670	--- | GDSL-motif lipase/hydrolase-like protein ;supported by full-length cDNA: Ceres:18389.
-1.41	6.49	-0.49	6.73	0	6.24	0.2	0.0182728	0.0997156	0.0323474	0.400784	250293_s_at	At5g13360	--- | auxin reponsive - like protein Nt-gh3 deduced protein, Nicotiana tabacum, EMBL:AF123503
-1.41	6.89	-0.49	7.13	0.1	6.64	0.2	0.0244395	0.119218	0.0361908	0.42906	250881_at	At5g04080	--- | putative protein
-1.41	5.17	-0.49	5.42	0.1	4.93	0.2	0.0274709	0.127649	0.0368067	0.433209	252316_at	At3g48700	ATCXE13 | ATCXE13 (ARABIDOPSIS THALIANA CARBOXYESTERASE 13); hydrolase
-1.41	11.97	-0.49	12.21	0.2	11.72	0.2	0.0849539	0.254916	0.0387649	0.447257	253125_at	At4g36040	--- | DnaJ-like protein DnaJ-like protein, Phaseolus vulgaris, PATX:G1684851
-1.41	6.9	-0.49	7.15	0.2	6.65	0.4	0.190475	0.415577	0.0438592	0.478903	253209_at	At4g34830	--- | putative protein membrane-associated salt-inducible protein, Nicotiana tabacum, PIR:T02047
-1.41	8.42	-0.49	8.67	0	8.17	0.1	0.00306235	0.0352255	0.0283741	0.368572	253495_at	At4g31850	PGR3 | PGR3 (PROTON GRADIENT REGULATION 3)
-1.41	6.4	-0.49	6.65	0.1	6.15	0.1	0.00179784	0.0262335	0.0259355	0.350675	254710_at	At4g18050	PGP9 | PGP9 (P-GLYCOPROTEIN 9); ATPase, coupled to transmembrane movement of substances
-1.41	9.8	-0.49	10.04	0	9.55	0	0.00016818	0.00856352	0.0276238	0.36317	254789_at	At4g12880	--- | blue copper-binding protein, 15K (lamin) ;supported by full-length cDNA: Ceres:41510.
-1.41	11.44	-0.49	11.68	0.1	11.19	0.1	0.0108384	0.0736441	0.0339232	0.413569	255674_at	At4g00430	PIP1;4 | PIP1;4 (PLASMA MEMBRANE INTRINSIC PROTEIN 1;4); water channel
-1.41	8.89	-0.49	9.13	0.2	8.64	0.1	0.0302202	0.1355	0.0375614	0.439823	255960_at	At1g22140	--- | unknown protein ; supported by cDNA: gi_16648676_gb_AY058114.1_
-1.41	5.87	-0.49	6.12	0	5.62	0.4	0.14547	0.352309	0.0440763	0.479895	257017_at	At3g19620	--- | beta-xylosidase, putative similar to beta-xylosidase A GB:BAA28267 from [Aspergillus oryzae]
-1.41	9.63	-0.49	9.88	0.1	9.38	0.3	0.12109	0.315736	0.043658	0.477621	259015_at	At3g07350	--- | unknown protein similar to hypothetical protein GB:AAC17612 [Arabidopsis thaliana];supported by full-length cDNA: Ceres:251012.
-1.41	9.02	-0.49	9.27	0.1	8.77	0.1	0.00339844	0.0374666	0.0308603	0.387623	263014_at	At1g23400	CAF2 | CAF2; RNA splicing factor, transesterification mechanism
-1.41	5.49	-0.49	5.74	0.1	5.24	0.2	0.0288229	0.131306	0.0329703	0.406955	265586_at	At2g19990	PR-1-LIKE | PR-1-LIKE (PATHOGENESIS-RELATED PROTEIN-1-LIKE)
-1.41	10.82	-0.49	11.07	0	10.58	0.1	0.00535171	0.0489241	0.0293217	0.376169	AFFX-Athal-GAPDH_5_s_at	AFFX-Athal-GAPDH_5	GAPC1 | GAPC1 (GLYCERALDEHYDE-3-PHOSPHATE DEHYDROGENASE C SUBUNIT 1); glyceraldehyde-3-phosphate dehydrogenase (phosphorylating)/ glyceraldehyde-3-phosphate dehydrogenase
-1.39	8.69	-0.48	8.93	0.1	8.45	0.1	0.0139077	0.0849127	0.0374082	0.438254	245138_at	At2g45190	AFO | AFO (ABNORMAL FLORAL ORGANS); protein binding / transcription factor/ transcription regulator
-1.39	6.52	-0.48	6.75	0.2	6.28	0.2	0.0938266	0.271081	0.0469906	0.495084	245171_at	At2g47560	--- | hypothetical protein predicted by genscan
-1.39	8.11	-0.48	8.35	0.2	7.88	0.2	0.0794959	0.244315	0.0445377	0.481471	245881_at	At5g09460	--- | putative protein
-1.39	5.94	-0.48	6.18	0.1	5.7	0.1	0.00299505	0.0347061	0.0311279	0.389911	246261_at	At1g31810	--- | unknown protein
-1.39	5.24	-0.48	5.48	0.1	5	0.1	0.0174893	0.0971521	0.0366869	0.432023	246387_at	At1g77400	--- | hypothetical protein predicted by genscan+
-1.39	4.18	-0.48	4.42	0.1	3.94	0	0.00097748	0.0187571	0.0310969	0.389736	247293_at	At5g64510	--- | putative protein similar to unknown protein (pir |T03813)
-1.39	5.7	-0.48	5.94	0.1	5.46	0.1	0.00476245	0.0458942	0.0332256	0.408999	247827_at	At5g58500	LSH5 | LSH5 (LIGHT SENSITIVE HYPOCOTYLS 5)
-1.39	6.12	-0.48	6.36	0.2	5.88	0.2	0.0858335	0.256735	0.0428754	0.473144	248708_at	At5g48560	--- | putative protein contains similarity to unknown protein (gb AAF02164.1)
-1.39	10.56	-0.48	10.8	0.1	10.32	0.1	0.00484901	0.0463756	0.0355565	0.424853	249778_at	At5g24165	--- | Expressed protein ; supported by full-length cDNA: Ceres: 19092.
-1.39	8.81	-0.48	9.05	0.1	8.58	0.1	0.00762114	0.0599649	0.0373484	0.438003	252158_at	At3g50530	CRK | CRK (CDPK-related kinase); ATP binding / calcium ion binding / calcium-dependent protein serine/threonine phosphatase/ kinase/ protein kinase/ protein serine/threonine kinase
-1.39	10.95	-0.48	11.19	0.1	10.71	0	0.00514104	0.0479697	0.029022	0.373796	252468_at	At3g46970	PHS2 | PHS2 (ALPHA-GLUCAN PHOSPHORYLASE 2); phosphorylase/ transferase, transferring glycosyl groups
-1.39	12.92	-0.48	13.16	0.1	12.68	0	0.00119751	0.0209794	0.0318646	0.396742	255720_at	At1g32060	PRK | PRK (PHOSPHORIBULOKINASE); ATP binding / phosphoribulokinase/ protein binding
-1.39	6	-0.48	6.24	0.1	5.76	0.1	0.0124456	0.079475	0.039056	0.449026	258587_at	At3g04310	--- | hypothetical protein predicted by genscan+
-1.39	6.06	-0.48	6.3	0.1	5.82	0.1	0.00532672	0.0487962	0.0328898	0.406181	258962_at	At3g10570	CYP77A6 | CYP77A6; electron carrier/ heme binding / iron ion binding / monooxygenase/ oxygen binding
-1.39	5.29	-0.48	5.53	0.1	5.05	0	0.00667676	0.0554816	0.0298138	0.379705	259221_s_at	At3g03540	NPC5 | NPC5 (NON-SPECIFIC PHOSPHOLIPASE C5); hydrolase, acting on ester bonds / phospholipase C
-1.39	6.94	-0.48	7.18	0.1	6.7	0.1	0.00882067	0.0655943	0.0342855	0.415102	259853_at	At1g72300	--- | leucine-rich receptor-like protein kinase, putative similar to GI:3641252 from [Malus x domestica] (Plant Mol. Biol. 40 (6), 945-957 (1999))
-1.39	12.19	-0.48	12.43	0	11.95	0	0.00034351	0.0111617	0.0307555	0.386519	260746_at	At1g78380	ATGSTU19 | ATGSTU19 (GLUTATHIONE S-TRANSFERASE TAU 19); glutathione binding / glutathione transferase
-1.39	8.26	-0.48	8.5	0.1	8.02	0.1	0.00398021	0.0411702	0.0304386	0.38423	265034_at	At1g61660	--- | unknown protein ;supported by full-length cDNA: Ceres:159557.
-1.39	6.97	-0.48	7.2	0.1	6.73	0.1	0.00807451	0.0618468	0.0364596	0.430458	267472_at	At2g02850	ARPN | ARPN (PLANTACYANIN); copper ion binding / electron carrier
-1.4	5.02	-0.48	5.26	0.1	4.77	0.2	0.0599541	0.206112	0.0415546	0.465093	245719_at	At5g04110	--- | DNA gyrase subunit B - like protein
-1.4	8.68	-0.48	8.92	0.1	8.44	0.1	0.0285814	0.130519	0.0394083	0.451711	245759_at	At1g66900	--- | hypothetical protein predicted by genemark.hmm
-1.4	10.63	-0.48	10.87	0.1	10.38	0	0.00166312	0.0251065	0.0321734	0.399063	245806_at	At1g45474	LHCA5 | LHCA5; pigment binding
-1.4	5.44	-0.48	5.68	0.2	5.2	0.2	0.11499	0.306484	0.0382215	0.444132	250049_at	At5g17780	--- | putative protein predicted proteins, Arabidopsis thaliana
-1.4	6.38	-0.48	6.62	0.1	6.14	0	0.00683063	0.0561716	0.0341571	0.414428	250642_at	At5g07180	ERL2 | ERL2 (ERECTA-LIKE 2); kinase
-1.4	9.11	-0.48	9.35	0.1	8.87	0.1	0.00362425	0.0390133	0.0330537	0.407324	253079_s_at	At4g36190	--- | putative protein F56F10.1, Caenorhabditis elegans, PATX:G1688051
-1.4	10.5	-0.48	10.75	0	10.26	0	0.0001505	0.00832689	0.0285136	0.369964	253758_at	At4g29060	emb2726 | emb2726 (embryo defective 2726); RNA binding / translation elongation factor
-1.4	7.44	-0.48	7.68	0.1	7.2	0.1	0.00261692	0.0322659	0.031364	0.391792	254715_at	At4g13550	--- | putative protein hypothetical protein, Synechocystis sp., PIR2:S76637
-1.4	8.77	-0.48	9.01	0	8.53	0	0.00021934	0.0093347	0.0291769	0.375154	257933_at	At3g25585	AAPT2 | AAPT2 (AMINOALCOHOLPHOSPHOTRANSFERASE); phosphatidyltransferase/ phosphotransferase, for other substituted phosphate groups
-1.4	6.81	-0.48	7.05	0.1	6.57	0	0.00477509	0.0459568	0.0305093	0.384909	259339_at	At3g03900	--- | putative adenylylsulfate kinase similar to GB:S47640 [Arabidopsis thaliana]
-1.4	4.11	-0.48	4.35	0.1	3.87	0	0.00331493	0.0368945	0.0336931	0.412528	260148_at	At1g52800	--- | putative oxidoreductase similar to gibberellin 20-oxidase GB:1581592 from [Arabidopsis thaliana]
-1.4	5.75	-0.48	5.99	0	5.5	0.1	0.00330331	0.0368454	0.0299432	0.379869	260262_at	At1g68470	--- | hypothetical protein similar to hypothetical proteins: GB:AAD21751, GB:AAC33230 [Arabidopsis thaliana]
-1.4	7.95	-0.48	8.19	0	7.71	0.1	0.00219256	0.0294124	0.0301596	0.381341	260343_at	At1g69200	--- | fructokinase (Frk1), putative similar to fructokinase (Frk1) GI:2102690 from (Lycopersicon esculentum)
-1.4	9.93	-0.48	10.18	0	9.69	0	0.00055889	0.0140554	0.0286346	0.370901	262806_at	At1g20950	--- | putative pyrophosphate-dependent phosphofructokinase alpha subunit similar to GB:AAC67587 from [Citrus X paradisi] and GB:Q41140 from [Ricinus communis]; supported by cDNA: gi_16648970_gb_AY059855.1_
-1.4	7.68	-0.48	7.92	0.2	7.44	0.2	0.0442516	0.171576	0.0411958	0.462212	266481_at	At2g31070	TCP10 | TCP10 (TCP DOMAIN PROTEIN 10); transcription factor
-1.38	7.36	-0.47	7.6	0	7.13	0.2	0.014604	0.0876162	0.0397515	0.452687	245343_at	At4g15830	--- | hypothetical protein ;supported by full-length cDNA: Ceres:39757.
-1.38	10.73	-0.47	10.97	0	10.5	0.3	0.0857591	0.25658	0.0442525	0.479981	245629_at	At1g56580	--- | hypothetical protein predicted by genemark.hmm; supported by cDNA: gi_16648668_gb_AY058110.1_
-1.38	8.09	-0.47	8.32	0.3	7.86	0.3	0.225656	0.458997	0.0475414	0.496984	246231_at	At4g37080	--- | putative protein
-1.38	4.56	-0.47	4.79	0.2	4.32	0	0.033199	0.143585	0.0459618	0.488076	246716_s_at	At5g28910	--- | putative protein
-1.38	9.07	-0.47	9.3	0	8.83	0	0.00086142	0.0176382	0.0325924	0.403163	246763_at	At5g27150	NHX1 | NHX1 (NA+/H+ EXCHANGER); protein binding / sodium ion transmembrane transporter/ sodium:hydrogen antiporter
-1.38	4.65	-0.47	4.88	0.2	4.41	0.1	0.0351656	0.149001	0.0456067	0.486343	247165_at	At5g65790	MYB68 | MYB68 (MYB DOMAIN PROTEIN 68); DNA binding / transcription factor
-1.38	4.28	-0.47	4.52	0.4	4.05	0	0.233135	0.46787	0.079157	0.657768	247462_at	At5g62080	--- | A9 protein precursor - like A9 protein precursor, Brassica napus, PIR:S22467; supported by full-length cDNA: Ceres: 27795.
-1.38	7.27	-0.47	7.5	0	7.03	0.1	0.00118593	0.0208305	0.0334723	0.411149	248391_at	At5g52030	--- | putative protein similar to unknown protein (pir||C69291)
-1.38	7.45	-0.47	7.68	0.1	7.21	0.1	0.00279088	0.0334173	0.0340223	0.413892	249006_at	At5g44660	--- | putative protein similar to unknown protein (pir||T05327)
-1.38	4.3	-0.47	4.54	0	4.07	0.1	0.00145404	0.0231466	0.0324568	0.401922	249601_at	At5g37980	--- | quinone oxidoreductase -like protein probable quinone oxidoreductase P1, Arabidopsis thaliana;supported by full-length cDNA: Ceres:116237.
-1.38	7.27	-0.47	7.5	0.2	7.03	0	0.0277978	0.128614	0.0338096	0.412846	251955_at	At3g53680	--- | putative protein predicted proteins, Arabidopsis thaliana
-1.38	8.17	-0.47	8.41	0.1	7.94	0.1	0.00530709	0.0487071	0.0357503	0.42583	253444_at	At4g32600	--- | putative protein ring finger protein, Hordeum vulgare
-1.38	5.55	-0.47	5.79	0.2	5.32	0.3	0.204413	0.433776	0.0302643	0.382241	255406_at	At4g03450	--- | hypothetical protein similar to hypothetical protein encoded by FCA1, GenBank accession number Z97336
-1.38	11.85	-0.47	12.09	0	11.62	0.3	0.118191	0.311264	0.0424682	0.470929	255459_at	At4g02890	UBQ14 | UBQ14; protein binding
-1.38	10.27	-0.47	10.5	0.1	10.03	0	0.00110204	0.020094	0.0321645	0.399169	257831_at	At3g26710	CCB1 | CCB1 (COFACTOR ASSEMBLY OF COMPLEX C)
-1.38	5.63	-0.47	5.86	0.1	5.39	0	0.0118774	0.0775619	0.0411995	0.462026	258339_at	At3g16120	--- | putative dynein light chain protein similar to DYNEIN LIGHT CHAIN LC6 GB:O02414 from [Anthocidaris crassispina];supported by full-length cDNA: Ceres:254721.
-1.38	7.72	-0.47	7.95	0.1	7.49	0.2	0.0220945	0.111771	0.039338	0.451358	259034_at	At3g09420	--- | putative pectinacetylesterase similar to pectinacetylesterase precursor GB:CAA67728 [Vigna radiata]
-1.38	5.16	-0.47	5.39	0.1	4.92	0.1	0.016724	0.0944983	0.0401198	0.454837	259042_at	At3g03450	RGL2 | RGL2 (RGA-LIKE 2); transcription factor
-1.38	8.5	-0.47	8.73	0.1	8.27	0.1	0.00594112	0.0519819	0.0363386	0.429474	260352_at	At1g69295	PDCB4 | PDCB4 (PLASMODESMATA CALLOSE-BINDING PROTEIN 4); callose binding / polysaccharide binding
-1.38	8.94	-0.47	9.17	0.1	8.7	0.1	0.00511166	0.0478082	0.0347358	0.418997	261107_at	At1g63010	--- | unknown protein ; supported by cDNA: gi_14334841_gb_AY035094.1_
-1.38	6.54	-0.47	6.78	0.2	6.31	0.1	0.0538492	0.193555	0.0429869	0.473458	263177_at	At1g05540	--- | hypothetical protein predicted by genemark.hmm
-1.38	7.04	-0.47	7.27	0	6.81	0.3	0.0722927	0.230307	0.0485038	0.502668	264697_at	At1g70210	CYCD1;1 | CYCD1;1 (CYCLIN D1;1); cyclin-dependent protein kinase regulator
-1.38	6.95	-0.47	7.19	0	6.72	0.2	0.0420799	0.166787	0.0423356	0.469915	266464_at	At2g47800	ATMRP4 | ATMRP4 (ARABIDOPSIS THALIANA MULTIDRUG RESISTANCE-ASSOCIATED PROTEIN 4); ATPase, coupled to transmembrane movement of substances / folic acid transporter
-1.38	10.87	-0.47	11.1	0.2	10.63	0.1	0.0264464	0.124921	0.0428114	0.472895	267126_s_at	At2g23590	ACL | ACL (ACETONE-CYANOHYDRIN LYASE); hydrolase/ hydrolase, acting on ester bonds / methyl indole-3-acetate esterase/ methyl jasmonate esterase/ methyl salicylate esterase
-1.39	11.53	-0.47	11.77	0.1	11.3	0.1	0.00354976	0.0386026	0.034363	0.41582	245123_at	At2g47450	CAO | CAO (CHAOS); chromatin binding
-1.39	8.79	-0.47	9.03	0	8.55	0.1	0.00257113	0.0319257	0.0320067	0.398076	246509_at	At5g16715	EMB2247 | EMB2247 (embryo defective 2247); ATP binding / aminoacyl-tRNA ligase/ nucleotide binding / valine-tRNA ligase
-1.39	7.14	-0.47	7.38	0	6.91	0	0.00037505	0.0117674	0.0318145	0.396334	247441_at	At5g62710	--- | receptor - like protein kinase - like protein serine threonine kinase RLK1, Sorghum bicolor, EMBL:SBRLK1
-1.39	6.74	-0.47	6.98	0.2	6.51	0	0.0366441	0.152918	0.046628	0.492628	249138_at	At5g43070	WPP1 | WPP1 (WPP domain protein 1)
-1.39	6.35	-0.47	6.59	0.1	6.12	0.1	0.00349797	0.038213	0.035539	0.425089	249415_at	At5g39660	CDF2 | CDF2 (CYCLING DOF FACTOR 2); DNA binding / protein binding / transcription factor
-1.39	6.37	-0.47	6.6	0.1	6.13	0.1	0.00621084	0.0530596	0.0364598	0.430237	249836_at	At5g23420	HMGB6 | HMGB6; transcription factor
-1.39	7.34	-0.47	7.58	0.2	7.11	0.1	0.0236024	0.116606	0.0419853	0.468076	252552_at	At3g45900	--- | putative protein
-1.39	5.54	-0.47	5.77	0.2	5.3	0.1	0.0386895	0.158354	0.0447386	0.482044	254332_at	At4g22730	--- | leucine rich repeat receptor kinase-like protein leucine rich repeat receptor-like kinase, Oryza sativa, PATCHX:E267533
-1.39	6.3	-0.47	6.54	0	6.06	0.2	0.0175611	0.0973266	0.0349887	0.420713	255763_at	At1g16730	--- | hypothetical protein predicted by genemark.hmm
-1.39	7.44	-0.47	7.68	0.1	7.2	0.2	0.0360762	0.151574	0.0418737	0.46729	256262_at	At3g12150	--- | unknown protein
-1.39	10.2	-0.47	10.44	0.1	9.97	0	0.00516588	0.0480903	0.0355249	0.425144	256680_at	At3g52230	--- | unknown protein ; supported by full-length cDNA: Ceres: 33058.
-1.39	7.32	-0.47	7.55	0.1	7.08	0.1	0.00300169	0.0347379	0.035203	0.422621	257474_at	At1g80850	--- | DNA-3-methyladenine glycosidase, putative similar to DNA-3-methyladenine glycosidase GB:CAB60736 GI:6434028 from [Staphylococcus aureus]
-1.39	9.27	-0.47	9.51	0.1	9.04	0.1	0.0125961	0.080144	0.0383058	0.444433	257794_at	At3g27050	--- | hypothetical protein predicted by genscan+; supported by cDNA: gi_13937132_gb_AF372920.1_AF372920
-1.39	6.68	-0.47	6.92	0.1	6.44	0.2	0.0521495	0.190069	0.0446332	0.481819	257923_at	At3g23160	--- | hypothetical protein predicted by genscan+
-1.39	6.54	-0.47	6.77	0	6.3	0.3	0.0781819	0.242201	0.0438567	0.479105	257951_at	At3g21700	SGP2 | SGP2; GTP binding
-1.39	8.41	-0.47	8.65	0.1	8.17	0.1	0.00366639	0.0392815	0.0351823	0.422595	258159_at	At3g17840	RLK902 | RLK902; ATP binding / kinase/ protein serine/threonine kinase
-1.39	7.31	-0.47	7.55	0.1	7.08	0.1	0.00437595	0.0436447	0.0314886	0.393134	258396_at	At3g15460	--- | unknown protein similar to unknown protein GB:AAF30341 from [Arabidopsis thaliana];supported by full-length cDNA: Ceres:2356.
-1.39	6.77	-0.47	7.01	0.1	6.54	0.2	0.026406	0.124859	0.0378032	0.441522	260528_at	At2g47260	WRKY23 | WRKY23; transcription factor
-1.39	10.45	-0.47	10.69	0.1	10.22	0	0.00373355	0.0397489	0.0359206	0.427412	262877_at	At1g64850	--- | unknown protein ;supported by full-length cDNA: Ceres:30753.
-1.39	12.85	-0.47	13.09	0.1	12.62	0	0.00123846	0.0213524	0.0334122	0.410631	264185_at	At1g54780	--- | unknown protein ;supported by full-length cDNA: Ceres:3853.
-1.39	6.04	-0.47	6.28	0.1	5.81	0.2	0.031809	0.139746	0.0415779	0.464898	264902_at	At1g23060	--- | unknown protein Location of EST gb|T22158 and gb|AA395675; supported by cDNA: gi_15982900_gb_AY057558.1_
-1.39	7.38	-0.47	7.61	0.1	7.14	0.2	0.0502519	0.185618	0.0451285	0.483277	265277_at	At2g28410	--- | unknown protein ;supported by full-length cDNA: Ceres:119200.
-1.39	6.98	-0.47	7.22	0.1	6.74	0	0.00367207	0.0393239	0.0359961	0.427865	265935_at	At2g19580	TET2 | TET2 (TETRASPANIN2)
-1.37	10.67	-0.46	10.9	0.1	10.44	0.2	0.0623454	0.210806	0.0473054	0.496337	245399_at	At4g17340	TIP2;2 | TIP2;2 (TONOPLAST INTRINSIC PROTEIN 2;2); water channel
-1.37	5.83	-0.46	6.06	0.1	5.6	0.1	0.0182528	0.0996757	0.0448589	0.482657	246236_at	At4g36470	--- | hypothetical protein
-1.37	8.52	-0.46	8.75	0.1	8.29	0.1	0.0143747	0.0866586	0.0399676	0.454014	247268_at	At5g64080	--- | putative protein contains similarity to nonspecific lipid-transfer protein;supported by full-length cDNA: Ceres:98459.
-1.37	9.74	-0.46	9.96	0.1	9.51	0	0.00116263	0.0205579	0.0355904	0.425035	248094_at	At5g55220	--- | trigger factor-like protein
-1.37	9.2	-0.46	9.43	0.1	8.97	0	0.00144414	0.0230641	0.0362222	0.428986	248560_at	At5g49970	ATPPOX | ATPPOX (A. THALIANA PYRIDOXIN (PYRODOXAMINE) 5-PHOSPHATE OXIDASE); pyridoxamine-phosphate oxidase
-1.37	5.64	-0.46	5.87	0.1	5.41	0.2	0.0700777	0.225966	0.0431991	0.473964	248812_at	At5g47330	--- | palmitoyl-protein thioesterase precursor-like
-1.37	6.27	-0.46	6.5	0.1	6.04	0.1	0.021028	0.108363	0.0454111	0.485165	250002_at	At5g18690	AGP25 | AGP25 (ARABINOGALACTAN PROTEINS 25)
-1.37	4.93	-0.46	5.16	0.2	4.71	0.1	0.0380877	0.156829	0.0421196	0.469344	250142_at	At5g14650	--- | polygalacturonase - like protein polygalacturonase PG1, Glycine max, EMBL:AF128266
-1.37	12.98	-0.46	13.21	0	12.75	0.1	0.0009986	0.0190292	0.0345492	0.417409	251396_at	At3g60750	--- | transketolase - like protein transketolase, Solanum tuberosum, EMBL:Z50099;supported by full-length cDNA: Ceres:15659.
-1.37	6.19	-0.46	6.42	0	5.97	0	0.00059772	0.0145663	0.0346944	0.418941	254695_at	At4g17910	ATL4H | ATL4H; protein binding / zinc ion binding
-1.37	11.65	-0.46	11.87	0.1	11.42	0	0.00138717	0.0225527	0.0330075	0.406973	254742_at	At4g13430	IIL1 | IIL1 (ISOPROPYL MALATE ISOMERASE LARGE SUBUNIT 1); 4 iron, 4 sulfur cluster binding / hydro-lyase/ lyase
-1.37	8.86	-0.46	9.09	0.1	8.63	0.3	0.119074	0.312481	0.0539125	0.533743	254820_s_at	At4g12510	--- | pEARLI 1-like protein Arabidopsis thaliana pEARLI 1 mRNA, completecds, PID:g871780
-1.37	9	-0.46	9.23	0.1	8.78	0.1	0.0210446	0.108363	0.0439051	0.478717	254919_at	At4g11360	RHA1B | RHA1B; protein binding / zinc ion binding
-1.37	8.3	-0.46	8.53	0.1	8.07	0	0.00268002	0.0326217	0.0390562	0.448802	255041_at	At4g09620	--- | putative protein hypothetical protein F6E13.15 - Arabidopsis thaliana,PIR2:T00682
-1.37	10.84	-0.46	11.07	0.1	10.61	0.1	0.00341415	0.037531	0.0356914	0.425795	256228_at	At1g56190	--- | phosphoglycerate kinase, putative similar to phosphoglycerate kinase [Nicotiana tabacum] GI:1161600; supported by cDNA: gi_15810504_gb_AY056291.1_
-1.37	8.37	-0.46	8.6	0.1	8.14	0.1	0.00248329	0.0314315	0.0376563	0.440482	256485_at	At1g31440	--- | unknown protein
-1.37	5.67	-0.46	5.9	0.1	5.44	0.2	0.0903888	0.265395	0.0471492	0.495838	257105_at	At3g15300	--- | unknown protein
-1.37	7.65	-0.46	7.88	0.1	7.43	0.1	0.0199754	0.105284	0.0412068	0.461881	258149_at	At3g18110	EMB1270 | EMB1270 (embryo defective 1270)
-1.37	11.39	-0.46	11.61	0.1	11.16	0.2	0.0478407	0.180341	0.0503137	0.512575	260221_at	At1g74670	--- | GAST1-like protein similar to GAST1 protein precursor GB:P27057 [Lycopersicon esculentum] (induced by gibberellins, inhibited by ABA Plant J 1992 Mar;2(2):153-9)
-1.37	8.01	-0.46	8.24	0.1	7.79	0.1	0.0178743	0.0983862	0.043187	0.47406	261553_at	At1g63420	--- | hypothetical protein
-1.37	9.93	-0.46	10.16	0	9.7	0.1	0.0020307	0.02809	0.0353796	0.423626	262572_at	At1g15140	--- | unknown protein Contains a PF|00175 Oxidoreductase FAD/NADH-binding domain. ESTs gb|H76345 and gb|AA651465 come from this gene; supported by cDNA: gi_15451091_gb_AY054626.1_
-1.37	9	-0.46	9.23	0.1	8.77	0.2	0.0438249	0.170584	0.043781	0.478507	263111_s_at	At1g65190	--- | hypothetical protein contains similarity to serine threonine kinase GI:166813 from [Arabidopsis thaliana]; supported by cDNA: gi_14334553_gb_AY035181.1_
[truncated: 20,828 more rows]

## Sheet: Selected up-regulated genes
Fold Change	logSignal (A)	logRatio (M)	logControl	StdErr (logControl)	logExperiment	StdErr (logExperiment)	pval (LiMMA)	FDR (LiMMA)	pval (RankProd)	FDR (RankProd)	ProbeID	Transcript ID	Gene Symbol | Gene Description
21.09	6.28	4.4	4.08	0.2	8.48	0.5	4.639e-05	0.0060053	0	0	249174_at	At5g42900	--- | putative protein similar to unknown protein (pir||T05226);supported by full-length cDNA: Ceres:96.
18.7	6.24	4.22	4.13	0.4	8.35	0.2	2.058e-05	0.00559138	0	0	253322_at	At4g33980	--- | putative protein ;supported by full-length cDNA: Ceres:8161.
10.81	8.51	3.43	6.79	0.1	10.22	0.5	0.00011091	0.00731791	0	0	245325_at	At4g14130	XTR7 | XTR7 (XYLOGLUCAN ENDOTRANSGLYCOSYLASE 7); hydrolase, acting on glycosyl bonds / hydrolase, hydrolyzing O-glycosyl compounds / xyloglucan:xyloglucosyl transferase
9.84	9.96	3.3	8.32	1	11.61	0.3	0.00842479	0.0636322	0	0	251494_at	At3g59350	--- | protein kinase-like protein Pto kinase interactor 1 - Lycopersicon esculentum, EMBL:U28007; supported by cDNA: gi_15451117_gb_AY054639.1_
9.73	9.1	3.28	7.46	0.5	10.75	0.3	0.00034618	0.0111888	0	0	266693_at	At2g19800	MIOX2 | MIOX2 (MYO-INOSITOL OXYGENASE 2); inositol oxygenase
8.75	7.62	3.13	6.06	0.5	9.18	0.4	0.00093119	0.018292	0	0	249459_at	At5g39580	--- | peroxidase ATP24a
8.7	11.47	3.12	9.91	0.3	13.03	0.2	3.65e-05	0.00593201	0	0	267461_at	At2g33830	--- | putative auxin-regulated protein ;supported by full-length cDNA: Ceres:1711.
8.52	7.69	3.09	6.15	0.9	9.24	0.2	0.00593365	0.0519565	1.8e-07	0.0005	256159_at	At1g30135	JAZ8 | JAZ8 (JASMONATE-ZIM-DOMAIN PROTEIN 8)
7.8	9.79	2.96	8.3	1	11.27	0.4	0.0123644	0.0792351	3.5e-07	0.00072727	252368_at	At3g48520	CYP94B3 | CYP94B3; electron carrier/ heme binding / iron ion binding / monooxygenase/ oxygen binding
7.1	6.84	2.83	5.43	0.4	8.25	0.2	0.00012914	0.00781888	3.5e-07	0.0008	267201_at	At2g31010	--- | putative protein kinase contains a protein kinase domain profile (PDOC00100)
7	8.4	2.81	7	0.9	9.81	0.3	0.00995592	0.0700186	3.5e-07	0.0005	267411_at	At2g34930	--- | putative disease resistance protein
6.95	11.7	2.8	10.3	0.1	13.09	0.1	7e-07	0.00315748	1.8e-07	0.00044444	253161_at	At4g35770	SEN1 | SEN1 (SENESCENCE 1)
6.81	7.68	2.77	6.3	0.5	9.07	0.9	0.0174593	0.0970471	3.5e-07	0.00061538	254314_at	At4g22470	--- | extensin - like protein hybrid proline-rich protein, Zea mays, PIR2:JQ1663
6.78	7.76	2.76	6.38	1.1	9.14	0.4	0.0257891	0.122986	5.3e-07	0.00063158	258947_at	At3g01830	--- | hypothetical protein similar to calmodulin-like protein GB:CAB42906 [Arabidopsis thaliana]; Pfam HMM hit: EF hand; supported by full-length cDNA: Ceres: 7252.
6.75	8.71	2.76	7.34	1.1	10.09	0.6	0.0304847	0.136089	5.3e-07	0.00066667	264153_at	At1g65390	ATPP2-A5 | ATPP2-A5 (ARABIDOPSIS THALIANA PHLOEM PROTEIN 2 A5); carbohydrate binding
6.61	7.66	2.72	6.3	0.3	9.03	0.3	0.00030112	0.0104545	3.5e-07	0.00066667	253423_at	At4g32280	IAA29 | IAA29 (INDOLE-3-ACETIC ACID INDUCIBLE 29); transcription factor
6.5	6.02	2.7	4.67	0.3	7.37	0.2	0.00011805	0.00745758	3.5e-07	0.00053333	267036_at	At2g38465	--- | Expressed protein ; supported by full-length cDNA: Ceres: 123915.
6.45	7.52	2.69	6.18	0.1	8.87	0.3	9.041e-05	0.00701085	3.5e-07	0.00057143	264524_at	At1g10070	ATBCAT-2 | ATBCAT-2 (ARABIDOPSIS THALIANA BRANCHED-CHAIN AMINO ACID TRANSAMINASE 2); branched-chain-amino-acid transaminase/ catalytic
6.38	6.49	2.67	5.15	0.6	7.82	0.3	0.00231844	0.0304104	5.3e-07	0.00070588	252825_at	At4g39890	AtRABH1c | AtRABH1c (Arabidopsis Rab GTPase homolog H1c); GTP binding / protein binding
6.11	9.41	2.61	8.1	0.9	10.71	0.2	0.0106167	0.0727446	5.3e-07	0.00054545	247431_at	At5g62520	SRO5 | SRO5 (SIMILAR TO RCD ONE 5); NAD+ ADP-ribosyltransferase
5.67	9.99	2.5	8.74	0.6	11.24	0.3	0.00307204	0.035258	5.3e-07	0.0005	247478_at	At5g62360	--- | DC1.2 homologue - like protein DC1.2 homologue, Nicotiana tabacum, EMBL:AB009888
5.52	8.69	2.46	7.46	0.1	9.93	0.3	4.908e-05	0.0060053	5.3e-07	0.0006	264209_at	At1g22740	RABG3B | RABG3B; GTP binding
5.47	11.19	2.45	9.97	0.4	12.42	0.2	0.0002621	0.00994754	5.3e-07	0.00052174	252415_at	At3g47340	ASN1 | ASN1 (GLUTAMINE-DEPENDENT ASPARAGINE SYNTHASE 1); asparagine synthase (glutamine-hydrolyzing)
5.34	9.77	2.42	8.56	0.2	10.98	0.2	5.671e-05	0.00604502	5.3e-07	0.00057143	245668_at	At1g28330	DYL1 | DYL1 (DORMANCY-ASSOCIATED PROTEIN-LIKE 1)
5.33	8.88	2.41	7.67	1.1	10.08	0.1	0.0330345	0.143127	5.44e-06	0.00317949	266901_at	At2g34600	JAZ7 | JAZ7 (JASMONATE-ZIM-DOMAIN PROTEIN 7)
5.19	8.55	2.38	7.36	0.9	9.74	0.2	0.0165865	0.0942314	3.68e-06	0.0024	255937_at	At1g12610	DDF1 | DDF1 (DWARF AND DELAYED FLOWERING 1); DNA binding / sequence-specific DNA binding / transcription factor
5.16	7.87	2.37	6.69	0.4	9.06	0.2	0.0007124	0.0159694	1.05e-06	0.00096	251248_at	At3g62150	PGP21 | PGP21 (P-GLYCOPROTEIN 21); ATPase, coupled to transmembrane movement of substances
5.18	9.74	2.37	8.55	0.5	10.93	0.1	0.00145039	0.0231191	1.23e-06	0.00103704	246238_at	At4g36670	--- | sugar transporter like protein
5.15	8.31	2.37	7.13	0.9	9.49	0.5	0.0294288	0.132978	4.38e-06	0.0027027	264389_at	At1g11960	--- | unknown protein similar to hypothetical protein HYP1 gb|Z97338 from A. thaliana
5.12	9.07	2.36	7.89	0.8	10.25	0.6	0.0257942	0.122986	3.68e-06	0.00247059	264213_at	At1g65400	ATPP2-A5 | ATPP2-A5 (ARABIDOPSIS THALIANA PHLOEM PROTEIN 2 A5); carbohydrate binding
5.08	11.04	2.35	9.87	0.9	12.21	0.4	0.0240659	0.118154	6.14e-06	0.00341463	264787_at	At2g17840	ERD7 | ERD7 (EARLY-RESPONSIVE TO DEHYDRATION 7)
5.03	7.34	2.33	6.18	0.3	8.51	0.4	0.00110641	0.0201254	2.1e-06	0.00165517	248744_at	At5g48250	--- | putative protein contains similarity to CONSTANS homologs
4.96	7.73	2.31	6.58	0.8	8.89	0.5	0.018348	0.0999325	4.38e-06	0.00263158	249983_at	At5g18470	--- | putative protein S-receptor kinase PK3 precursor, maize, PIR:T02753;supported by full-length cDNA: Ceres:154037.
4.79	9.4	2.26	8.27	0	10.53	0.2	6.04e-06	0.00509867	1.05e-06	0.00092308	263118_at	At1g03090	MCCA | MCCA; methylcrotonoyl-CoA carboxylase
4.75	7.59	2.25	6.47	0.3	8.71	0.1	8.692e-05	0.00690786	2.28e-06	0.00173333	252475_s_at	At3g46640	PCL1 | PCL1 (PHYTOCLOCK 1); DNA binding / transcription factor
4.69	9.12	2.23	8	0.9	10.23	0.4	0.0289806	0.131828	9.64e-06	0.00415094	259445_at	At1g02400	GA2OX6 | GA2OX6 (GIBBERELLIN 2-OXIDASE 6); gibberellin 2-beta-dioxygenase
4.66	9.21	2.22	8.1	0.2	10.32	0.2	6.562e-05	0.00639568	1.93e-06	0.00157143	260914_at	At1g02640	BXL2 | BXL2 (BETA-XYLOSIDASE 2); hydrolase, hydrolyzing O-glycosyl compounds
4.6	6.18	2.2	5.08	0.6	7.28	0.2	0.00445268	0.0440546	5.61e-06	0.0032	265618_at	At2g25460	--- | hypothetical protein predicted by genscan; supported by cDNA: gi_17063175_gb_AY062110.1_
4.46	8.24	2.16	7.16	0.6	9.32	0.3	0.00698979	0.0569215	7.54e-06	0.00382222	251774_at	At3g55840	--- | nematode resistance protein-like protein Hs1pro-1 nematode resistance gene, Beta procumbens, EMBL:BPU79733;supported by full-length cDNA: Ceres:149697.
4.43	10.43	2.15	9.36	0.1	11.5	0.1	6.68e-06	0.00525131	3.68e-06	0.002625	246550_at	At5g14920	--- | putative protein predicted protein, Arabidopsis thaliana;supported by full-length cDNA: Ceres:32599.
4.44	10.31	2.15	9.24	0.6	11.39	0.1	0.00365233	0.0392046	7.37e-06	0.00381818	252563_at	At3g45970	ATEXLA1 | ATEXLA1 (ARABIDOPSIS THALIANA EXPANSIN-LIKE A1)
4.42	8.47	2.14	7.4	0.2	9.54	0.2	4.824e-05	0.0060053	3.68e-06	0.00254545	261395_at	At1g79700	--- | unknown protein similar to putative AP2 domain transcription factor GI:2887500 from [Arabidopsis thaliana]
4.33	10.07	2.12	9.01	0.3	11.13	0.3	0.00083583	0.0173321	3.68e-06	0.00233333	257315_at	At3g30775	ERD5 | ERD5 (EARLY RESPONSIVE TO DEHYDRATION 5); proline dehydrogenase
4.34	5.46	2.12	4.4	0.7	6.52	0.2	0.0112414	0.0751544	1.122e-05	0.00465455	252265_at	At3g49620	DIN11 | DIN11 (DARK INDUCIBLE 11); iron ion binding / oxidoreductase
4.32	12.21	2.11	11.16	0.2	13.27	0.1	1.958e-05	0.00559138	3.68e-06	0.00270968	246114_at	At5g20250	DIN10 | DIN10 (DARK INDUCIBLE 10); hydrolase, hydrolyzing O-glycosyl compounds
4.3	7.71	2.1	6.66	0.5	8.76	0.3	0.00491022	0.046765	8.94e-06	0.00416327	249522_at	At5g38700	--- | putative protein similar to unknown protein (pir||T01518)
4.19	8.07	2.07	7.04	0.1	9.11	0.3	0.00018613	0.0089025	6.14e-06	0.00333333	245076_at	At2g23170	GH3.3 | GH3.3; indole-3-acetic acid amido synthetase
4.17	8.48	2.06	7.45	0.2	9.51	0.2	0.00013934	0.00803514	6.84e-06	0.00362791	247348_at	At5g63810	BGAL10 | BGAL10 (beta-galactosidase 10); beta-galactosidase/ catalytic/ cation binding
4.05	8.31	2.02	7.3	0.5	9.32	0.4	0.00757627	0.0598348	1.859e-05	0.00718644	247346_at	At5g63770	ATDGK2 | ATDGK2 (Diacylglycerol kinase 2); diacylglycerol kinase
3.96	9.24	1.98	8.25	0.8	10.24	0.4	0.0360997	0.15159	3.157e-05	0.00911392	260411_at	At1g69890	--- | hypothetical protein similar to GB:AAB61488 [Arabidopsis thaliana];supported by full-length cDNA: Ceres:34864.
3.91	8.15	1.97	7.17	0.1	9.14	0.2	4.393e-05	0.00598225	7.89e-06	0.00391304	267532_at	At2g42040	--- | unknown protein ;supported by full-length cDNA: Ceres:116236.
3.87	7.05	1.95	6.07	0.1	8.03	0.2	3.408e-05	0.00593201	9.47e-06	0.00415385	253066_at	At4g37770	ACS8 | ACS8; 1-aminocyclopropane-1-carboxylate synthase
3.87	5.8	1.95	4.82	0.2	6.77	0.2	0.00012794	0.00780031	9.29e-06	0.00424	247866_at	At5g57550	XTR3 | XTR3 (XYLOGLUCAN ENDOTRANSGLYCOSYLASE 3); hydrolase, acting on glycosyl bonds / xyloglucan:xyloglucosyl transferase
3.83	9.09	1.94	8.12	0	10.05	0.1	1.72e-06	0.00360826	9.47e-06	0.00423529	247924_at	At5g57655	--- | Expressed protein
3.83	7.12	1.94	6.15	0.5	8.09	0.1	0.00369364	0.0394272	2.174e-05	0.00740299	251026_at	At5g02200	FHL | FHL (FAR-RED-ELONGATED HYPOCOTYL1-LIKE); protein binding
3.83	9.48	1.94	8.51	0.7	10.45	0.4	0.0270355	0.126458	4.454e-05	0.0114157	262452_at	At1g11210	--- | hypothetical protein similar to hypothetical protein GB:AAD50003 GI:5734738 from [Arabidopsis thaliana];supported by full-length cDNA: Ceres:37592.
3.82	8.58	1.93	7.62	0.1	9.55	0.3	0.00032564	0.0109074	8.59e-06	0.00408333	260668_at	At1g19530	--- | unknown protein ;supported by full-length cDNA: Ceres:39579.
3.81	8.76	1.93	7.8	0.7	9.73	0.3	0.0169039	0.0950468	3.946e-05	0.0107143	253113_at	At4g35985	--- | putative protein physical impedance induced protein, Zea mays, gb:AF001635
3.79	5.99	1.92	5.02	0	6.95	0.1	4.51e-06	0.00447042	9.64e-06	0.00407407	259244_at	At3g07650	COL9 | COL9 (CONSTANS-LIKE 9); transcription factor/ zinc ion binding
3.79	6.99	1.92	6.03	0.5	7.95	0.3	0.00546121	0.0494326	2.157e-05	0.0076875	250666_at	At5g07100	WRKY26 | WRKY26; transcription factor
3.79	8.94	1.92	7.98	0.6	9.9	0.3	0.0091815	0.067082	3.104e-05	0.00907692	256763_at	At3g16860	COBL8 | COBL8 (COBRA-LIKE PROTEIN 8 PRECURSOR)
3.77	6.87	1.92	5.91	0.7	7.83	0.3	0.022247	0.112274	4.928e-05	0.0119574	264617_at	At2g17660	--- | unknown protein
3.76	8.44	1.91	7.48	0.5	9.39	0.1	0.00280114	0.0334699	2.595e-05	0.00822222	253405_at	At4g32800	--- | transcription factor TINY homolog transcription factor TINY - Arabidopsis thaliana, PIR2:T01076;supported by full-length cDNA: Ceres:99612.
3.76	7.2	1.91	6.24	0.8	8.15	0.3	0.0309183	0.137314	6.769e-05	0.0136637	266799_at	At2g22860	ATPSK2 | ATPSK2 (PHYTOSULFOKINE 2 PRECURSOR); growth factor
3.71	6.7	1.89	5.75	0.6	7.65	0.3	0.0109909	0.0741942	3.525e-05	0.00992593	261101_at	At1g63030	ddf2 | ddf2 (DWARF AND DELAYED FLOWERING 2); DNA binding / transcription factor
3.67	10.43	1.88	9.49	0.2	11.37	0.1	0.00015405	0.00832689	1.947e-05	0.0074	251642_at	At3g57520	AtSIP2 | AtSIP2 (Arabidopsis thaliana seed imbibition 2); hydrolase, hydrolyzing O-glycosyl compounds
3.67	4.77	1.88	3.83	0.2	5.71	0.3	0.00096318	0.0185719	2.052e-05	0.00767213	256060_at	At1g07050	--- | hypothetical protein contains similarity to photoperiod sensitivity quantitative trait locus (Hd1) GI:11094203 from [Oryza sativa];supported by full-length cDNA: Ceres:1955.
3.66	9.58	1.87	8.65	0.6	10.52	0.3	0.00976625	0.0691775	3.946e-05	0.0104651	260798_at	At1g78280	--- | unknown protein contains similarity to apoptotic cell clearance receptor PtdSerR GI:11037740 from [Mus musculus]
3.66	10.21	1.87	9.27	0.2	11.15	0.8	0.0321367	0.14065	2.911e-05	0.00885333	254818_at	At4g12470	--- | pEARLI 1-like protein Arabidopsis thaliana pEARLI 1 mRNA, PID:g871780
3.67	6	1.87	5.06	0.7	6.93	0.5	0.0349575	0.148463	7.856e-05	0.0150588	247071_at	At5g66640	DAR3 | DAR3 (DA1-RELATED PROTEIN 3)
3.63	9.9	1.86	8.97	0.2	10.83	0.3	0.00034569	0.0111888	1.561e-05	0.00624561	267524_at	At2g30600	--- | unknown protein
3.62	7.42	1.86	6.49	0.6	8.35	0.3	0.0151052	0.0891678	5.752e-05	0.0124952	257478_at	At1g16130	WAKL2 | WAKL2 (wall associated kinase-like 2); kinase
3.62	6.93	1.86	6	0.7	7.86	0.4	0.0294725	0.133122	6.734e-05	0.0137143	262756_at	At1g16370	OCT6 | OCT6 (ORGANIC CATION/CARNITINE TRANSPORTER 6); carbohydrate transmembrane transporter/ sugar:hydrogen symporter
3.62	6.18	1.86	5.25	0.7	7.11	0.6	0.0419609	0.166544	6.173e-05	0.013037	264202_at	At1g22810	--- | TINY-like transcription factor Contains similarity to transcription factor (TINY) isolog T02O04.22 gb|2062174 from A. thaliana BAC gb|AC001645;supported by full-length cDNA: Ceres:26867.
3.61	7.22	1.85	6.3	0.2	8.15	0.2	0.00028405	0.0102033	2.157e-05	0.00756923	249850_at	At5g23240	--- | putative protein similar to unknown protein (gb|AAD21732.1)
3.61	9.9	1.85	8.98	0.4	10.83	0.1	0.00195343	0.0275729	3.069e-05	0.00909091	266545_at	At2g35290	--- | hypothetical protein predicted by genefinder
3.59	8.06	1.85	7.14	0.5	8.98	0.2	0.00846552	0.0638131	4.682e-05	0.0116087	249903_at	At5g22690	--- | disease resistance protein-like
3.59	8.67	1.84	7.75	0.3	9.6	0.1	0.00028759	0.010241	2.332e-05	0.0076	264246_at	At1g60140	ATTPS10 | ATTPS10 (trehalose phosphate synthase); transferase, transferring glycosyl groups / trehalose-phosphatase
3.58	9.06	1.84	8.14	0.7	9.98	0.4	0.0300179	0.134918	6.699e-05	0.0137658	266800_at	At2g22880	--- | hypothetical protein predicted by genefinder
3.55	7.57	1.83	6.66	0.6	8.48	0.2	0.0105054	0.0724391	5.629e-05	0.0125882	248400_at	At5g52020	--- | putative protein contains similarity to AP2 domain transcription factor;supported by full-length cDNA: Ceres:251466.
3.52	10.43	1.82	9.52	0.6	11.33	0.4	0.0147175	0.0880659	5.717e-05	0.0126602	260744_at	At1g15010	--- | hypothetical protein predicted by genemark.hmm;supported by full-length cDNA: Ceres:24933.
3.51	10.2	1.81	9.3	0.2	11.11	0.1	9.711e-05	0.00709998	2.21e-05	0.00741176	261926_at	At1g22530	PATL2 | PATL2 (PATELLIN 2); transporter
3.51	8.54	1.81	7.63	0.6	9.44	0.3	0.0172726	0.0963061	8.014e-05	0.0151074	258682_at	At3g08720	S6K2 | S6K2 (ARABIDOPSIS THALIANA SERINE/THREONINE PROTEIN KINASE 2); kinase/ protein kinase
3.5	7.56	1.81	6.65	0.7	8.46	0.2	0.0185676	0.100525	8.435e-05	0.0155161	246943_at	At5g25440	--- | putative protein kinase serine/threonine/tyrosine-specific protein kinase APK1 - Arabidopsis thaliana, PIR:S28615
3.48	8.47	1.8	7.57	0.1	9.37	0.1	3.05e-06	0.00386515	2.104e-05	0.00774194	256965_at	At3g13450	DIN4 | DIN4 (DARK INDUCIBLE 4); 3-methyl-2-oxobutanoate dehydrogenase (2-methylpropanoyl-transferring)/ catalytic
3.48	6.33	1.8	5.43	0.1	7.23	0.3	0.00047741	0.0128872	1.789e-05	0.00703448	263207_at	At1g10550	XTH33 | XTH33; hydrolase, acting on glycosyl bonds / hydrolase, hydrolyzing O-glycosyl compounds / xyloglucan:xyloglucosyl transferase
3.49	9.05	1.8	8.15	0.4	9.95	0.2	0.00368948	0.0394272	3.963e-05	0.0103908	257154_at	At3g27210	--- | unknown protein ; supported by cDNA: gi_15146182_gb_AY049232.1_
3.47	9.44	1.79	8.55	0.1	10.34	0.3	0.00021475	0.00925979	2.122e-05	0.00768254	247266_at	At5g64570	XYL4 | XYL4; hydrolase, hydrolyzing O-glycosyl compounds / xylan 1,4-beta-xylosidase
3.46	7.11	1.79	6.22	0.4	8.01	0.2	0.00190972	0.0272425	3.77e-05	0.0103614	248389_at	At5g51990	CBF4 | CBF4 (C- REPEAT-BINDING FACTOR 4); DNA binding / transcription activator/ transcription factor
3.45	8.42	1.79	7.53	0.4	9.32	0.2	0.0024094	0.0309901	3.946e-05	0.0105882	247525_at	At5g61380	TOC1 | TOC1 (TIMING OF CAB EXPRESSION 1); transcription regulator/ two-component response regulator
3.43	8.41	1.78	7.52	0.1	9.29	0.2	4.149e-05	0.00598225	2.683e-05	0.00827027	267280_at	At2g19450	TAG1 | TAG1 (TRIACYLGLYCEROL BIOSYNTHESIS DEFECT 1); diacylglycerol O-acyltransferase
3.44	6.34	1.78	5.44	0.3	7.23	0.5	0.00855766	0.064274	4.594e-05	0.0115165	265597_at	At2g20145	--- | Expressed protein ; supported by cDNA: gi_13605516_gb_AF361584.1_AF361584
3.44	8.62	1.78	7.72	0.8	9.51	0.3	0.0335906	0.144703	0.00012047	0.0184429	251124_s_at	At5g01040	LAC8 | LAC8 (laccase 8); laccase
3.42	7.06	1.77	6.18	0.2	7.95	0.2	7.511e-05	0.00658037	2.595e-05	0.00810959	267200_at	At2g31000	--- | hypothetical protein predicted by genefinder
3.4	9.19	1.77	8.31	0.2	10.08	0.1	8.58e-05	0.00689131	2.981e-05	0.00894737	258399_at	At3g15540	IAA19 | IAA19 (INDOLE-3-ACETIC ACID INDUCIBLE 19); transcription factor
3.4	6.37	1.77	5.49	0.4	7.26	0.5	0.0179428	0.0986205	7.155e-05	0.0138305	263754_at	At2g21510	--- | putative DnaJ protein ;supported by full-length cDNA: Ceres:151802.
3.38	9.4	1.76	8.52	0.2	10.28	0.4	0.00171436	0.0255832	2.49e-05	0.008	247954_at	At5g56870	BGAL4 | BGAL4 (beta-galactosidase 4); beta-galactosidase
3.39	10.59	1.76	9.71	0.7	11.47	0.1	0.0204863	0.10683	9.838e-05	0.0173954	253259_at	At4g34410	RRTF1 | RRTF1 ({REDOX RESPONSIVE TRANSCRIPTION FACTOR 1); DNA binding / transcription factor
3.33	9.41	1.74	8.54	0.2	10.28	0.2	0.00054017	0.0138542	3.525e-05	0.00980488	247013_at	At5g67480	BT4 | BT4 (BTB AND TAZ DOMAIN PROTEIN 4); protein binding / transcription regulator
3.34	10.33	1.74	9.45	0.4	11.2	0.3	0.00495375	0.0470298	5.91e-05	0.012717	259272_at	At3g01290	--- | unknown protein similar to hypothetical protein GB:CAA10289 [Cicer arietinum]; supported by full-length cDNA: Ceres: 108086.
3.35	7.96	1.74	7.09	0.6	8.84	0.1	0.0160398	0.0925537	9.75e-05	0.017375	263216_s_at	At1g30720	--- | putative reticuline oxidase-like protein similar to GB:P30986 from [Eschscholzia californica] ( berberine bridge-forming enzyme ), ESTs gb|F19886, gb|Z30784 and gb|Z30785 come from this gene
3.31	8.64	1.73	7.78	0.5	9.51	0.7	0.0435086	0.17004	8.049e-05	0.0150492	254042_at	At4g25810	XTR6 | XTR6 (XYLOGLUCAN ENDOTRANSGLYCOSYLASE 6); hydrolase, acting on glycosyl bonds / hydrolase, hydrolyzing O-glycosyl compounds / xyloglucan:xyloglucosyl transferase
3.29	7.24	1.72	6.38	0.3	8.1	0	0.00030556	0.0105505	4.928e-05	0.0117083	256337_at	At1g72060	--- | unknown protein
3.29	9.92	1.72	9.06	0.4	10.78	0.1	0.00152217	0.0237956	5.559e-05	0.01268	261937_at	At1g22570	--- | peptide transporter, putative similar to peptide transporter GI:2655098 from [Hordeum vulgare]
3.27	11.63	1.71	10.77	0.1	12.48	0.2	4.717e-05	0.0060053	3.402e-05	0.0097	262456_at	At1g11260	STP1 | STP1 (SUGAR TRANSPORTER 1); carbohydrate transmembrane transporter/ sugar:hydrogen symporter
3.27	9.1	1.71	8.24	0.6	9.95	0.2	0.0113858	0.0756401	9.873e-05	0.0173231	253614_at	At4g30350	--- | putative protein heat shock protein 101 - Triticum aestivum,PID:g4558484
3.27	9.27	1.71	8.41	0.8	10.12	0.2	0.0468457	0.178033	0.00022692	0.0270995	256050_at	At1g07000	ATEXO70B2 | ATEXO70B2 (exocyst subunit EXO70 family protein B2); protein binding
3.25	8.36	1.7	7.51	0.6	9.21	0.2	0.0130101	0.0815054	9.417e-05	0.0169134	249741_at	At5g24470	APRR5 | APRR5 (ARABIDOPSIS PSEUDO-RESPONSE REGULATOR 5); transcription regulator/ two-component response regulator
3.23	8.28	1.69	7.43	0.6	9.12	0.3	0.0193611	0.103425	0.00011679	0.0182466	248611_at	At5g49520	WRKY48 | WRKY48; transcription factor
3.21	7.83	1.68	6.98	0.3	8.67	0.1	0.00141188	0.0228014	7.137e-05	0.0139145	248895_at	At5g46330	FLS2 | FLS2 (FLAGELLIN-SENSITIVE 2); ATP binding / kinase/ protein binding / protein serine/threonine kinase/ transmembrane receptor protein serine/threonine kinase
3.18	12.57	1.67	11.74	0.2	13.4	0.2	0.00029587	0.0103667	5.559e-05	0.0125545	263548_at	At2g21660	CCR2 | CCR2 (COLD, CIRCADIAN RHYTHM, AND RNA BINDING 2); RNA binding / double-stranded DNA binding / single-stranded DNA binding
3.18	7.89	1.67	7.05	0.3	8.73	0.2	0.00161821	0.0246455	7.961e-05	0.0151333	249987_at	At5g18490	--- | putative protein predicted proteins, Arabidopsis thaliana;supported by full-length cDNA: Ceres:32414.
3.19	7.14	1.67	6.31	0.2	7.98	0.5	0.00809162	0.061957	6.997e-05	0.0137586	260556_at	At2g43620	--- | putative endochitinase
3.17	9.9	1.66	9.07	0.1	10.73	0.1	3.33e-06	0.00400063	4.156e-05	0.0107727	249378_at	At5g40450	--- | putative protein microtubule-associated protein homolog, Drosophila melanogaster, EMBL:T13564
3.17	9.53	1.66	8.7	0.1	10.36	0.2	6.874e-05	0.00643211	4.454e-05	0.0112889	250649_at	At5g06690	WCRKC1 | WCRKC1 (WCRKC THIOREDOXIN 1)
3.16	7.49	1.66	6.66	0.6	8.32	0.2	0.015715	0.0913973	0.00013783	0.0201539	267246_at	At2g30250	WRKY25 | WRKY25; transcription factor
3.14	5.75	1.65	4.93	0.1	6.57	0.3	0.0009037	0.0180826	5.384e-05	0.012404	251791_at	At3g55500	ATEXPA16 | ATEXPA16 (ARABIDOPSIS THALIANA EXPANSIN A16)
3.14	6.62	1.65	5.8	0.5	7.45	0.4	0.0176152	0.0975248	0.00014958	0.0208049	259325_at	At3g05320	--- | unknown protein
3.12	8.37	1.64	7.55	0.1	9.19	0.1	1.386e-05	0.00547853	5.384e-05	0.0125306	264045_at	At2g22450	--- | putative GTP cyclohydrolase
3.13	6.29	1.64	5.47	0.4	7.11	0.5	0.017447	0.0970414	9.242e-05	0.016864	248932_at	At5g46050	PTR3 | PTR3 (PEPTIDE TRANSPORTER 3); dipeptide transporter/ transporter/ tripeptide transporter
3.09	10.49	1.63	9.68	0.2	11.3	0.2	0.00010316	0.00728527	4.682e-05	0.0114839	267523_at	At2g30610	--- | unknown protein
3.1	9.57	1.63	8.76	0.1	10.39	0.2	0.00013514	0.00797755	4.928e-05	0.0118316	263499_at	At2g42580	TTL3 | TTL3 (TETRATRICOPETIDE-REPEAT THIOREDOXIN-LIKE 3); binding / protein binding
3.09	6.4	1.63	5.58	0.2	7.21	0.2	0.00047599	0.0128641	5.033e-05	0.011835	246251_at	At4g37220	--- | cold acclimation protein homolog
3.09	10.66	1.63	9.84	0.7	11.47	0.2	0.0281198	0.129343	0.00025954	0.0290196	264758_at	At1g61340	--- | late embryogenesis abundant protein, putative similar to late embryogenesis abundant protein GI:1350540 from [Picea glauca]
3.08	6.87	1.62	6.06	0.5	7.68	0.1	0.00642215	0.054155	0.00012854	0.0191634	253571_at	At4g31000	--- | putative calmodulin-binding protein calmodulin-binding protein, Nicotiana tabacum
3.08	6.67	1.62	5.86	0.4	7.48	0.2	0.00690281	0.0565361	0.00013608	0.0200258	253827_at	At4g28085	--- | Expressed protein ; supported by cDNA: gi_15028040_gb_AY045877.1_
3.06	7.74	1.62	6.93	0.3	8.54	0.5	0.0135573	0.0835115	0.00011609	0.0182621	264434_at	At1g10340	--- | hypothetical protein predicted by genscan; supported by cDNA: gi_13937239_gb_AF372975.1_AF372975
3.05	7.93	1.61	7.13	0.3	8.73	0.1	0.00083464	0.0173231	9.312e-05	0.0168571	253292_at	At4g33985	--- | Expressed protein ; supported by full-length cDNA: Ceres: 9341.
3.06	8.67	1.61	7.86	0.4	9.48	0.1	0.00303132	0.0349387	0.00010644	0.0177226	267199_at	At2g30990	--- | hypothetical protein predicted by genefinder
3.02	7.18	1.6	6.38	0.1	7.98	0.1	6.35e-05	0.00632515	5.717e-05	0.0125385	265771_at	At2g48030	--- | unknown protein ;supported by full-length cDNA: Ceres:38690.
3.03	9.41	1.6	8.61	0.6	10.21	0.4	0.0356612	0.150636	0.00025796	0.0291287	253628_at	At4g30280	XTH18 | XTH18 (XYLOGLUCAN ENDOTRANSGLUCOSYLASE/HYDROLASE 18); hydrolase, acting on glycosyl bonds / hydrolase, hydrolyzing O-glycosyl compounds / xyloglucan:xyloglucosyl transferase
3	6.19	1.59	5.4	0.1	6.98	0	1.71e-06	0.00360826	6.962e-05	0.0138087	247668_at	At5g60100	APRR3 | APRR3 (ARABIDOPSIS PSEUDO-RESPONSE REGULATOR 3); transcription regulator/ two-component response regulator
3.01	11.38	1.59	10.59	0.4	12.17	0.1	0.00365571	0.0392209	0.00012538	0.0188158	264624_at	At1g08930	ERD6 | ERD6 (EARLY RESPONSE TO DEHYDRATION 6); carbohydrate transmembrane transporter/ sugar transmembrane transporter/ sugar:hydrogen symporter
3.01	9.22	1.59	8.42	0.1	10.01	0.5	0.0123664	0.0792351	0.00010452	0.0176593	259841_at	At1g52200	--- | unknown protein ; supported by full-length cDNA: Ceres: 16614.
2.98	8.66	1.58	7.87	0.4	9.45	0.5	0.0197805	0.104758	0.00018518	0.0235978	247327_at	At5g64120	--- | peroxidase (emb|CAA67551.1) ;supported by full-length cDNA: Ceres:23349.
2.96	10.96	1.57	10.18	0.1	11.74	0	1.402e-05	0.00547853	8.067e-05	0.0149593	250580_at	At5g07440	GDH2 | GDH2 (GLUTAMATE DEHYDROGENASE 2); ATP binding / glutamate dehydrogenase [NAD(P)+]/ glutamate dehydrogenase/ oxidoreductase
2.94	8.66	1.56	7.88	0.3	9.44	0	0.00070668	0.0158977	0.00010662	0.0176232	262892_at	At1g79440	ALDH5F1 | ALDH5F1; 3-chloroallyl aldehyde dehydrogenase/ NAD or NADH binding / succinate-semialdehyde dehydrogenase
2.95	8.36	1.56	7.58	0.2	9.14	0.2	0.0010088	0.0190657	0.00010259	0.0174627	254580_at	At4g19390	--- | putative protein ; supported by cDNA: gi_14190356_gb_AF378856.1_AF378856
2.94	7.31	1.56	6.53	0.3	8.09	0.2	0.00187104	0.0268782	6.173e-05	0.0131589	250936_at	At5g03120	--- | putative protein ;supported by full-length cDNA: Ceres:40252.
2.94	9.03	1.56	8.25	0.5	9.81	0.4	0.0208782	0.108013	0.00023043	0.0270928	248392_at	At5g52050	--- | integral membrane protein-like
2.93	7.32	1.55	6.55	0.3	8.1	0	0.00093131	0.018292	0.00011907	0.0183513	247394_at	At5g62860	--- | putative protein predicted proteins, Arabidopsis thaliana
2.92	10.08	1.55	9.3	0.4	10.85	0.3	0.00821225	0.0626284	0.00017238	0.0229942	259137_at	At3g10300	--- | unknown protein Pfam HMM hit: EF hand
2.93	10.09	1.55	9.32	0.3	10.87	0.4	0.0102638	0.071469	0.0001189	0.018449	251735_at	At3g56090	ATFER3 | ATFER3 (ferritin 3); binding / ferric iron binding / oxidoreductase/ transition metal ion binding
2.9	4.8	1.54	4.03	0.2	5.57	0.5	0.0111441	0.0746981	0.00016975	0.0229112	256177_at	At1g51620	--- | protein kinase, putative contains Pfam profile: PF00069: Eukaryotic protein kinase domain
2.9	9.66	1.54	8.89	0.7	10.43	0.2	0.0345126	0.147212	0.00039334	0.0381787	259479_at	At1g19020	--- | Expressed protein ; supported by full-length cDNA: Ceres: 31015.
2.88	6.74	1.53	5.98	0.6	7.51	0.2	0.0307655	0.136956	0.00035967	0.0364622	245677_at	At1g56660	--- | hypothetical protein predicted by genemark.hmm
2.86	7.21	1.52	6.45	0.1	7.97	0.1	7.42e-06	0.00542459	9.908e-05	0.0171212	250194_at	At5g14550	--- | putative protein various predicted proteins, Arabidopsis thaliana
2.86	10.16	1.52	9.4	0.2	10.92	0	8.396e-05	0.00681999	0.00011399	0.0184397	263460_at	At2g31810	--- | putative acetolactate synthase
2.87	7.01	1.52	6.25	0.1	7.77	0.4	0.00208665	0.0285205	9.89e-05	0.0172214	254410_at	At4g21410	--- | serine/threonine kinase - like protein
2.87	10.08	1.52	9.32	0.3	10.84	0.3	0.00503743	0.0473439	0.00015923	0.0216191	257029_at	At3g19240	--- | dem-like protein similar to dem GB:CAA73973 from [Lycopersicon esculentum] (Plant Cell (1998) 10, 1-12)
2.86	5.77	1.52	5.01	0.5	6.53	0.3	0.0150313	0.088939	0.00024445	0.0281616	245506_at	At4g15700	--- | glutaredoxin homolog
2.87	8	1.52	7.24	0.5	8.76	0.4	0.0333796	0.14412	0.00035476	0.036287	264580_at	At1g05340	--- | unknown protein EST gb|ATTS0295 comes from this gene;supported by full-length cDNA: Ceres:20380.
2.85	9.46	1.51	8.71	0.6	10.22	0.2	0.0289357	0.131689	0.00045577	0.0420891	252976_s_at	At4g38550	--- | Phospholipase like protein Arabidopsis thaliana pEARLI 4 mRNA, PID:g871782
2.83	8.92	1.5	8.17	0.1	9.67	0.1	1.26e-05	0.00542459	0.00011486	0.0184507	253215_at	At4g34950	--- | putative protein AT.I.24-7, Arabidopsis thaliana, gb:U63815
2.83	8.99	1.5	8.25	0.1	9.74	0.2	0.00039968	0.0119852	0.00011048	0.018	247597_at	At5g60860	AtRABA1f | AtRABA1f (Arabidopsis Rab GTPase homolog A1f); GTP binding
2.83	8.19	1.5	7.44	0.4	8.94	0.2	0.00343672	0.0377064	0.00014783	0.0208148	264774_at	At1g22890	--- | unknown protein
2.83	6.8	1.5	6.05	0.5	7.55	0.3	0.0209641	0.108272	0.00037878	0.0372414	252470_at	At3g46930	--- | protein kinase 6-like protein protein kinase 6 - Glycine max,PIR2:S29851
2.83	4.69	1.5	3.94	0	5.44	0.6	0.0241282	0.118318	0.00017536	0.0229885	267548_at	At2g32660	AtRLP22 | AtRLP22 (Receptor Like Protein 22); kinase/ protein binding
2.8	6.97	1.49	6.23	0.4	7.72	0.1	0.00453944	0.0446121	0.00022481	0.0269895	258608_at	At3g03020	--- | unknown protein ;supported by full-length cDNA: Ceres:35949.
2.79	7.54	1.48	6.8	0	8.28	0.2	0.00020472	0.00910997	0.00010048	0.0172331	253811_at	At4g28190	ULT1 | ULT1 (ULTRAPETALA1); DNA binding
2.78	6.71	1.48	5.97	0	7.44	0.4	0.00233852	0.0305508	0.00010995	0.0180432	261717_at	At1g18400	BEE1 | BEE1 (BR Enhanced Expression 1); transcription factor
2.79	8.12	1.48	7.38	0.4	8.85	0.1	0.00420919	0.0425736	0.00020886	0.0254759	258855_at	At3g02070	--- | unknown protein
2.79	9.94	1.48	9.2	0.6	10.67	0.2	0.0235944	0.116592	0.00045612	0.0419516	248698_at	At5g48380	--- | receptor-like protein kinase ; supported by cDNA: gi_13605826_gb_AF367312.1_AF367312
2.76	10.09	1.47	9.36	0.1	10.83	0.2	0.00033374	0.0110586	0.00010557	0.0177059	258225_at	At3g15630	--- | unknown protein ; supported by cDNA: gi_15529233_gb_AY052241.1_
2.76	8.36	1.47	7.63	0.7	9.1	0.4	0.0492345	0.183473	0.00066392	0.0522207	262772_at	At1g13210	ACA.l | ACA.l (autoinhibited Ca2+/ATPase II); ATPase, coupled to transmembrane movement of ions, phosphorylative mechanism / calmodulin binding
2.76	9.55	1.46	8.82	0.1	10.28	0.1	2.506e-05	0.00559138	0.00011556	0.0184336	251864_at	At3g54920	PMR6 | PMR6 (powdery mildew resistant 6); lyase/ pectate lyase
2.73	6	1.45	5.27	0	6.72	0.3	0.0012318	0.0213181	0.00013924	0.0202293	264777_at	At1g08630	THA1 | THA1 (Threonine Aldolase 1); aldehyde-lyase/ threonine aldolase
2.73	8.88	1.45	8.16	0.5	9.6	0.3	0.0227127	0.114012	0.00045138	0.0420245	247177_at	At5g65300	--- | unknown protein ; supported by cDNA: gi_13877834_gb_AF370180.1_AF370180
2.72	7.84	1.44	7.12	0	8.56	0.2	0.00016353	0.00851614	0.00012538	0.0189404	248029_at	At5g55700	BAM4 | BAM4 (BETA-AMYLASE 4); beta-amylase/ catalytic/ cation binding
2.72	7.76	1.44	7.04	0.2	8.48	0.1	0.00035321	0.0112797	0.00015747	0.021509	262910_at	At1g59710	--- | unknown protein ;supported by full-length cDNA: Ceres:10295.
2.7	6.92	1.44	6.2	0.1	7.64	0.3	0.00093854	0.0183733	0.00014345	0.02045	261658_at	At1g50040	--- | hypothetical protein predicted by genemark.hmm
2.72	11.2	1.44	10.48	0.5	11.92	0.2	0.0115569	0.0762108	0.00033512	0.0349041	260656_at	At1g19380	--- | hypothetical protein predicted by genemark.hmm
2.7	6.57	1.43	5.86	0.2	7.29	0.1	0.00022519	0.00937326	0.00018378	0.0235506	252924_at	At4g39070	--- | putative zinc finger protein salt-tolerance protein - Arabidopsis thaliana, PID:e224078
2.67	9.73	1.42	9.02	0.1	10.44	0.2	0.00039908	0.0119852	0.00013363	0.0197922	246028_at	At5g21170	--- | AKIN beta1 ; supported by full-length cDNA: Ceres: 41668.
2.68	8.81	1.42	8.1	0.3	9.52	0.4	0.0166573	0.0943785	0.00036808	0.0369868	262082_s_at	At1g56120	--- | wall-associated kinase 2, putative similar to receptor-like serine/threonine kinase GB:AAC50043 GI:2465923 from [Arabidopsis thaliana]
2.67	8.06	1.41	7.35	0.1	8.77	0.1	7.474e-05	0.00658037	0.00018799	0.0238222	247867_at	At5g57630	CIPK21 | CIPK21 (CBL-interacting protein kinase 21); ATP binding / kinase/ protein kinase/ protein serine/threonine kinase
2.66	7.94	1.41	7.24	0.3	8.65	0.2	0.00289244	0.0341494	0.00028075	0.0307885	264841_at	At1g03740	--- | putative protein kinase similar to (Z71703), cdc2-like protein kinase; similar to ESTs gb|T20748, gb|T20464, and emb|Z17761; supported by cDNA: gi_14532735_gi_13430451
2.65	6.52	1.41	5.82	0.2	7.23	0.3	0.00331658	0.0368945	0.00022797	0.026943	259595_at	At1g28050	--- | CONSTANS family zinc finger protein, putative contains Pfam profile: PF01760: CONSTANS family zinc finger; supported by cDNA: gi_14335053_gb_AY037206.1_
2.65	10.88	1.41	10.17	0.2	11.58	0.3	0.00415959	0.042262	0.0002406	0.0278579	253666_at	At4g30270	MERI5B | MERI5B (meristem-5); hydrolase, acting on glycosyl bonds / xyloglucan:xyloglucosyl transferase
2.66	7.73	1.41	7.02	0.4	8.43	0.2	0.0113908	0.0756401	0.00042174	0.0400833	248704_at	At5g48450	sks3 | sks3 (SKU5 Similar 3); copper ion binding / oxidoreductase
2.66	9.99	1.41	9.29	0.5	10.7	0.2	0.0173241	0.096546	0.00046629	0.042544	246018_at	At5g10695	--- | Expressed protein ; supported by full-length cDNA: Ceres: 103171.
2.66	7.37	1.41	6.67	0.4	8.08	0.4	0.0179767	0.0986667	0.00037738	0.0372641	260005_at	At1g67920	--- | unknown protein ;supported by full-length cDNA: Ceres:13102.
2.64	8.31	1.4	7.61	0.1	9	0.1	3.948e-05	0.00598225	0.00015186	0.0209939	260109_at	At1g63260	TET10 | TET10 (TETRASPANIN10)
2.65	7.17	1.4	6.46	0	7.87	0.2	0.00044783	0.012431	0.0001815	0.0233898	259990_s_at	At1g68050	FKF1 | FKF1 (FLAVIN-BINDING, KELCH REPEAT, F BOX 1); signal transducer/ two-component sensor/ ubiquitin-protein ligase
2.62	9.25	1.39	8.55	0.3	9.94	0.3	0.0110986	0.0745416	0.00011574	0.0183333	250327_at	At5g12050	--- | putative serine rich protein predicted proteins, Arabidopsis thaliana;supported by full-length cDNA: Ceres:36958.
2.62	9.27	1.39	8.57	0.5	9.96	0.1	0.0149309	0.0887153	0.00051749	0.0450534	262901_at	At1g59910	--- | hypothetical protein predicted by genemark.hmm
2.63	10.04	1.39	9.34	0.6	10.73	0.1	0.024341	0.118873	0.00070916	0.0537409	258207_at	At3g14050	RSH2 | RSH2 (RELA-SPOT HOMOLOG 2); GTP diphosphokinase
2.63	10.31	1.39	9.61	0.6	11.01	0.1	0.0358455	0.151136	0.00083086	0.0577805	247137_at	At5g66210	CPK28 | CPK28; ATP binding / calcium ion binding / calmodulin-dependent protein kinase/ protein kinase/ protein serine/threonine kinase
2.62	8.8	1.39	8.1	0.3	9.49	0.5	0.0363471	0.152124	0.00045208	0.0419187	255568_at	At4g01250	WRKY22 | WRKY22; transcription factor
2.6	8.65	1.38	7.96	0	9.34	0.1	3.321e-05	0.00593201	0.00017185	0.0230588	252570_at	At3g45300	IVD | IVD (ISOVALERYL-COA-DEHYDROGENASE); ATP binding / isovaleryl-CoA dehydrogenase
2.6	8.62	1.38	7.94	0.1	9.31	0.1	9.373e-05	0.00701085	0.00017501	0.0232093	254110_at	At4g25260	--- | putative protein pectinesterase - Citrus sinensis, PID:g2098705
2.6	4.88	1.38	4.19	0	5.57	0.3	0.0005875	0.0144095	0.00019202	0.0239344	260688_at	At1g17665	--- | hypothetical protein similar to dehydrogenase-like protein GI:9279732 from [Arabidopsis thaliana]
2.59	7.61	1.37	6.92	0.1	8.29	0.2	0.00014554	0.00822637	0.00019132	0.0241105	267580_at	At2g41990	--- | unknown protein
2.58	4.99	1.37	4.31	0.1	5.68	0.6	0.0343999	0.146913	0.00040035	0.0383698	247774_at	At5g58660	--- | putative protein fruit ripening expressed protein, Lycopersicon esculentum, EMBL:LEETHYBR
2.56	9.82	1.36	9.14	0.1	10.5	0.2	0.00020213	0.00910215	0.00017606	0.0229486	265511_at	At2g05540	--- | putative glycine-rich protein ; supported by cDNA: gi_15215617_gb_AY050337.1_
2.56	7.62	1.36	6.94	0.1	8.3	0.2	0.00021021	0.00917111	0.00021219	0.0256085	247743_at	At5g59010	--- | protein kinase - like serine/threonine/tyrosine-specific protein kinase APK1, Arabidopsis thaliana, PIR:S28615
2.56	7.46	1.36	6.78	0.3	8.14	0.1	0.00088986	0.0179149	0.00032284	0.0339355	259915_at	At1g72790	--- | unknown protein
2.56	10.84	1.36	10.16	0.3	11.51	0.1	0.00092819	0.018292	0.00030969	0.0327037	261728_at	At1g76160	sks5 | sks5 (SKU5 Similar 5); copper ion binding / oxidoreductase
2.57	6.35	1.36	5.67	0.4	7.03	0.2	0.00733381	0.0587346	0.00047821	0.0432857	263795_at	At2g24610	ATCNGC14 | ATCNGC14; calmodulin binding / cyclic nucleotide binding / ion channel
2.57	7.07	1.36	6.39	0.4	7.76	0.3	0.0134078	0.0830613	0.00042595	0.0403153	264862_at	At1g24330	--- | hypothetical protein predicted by genscan
2.54	6.23	1.35	5.56	0.4	6.91	0.2	0.0163012	0.0932838	0.00069601	0.0534546	252084_at	At3g51970	AtSAT1 | AtSAT1 (Arabidopsis thaliana sterol O-acyltransferase 1); acyltransferase
2.53	7.03	1.34	6.36	0.1	7.7	0.1	1.33e-05	0.00542459	0.0002327	0.0272205	258953_at	At3g01430	--- | hypothetical protein predicted by genscan
2.53	7.15	1.34	6.48	0.2	7.82	0.2	0.00136472	0.022359	0.00029531	0.0317736	252300_at	At3g49160	--- | pyruvate kinase -like protein various pyruvate kinases from procaryotes
2.53	11.01	1.34	10.34	0.3	11.68	0.2	0.00580942	0.0513218	0.0004491	0.0419836	266316_at	At2g27080	--- | unknown protein ; supported by cDNA: gi_15450380_gb_AY052291.1_
2.54	9.94	1.34	9.27	0.5	10.62	0.2	0.0158726	0.0920086	0.0006555	0.0519167	258786_at	At3g11820	SYP121 | SYP121 (SYNTAXIN OF PLANTS 121); SNAP receptor/ protein anchor
2.53	7.61	1.34	6.94	0.5	8.28	0.2	0.016185	0.0929484	0.00071933	0.0537967	267335_s_at	At2g19440	--- | putative beta-1,3-glucanase
2.53	7.27	1.34	6.6	0.6	7.93	0.4	0.0475968	0.179909	0.00115756	0.0684041	267288_at	At2g23680	--- | similar to cold acclimation protein WCOR413 [Triticum aestivum]
2.52	8.67	1.33	8.01	0.2	9.34	0.2	0.00179645	0.0262335	0.00019202	0.0240659	258736_at	At3g05900	--- | unknown protein
2.51	8.89	1.33	8.23	0.5	9.56	0.1	0.021779	0.11074	0.00087085	0.0592955	257784_at	At3g26970	MUB4 | MUB4 (MEMBRANE-ANCHORED UBIQUITIN-FOLD PROTEIN 4 PRECURSOR)
2.51	6.32	1.33	5.66	0.3	6.99	0.5	0.0324644	0.141535	0.00073249	0.0544234	263565_at	At2g15390	FUT4 | FUT4; fucosyltransferase/ transferase, transferring glycosyl groups
2.48	11.71	1.31	11.05	0	12.37	0.2	0.00018304	0.0088644	0.00022727	0.027	265478_at	At2g15890	MEE14 | MEE14 (maternal effect embryo arrest 14)
2.48	5.19	1.31	4.53	0.1	5.84	0.2	0.000404	0.0120778	0.00025918	0.0291232	251438_s_at	At3g59930	--- | putative protein hypothetical protein F10A16.1 - Arabidopsis thaliana, EMBL:AC012393
2.47	7.07	1.31	6.42	0.3	7.73	0.3	0.00908332	0.0667065	0.0004605	0.0421847	246796_at	At5g26770	--- | putative protein myosin heavy chain, chicken, PIR:S24348;supported by full-length cDNA: Ceres:147806.
2.48	8.83	1.31	8.18	0.5	9.49	0.2	0.0251751	0.121323	0.00101868	0.064011	253257_at	At4g34390	XLG2 | XLG2 (extra-large GTP-binding protein 2); guanyl nucleotide binding / signal transducer
2.46	7.6	1.3	6.95	0.2	8.25	0.1	0.00021714	0.00929385	0.00034897	0.0360181	250412_at	At5g11150	ATVAMP713 | ATVAMP713 (VESICLE-ASSOCIATED MEMBRANE PROTEIN 713)
2.45	6.32	1.3	5.68	0.1	6.97	0.2	0.00038721	0.0119044	0.0002548	0.02906	256697_at	At3g20660	AtOCT4 | AtOCT4 (Arabidopsis thaliana ORGANIC CATION/CARNITINE TRANSPORTER4); carbohydrate transmembrane transporter/ sugar:hydrogen symporter
2.46	10.86	1.3	10.21	0.2	11.5	0.3	0.00255281	0.0318403	0.00038597	0.0377854	266225_at	At2g28900	ATOEP16-1 | ATOEP16-1 (OUTER PLASTID ENVELOPE PROTEIN 16-1); P-P-bond-hydrolysis-driven protein transmembrane transporter/ protein transporter
2.47	7.43	1.3	6.78	0.3	8.08	0	0.00384489	0.0403812	0.00052661	0.0455	264512_at	At1g09575	--- | Expressed protein ; supported by cDNA: gi_15810220_gb_AY056149.1_
2.47	6.41	1.3	5.75	0.4	7.06	0.1	0.00495382	0.0470298	0.00052731	0.0453887	252539_at	At3g45730	--- | putative protein
2.45	7.82	1.3	7.17	0.6	8.47	0.3	0.0497457	0.184804	0.00145796	0.0791809	249485_at	At5g39020	--- | receptor protein kinase - like protein receptor-protein kinase-like protein, Arabidopsis thaliana, PIR:T45786
[truncated: 52 more rows]

## Sheet: Selected down-regulated genes
Fold Change	logSignal (A)	logRatio (M)	logControl	StdErr (logControl)	logExperiment	StdErr (logExperiment)	pval (LiMMA)	FDR (LiMMA)	pval (RankProd)	FDR (RankProd)	ProbeID	Transcript ID	Gene Symbol | Gene Description
[truncated: 310 more rows]
