# Supplementary material for: Arabidopsis NITRILASE 1 Contributes to the Regulation of Root Growth and Development through Modulation of Auxin Biosynthesis in Seedlings
Source: Front Plant Sci. 2017 Jan 24;8:36. doi: 10.3389/fpls.2017.00036 (PMC5258727; doi:10.3389/fpls.2017.00036)
Supplement: Supplemental Data Sheet 2 — BiNGO analysis of selected up- and down-regulated genes in cyp79b2/cyp79b3. After filtering the microarray data according to the arbitrary set values of a p ≤ 0.05 and a log2 ratio > 1.2, gene enrichment and clustering in functional groups was analyzed using the BiNGO software package in Cytoscape 3.4.0. Over- and under-represented GO groups are given in the file. [file DataSheet2.XLSX]

## Sheet: Up-regulated genes
BiNGO analysis of UP-REGULATED genes
File created with bingo (c) on Nov 28, 2016 at 4:22:34 PM
ontology: namespace
curator: bingo
Selected ontology file : bundle://116.0:1/data/GO_Biological_Process
Selected annotation file : bundle://116.0:1/data/A_thaliana_default
Discarded evidence codes :
Overrepresentation
Selected statistical test : Hypergeometric test
Selected correction : Benjamini & Hochberg False Discovery Rate (FDR) correction
Selected significance level : 0.05
Testing option : Use whole annotation as reference set
The selected cluster :
AT2G31000	AT5G46330	AT5G23210	AT3G16180	AT4G36670	AT2G22880	AT3G45730	AT5G38700	AT3G45970	AT2G35290	AT2G23170	AT1G09575	AT1G79440	AT5G03720	AT2G31010	AT1G10340	AT3G55430	AT2G17840	AT3G59350	AT4G37770	AT1G25275	AT3G16860	AT1G69890	AT2G21660	AT3G56090	AT3G46930	AT2G30600	AT5G04020	AT2G31810	AT3G47340	AT5G39580	AT2G25460	AT1G67920	AT4G33985	AT1G30040	AT1G59500	AT5G66640	AT1G12610	AT1G10550	AT1G30720	AT2G30250	AT4G24110	AT3G15540	AT1G22890	AT5G63810	AT4G34390	AT4G34950	AT1G22530	AT4G33980	AT4G30350
AT3G11020	AT5G60860	AT3G47570	AT3G11820	AT3G15620	AT1G28050	AT5G61380	AT5G67480	AT2G19440	AT2G19450	AT5G58660	AT3G13450	AT1G07000	AT5G02540	AT3G15630	AT1G22740	AT4G12470
No annotations were retrieved for the following entities:
AT2G31000	AT4G39070	AT3G57520	AT4G25260	AT4G36670	AT2G20145	AT3G48520	AT2G48030	AT4G35985	AT2G43620	AT2G05540	AT3G31415	AT1G22510	AT2G33830	AT3G01290	AT3G26970	AT3G59350	AT1G25275	AT3G46930	AT2G30600	AT1G16370	AT2G31810	AT5G39580	AT1G72060	AT3G27210	AT5G14120	AT5G48250	AT5G62360	AT5G48450	AT1G63040	AT1G30720	AT5G35735	AT4G24110	AT4G38550	AT5G63810	AT2G30610	AT4G31000	AT4G34950	AT4G12040	AT4G33980	AT5G18470	AT1G14040	AT3G01830	AT3G19240	AT1G59910	AT1G28050	AT4G04330	AT5G58660	AT3G45300	AT3G13450
GO-ID	p-value	corr p-value	x	n	X	N	Description	Genes in test set
50896	7.4169e-11	4.8507e-08	77	3208	218	22305	response to stimulus	AT5G46330|AT1G65400|AT5G49520|AT2G39920|AT3G49620|AT1G29395|AT4G02380|AT5G64120|AT4G01250|AT5G46050|AT1G52200|AT1G28330|AT2G28900|AT5G07440|AT2G23170|AT4G34410|AT1G79440|AT5G03720|AT5G52050|AT3G08720|AT2G32660|AT2G34600|AT5G20250|AT2G17840|AT3G15060|AT4G32280|AT2G42580|AT1G52830|AT2G21660|AT3G56090|AT5G11150|AT3G47340|AT3G13750|AT5G02200|AT5G52020|AT2G23680|AT5G42900|AT2G34930|AT1G30040|AT5G63770…
6950	9.8414e-07	0.00032181	49	1854	218	22305	response to stress	AT5G46330|AT1G65400|AT5G49520|AT3G49620|AT1G29395|AT4G02380|AT5G64120|AT5G46050|AT1G52200|AT2G28900|AT5G07440|AT4G34410|AT1G79440|AT5G03720|AT3G08720|AT2G32660|AT5G20250|AT2G17840|AT2G21660|AT3G56090|AT5G11150|AT3G47340|AT3G13750|AT5G52020|AT2G23680|AT5G42900|AT2G34930|AT5G63770|AT2G39660|AT1G12610|AT2G15890|AT2G30250|AT4G37220|AT3G14050|AT3G11020|AT5G62520|AT3G11820|AT1G12780|AT5G22690|AT1G15010…
42221	7.8551e-06	0.0017124	45	1710	218	22305	response to chemical stimulus	AT5G49520|AT2G39920|AT1G29395|AT1G59500|AT4G02380|AT4G01250|AT5G14920|AT5G46050|AT4G37220|AT3G15540|AT1G52200|AT3G14050|AT1G19050|AT4G34390|AT3G11020|AT1G28330|AT5G01040|AT2G28900|AT5G07440|AT2G23170|AT4G34410|AT5G03720|AT4G30270|AT3G11820|AT5G52050|AT2G34600|AT2G06850|AT2G17840|AT4G21410|AT3G15060|AT2G17660|AT1G11210|AT5G67480|AT4G32280|AT2G19450|AT2G42580|AT1G52830|AT2G21660|AT3G56090|AT1G19020…
9743	0.00021704	0.035486	13	177	218	22305	response to carbohydrate stimulus	AT2G34600|AT5G49520|AT4G01250|AT2G19450|AT4G37220|AT1G19050|AT4G34390|AT1G28330|AT2G28900|AT3G47340|AT4G34410|AT5G03720|AT1G08930
9749	0.00053272	0.066789	6	22	218	22305	response to glucose stimulus	AT2G19450|AT4G37220|AT4G34390|AT1G28330|AT2G28900|AT3G47340
34284	0.00071487	0.066789	6	23	218	22305	response to monosaccharide stimulus	AT2G19450|AT4G37220|AT4G34390|AT1G28330|AT2G28900|AT3G47340
9746	0.00071487	0.066789	6	23	218	22305	response to hexose stimulus	AT2G19450|AT4G37220|AT4G34390|AT1G28330|AT2G28900|AT3G47340
10033	0.0035296	0.28855	29	1037	218	22305	response to organic substance	AT5G49520|AT1G29395|AT1G59500|AT4G01250|AT5G14920|AT5G46050|AT4G37220|AT3G15540|AT3G14050|AT1G19050|AT4G34390|AT1G28330|AT2G28900|AT2G23170|AT4G34410|AT5G03720|AT4G30270|AT3G11820|AT2G34600|AT2G06850|AT4G21410|AT5G67480|AT4G32280|AT2G19450|AT2G42580|AT1G52830|AT3G47340|AT1G08930|AT4G35770
9628	0.004151	0.30164	31	1168	218	22305	response to abiotic stimulus	AT1G30040|AT5G63770|AT1G29395|AT4G02380|AT1G12610|AT2G30250|AT5G46050|AT1G68050|AT1G02400|AT3G15540|AT3G11020|AT2G28900|AT5G62520|AT5G07440|AT1G79440|AT5G03720|AT3G15620|AT3G08720|AT2G06850|AT5G20250|AT2G17840|AT5G24470|AT4G32280|AT2G19450|AT1G52830|AT2G21660|AT5G11150|AT3G47340|AT5G02200|AT1G08930|AT5G42900
9750	0.0060261	0.3941	4	8	218	22305	response to fructose stimulus	AT4G37220|AT4G34390|AT1G28330|AT3G47340
50832	0.022862	1.3593	9	117	218	22305	defense response to fungus	AT2G34930|AT1G15010|AT2G39660|AT5G64120|AT4G34410|AT5G52020|AT3G11820|AT2G15890|AT4G12470
46395	0.055014	2.7676	7	70	218	22305	carboxylic acid catabolic process	AT1G02400|AT1G03090|AT1G30040|AT1G08630|AT3G47340|AT1G79440|AT3G30775
16054	0.055014	2.7676	7	70	218	22305	organic acid catabolic process	AT1G02400|AT1G03090|AT1G30040|AT1G08630|AT3G47340|AT1G79440|AT3G30775
48511	0.08012	3.4932	6	49	218	22305	rhythmic process	AT2G21660|AT5G60100|AT3G46640|AT5G24470|AT5G61380|AT1G68050
7623	0.08012	3.4932	6	49	218	22305	circadian rhythm	AT2G21660|AT5G60100|AT3G46640|AT5G24470|AT5G61380|AT1G68050
9266	0.1294	5.2891	14	359	218	22305	response to temperature stimulus	AT3G08720|AT5G20250|AT2G17840|AT5G63770|AT1G29395|AT4G02380|AT2G30250|AT2G19450|AT2G21660|AT3G11020|AT2G28900|AT1G79440|AT5G03720|AT5G42900
9063	0.16175	6.2227	5	33	218	22305	cellular amino acid catabolic process	AT1G03090|AT1G08630|AT3G47340|AT1G79440|AT3G30775
9310	0.21776	7.4954	5	35	218	22305	amine catabolic process	AT1G03090|AT1G08630|AT3G47340|AT1G79440|AT3G30775
9744	0.21776	7.4954	5	35	218	22305	response to sucrose stimulus	AT4G37220|AT4G34390|AT1G28330|AT2G28900|AT3G47340
9620	0.23766	7.5277	9	156	218	22305	response to fungus	AT2G34930|AT1G15010|AT2G39660|AT5G64120|AT4G34410|AT5G52020|AT3G11820|AT2G15890|AT4G12470
34285	0.25088	7.5277	5	36	218	22305	response to disaccharide stimulus	AT4G37220|AT4G34390|AT1G28330|AT2G28900|AT3G47340
9719	0.25322	7.5277	22	835	218	22305	response to endogenous stimulus	AT2G34600|AT2G06850|AT4G21410|AT1G29395|AT1G59500|AT5G67480|AT5G14920|AT5G46050|AT4G32280|AT2G19450|AT2G42580|AT1G52830|AT3G15540|AT3G14050|AT1G19050|AT4G34390|AT2G28900|AT2G23170|AT4G30270|AT3G11820|AT1G08930|AT4G35770
9409	0.26878	7.6427	11	241	218	22305	response to cold	AT2G19450|AT3G08720|AT2G21660|AT5G20250|AT2G28900|AT2G17840|AT5G63770|AT1G29395|AT4G02380|AT2G30250|AT5G42900
65007	0.44119	12.022	54	3244	218	22305	biological regulation	AT5G46330|AT1G65400|AT3G55500|AT5G49520|AT4G18170|AT3G07780|AT1G19540|AT4G01250|AT3G45970|AT2G23170|AT4G34410|AT5G03720|AT3G08720|AT2G32660|AT4G32800|AT1G63030|AT3G18690|AT2G21660|AT3G56090|AT4G28190|AT5G57630|AT5G02200|AT4G18950|AT2G34930|AT5G63770|AT1G59500|AT1G12610|AT1G10550|AT2G34770|AT2G30250|AT1G68050|AT5G06690|AT1G79700|AT1G19050|AT3G11020|AT5G60100|AT5G07100|AT3G46640|AT5G60860|AT1G22810…
6952	0.59899	15.669	18	638	218	22305	defense response	AT2G32660|AT5G46330|AT1G65400|AT2G34930|AT5G22690|AT5G49520|AT1G15010|AT2G39660|AT5G64120|AT1G65390|AT2G15890|AT5G46050|AT2G21660|AT4G34410|AT5G52020|AT3G54920|AT3G11820|AT4G12470
10200	0.73652	18.526	7	104	218	22305	response to chitin	AT1G19050|AT2G34600|AT5G49520|AT4G34410|AT5G03720|AT4G01250|AT1G08930
9827	0.84261	20.41	5	46	218	22305	plant-type cell wall modification	AT3G55500|AT3G45970|AT4G30270|AT1G10550|AT4G38400
9725	2.0344	46.908	19	767	218	22305	response to hormone stimulus	AT2G06850|AT4G21410|AT1G29395|AT1G59500|AT5G67480|AT5G14920|AT5G46050|AT4G32280|AT2G19450|AT2G42580|AT1G52830|AT3G15540|AT3G14050|AT1G19050|AT4G34390|AT2G23170|AT4G30270|AT3G11820|AT1G08930
44282	2.08	46.908	8	163	218	22305	small molecule catabolic process	AT1G02400|AT1G03090|AT1G30040|AT1G08630|AT3G47340|AT1G79440|AT3G49160|AT3G30775
71554	2.5355	55.273	10	260	218	22305	cell wall organization or biogenesis	AT5G57550|AT5G46330|AT3G55500|AT2G15390|AT3G45970|AT4G30270|AT1G10550|AT5G64570|AT3G54920|AT4G38400
42545	2.6906	56.762	7	128	218	22305	cell wall modification	AT5G46330|AT3G55500|AT3G45970|AT4G30270|AT1G10550|AT3G54920|AT4G38400
9828	3.6645	74.894	4	35	218	22305	plant-type cell wall loosening	AT3G55500|AT3G45970|AT4G30270|AT4G38400
9416	5.7065	113.09	13	455	218	22305	response to light stimulus	AT2G06850|AT1G30040|AT2G17840|AT5G24470|AT1G68050|AT4G32280|AT1G02400|AT1G52830|AT3G15540|AT3G47340|AT5G02200|AT1G79440|AT3G15620
5975	7.0909	136.4	18	782	218	22305	carbohydrate metabolic process	AT1G60140|AT1G12780|AT4G24040|AT3G55430|AT4G25810|AT5G55700|AT5G64570|AT5G41080|AT2G19440|AT2G19450|AT5G56870|AT1G23870|AT4G30280|AT5G57655|AT3G13750|AT4G14130|AT1G02640|AT3G49160
9314	7.8511	146.7	13	471	218	22305	response to radiation	AT2G06850|AT1G30040|AT2G17840|AT5G24470|AT1G68050|AT4G32280|AT1G02400|AT1G52830|AT3G15540|AT3G47340|AT5G02200|AT1G79440|AT3G15620
50789	8.1643	148.32	44	2784	218	22305	regulation of biological process	AT5G46330|AT1G65400|AT2G34930|AT5G49520|AT4G18170|AT3G07780|AT5G63770|AT1G19540|AT4G01250|AT1G12610|AT2G34770|AT2G30250|AT1G68050|AT5G06690|AT1G79700|AT1G19050|AT3G11020|AT5G60100|AT5G07100|AT3G46640|AT5G60860|AT4G34410|AT1G22810|AT5G03720|AT3G11820|AT3G08720|AT2G32660|AT3G07650|AT5G22690|AT4G32800|AT1G63030|AT3G18690|AT1G65390|AT1G18400|AT5G48380|AT5G61380|AT2G19450|AT2G21660|AT4G28190|AT5G57630…
9651	8.7591	154.82	11	360	218	22305	response to salt stress	AT2G19450|AT3G08720|AT2G21660|AT5G62520|AT5G07440|AT2G17840|AT5G11150|AT1G12610|AT1G08930|AT2G30250|AT5G46050
9664	10.079	173.46	5	78	218	22305	plant-type cell wall organization	AT3G55500|AT3G45970|AT4G30270|AT1G10550|AT4G38400
71555	12.208	196.55	7	165	218	22305	cell wall organization	AT5G46330|AT3G55500|AT3G45970|AT4G30270|AT1G10550|AT3G54920|AT4G38400
7166	12.299	196.55	6	121	218	22305	cell surface receptor linked signaling pathway	AT5G46330|AT4G34390|AT5G63770|AT3G47570|AT1G78280|AT5G01950
5991	12.363	196.55	3	22	218	22305	trehalose metabolic process	AT1G60140|AT1G23870|AT4G24040
7568	12.623	196.55	5	82	218	22305	aging	AT2G19450|AT3G49620|AT1G63260|AT4G30270|AT4G35770
45487	13.899	206.59	2	6	218	22305	gibberellin catabolic process	AT1G02400|AT1G30040
16103	13.899	206.59	2	6	218	22305	diterpenoid catabolic process	AT1G02400|AT1G30040
6970	15.943	231.71	11	388	218	22305	response to osmotic stress	AT2G19450|AT3G08720|AT2G21660|AT5G62520|AT5G07440|AT2G17840|AT5G11150|AT1G12610|AT1G08930|AT2G30250|AT5G46050
71669	18.456	262.4	6	131	218	22305	plant-type cell wall organization or biogenesis	AT5G57550|AT3G55500|AT3G45970|AT4G30270|AT1G10550|AT4G38400
9605	19.235	263.42	8	229	218	22305	response to external stimulus	AT5G46330|AT3G15540|AT2G06850|AT3G49620|AT1G29395|AT4G02380|AT3G47340|AT5G21170
9065	19.333	263.42	2	7	218	22305	glutamine family amino acid catabolic process	AT1G79440|AT3G30775
51707	21.747	290.26	13	528	218	22305	response to other organism	AT5G46330|AT2G34930|AT5G49520|AT1G15010|AT2G39660|AT5G64120|AT2G15890|AT5G46050|AT4G34410|AT5G52020|AT3G54920|AT3G11820|AT4G12470
42547	25.189	329.05	3	28	218	22305	cell wall modification involved in multidimensional cell growth	AT3G55500|AT1G10550|AT3G54920
16049	25.716	329.05	8	240	218	22305	cell growth	AT3G55500|AT3G45970|AT2G06850|AT1G63030|AT1G12610|AT1G10550|AT3G54920|AT4G38400
23052	26.163	329.05	20	1024	218	22305	signaling	AT2G32660|AT5G46330|AT1G65400|AT2G34930|AT5G22690|AT5G63770|AT3G18690|AT1G65390|AT2G42580|AT1G19050|AT4G34390|AT5G57630|AT5G60860|AT4G39890|AT3G47570|AT4G30270|AT1G78280|AT3G11820|AT5G01950|AT1G22740
6979	30.656	373.76	8	247	218	22305	response to oxidative stress	AT1G52200|AT3G56090|AT1G19020|AT4G02380|AT3G13750|AT1G11210|AT4G35770|AT3G30775
9607	30.861	373.76	13	550	218	22305	response to biotic stimulus	AT5G46330|AT2G34930|AT5G49520|AT1G15010|AT2G39660|AT5G64120|AT2G15890|AT5G46050|AT4G34410|AT5G52020|AT3G54920|AT3G11820|AT4G12470
23033	34.046	404.84	14	623	218	22305	signaling pathway	AT5G46330|AT5G63770|AT3G18690|AT2G42580|AT1G19050|AT4G34390|AT5G60860|AT4G39890|AT3G47570|AT4G30270|AT1G78280|AT3G11820|AT5G01950|AT1G22740
8361	36.306	419.18	8	254	218	22305	regulation of cell size	AT3G55500|AT3G45970|AT2G06850|AT1G63030|AT1G12610|AT1G10550|AT3G54920|AT4G38400
32535	37.175	419.18	8	255	218	22305	regulation of cellular component size	AT3G55500|AT3G45970|AT2G06850|AT1G63030|AT1G12610|AT1G10550|AT3G54920|AT4G38400
90066	37.175	419.18	8	255	218	22305	regulation of anatomical structure size	AT3G55500|AT3G45970|AT2G06850|AT1G63030|AT1G12610|AT1G10550|AT3G54920|AT4G38400
65008	41.047	455	13	569	218	22305	regulation of biological quality	AT3G55500|AT2G06850|AT1G59500|AT1G63030|AT1G12610|AT1G10550|AT5G06690|AT3G56090|AT3G45970|AT2G23170|AT5G02200|AT3G54920|AT4G38400
[truncated: 205 more columns]

## Sheet: Down-regulated genes
BiNGO analysis of DOWN-REGULATED genes
File created with bingo (c) on Nov 28, 2016 at 4:28:46 PM
ontology: namespace
curator: bingo
Selected ontology file : bundle://116.0:1/data/GO_Biological_Process
Selected annotation file : bundle://116.0:1/data/A_thaliana_default
Discarded evidence codes :
Overrepresentation
Selected statistical test : Hypergeometric test
Selected correction : Benjamini & Hochberg False Discovery Rate (FDR) correction
Selected significance level : 0.05
Testing option : Use whole annotation as reference set
The selected cluster :
AT5G67030	AT2G35960	AT5G67390	AT1G60270	AT1G69523	AT5G24420	AT1G14250	AT5G24780	AT5G24660	AT4G28250	AT5G62140	AT5G15950	AT1G66130	AT5G10930	AT3G22740	AT5G65890	AT5G25190	AT1G19700	AT1G54820	AT1G19150	AT1G02820	AT5G57345	AT2G24820	AT3G48200	AT4G18440	AT4G30450	AT5G38020	AT2G43100	AT2G32100	AT3G10525	AT3G51750	AT3G24470	AT5G49730	AT1G69530	AT4G03060	AT5G48880	AT3G21760	AT3G56080	AT1G49470	AT4G21990	AT4G08870	AT4G39950	AT2G23840	AT3G19450	AT3G44990	AT5G01790	AT3G52720	AT3G05180	AT1G78000	AT4G37410
AT2G40460	AT2G29320	AT3G09600	AT1G62250	AT1G55960	AT3G01440	AT3G46900	AT1G18810	AT1G28610	AT2G42690	AT5G57780	AT1G17050	AT3G16250	AT1G48100	AT3G47430	AT5G38980	AT3G03190	AT1G03310	AT3G55630	AT1G57590	AT5G43150	AT2G32540	AT3G52360	AT1G78290	AT4G19690	AT1G15550	AT2G34720	AT5G22390	AT5G50800	AT4G24780	AT1G14345	AT5G07690	AT5G05270	AT1G26560	AT5G62210	AT1G24020	AT3G12580	AT5G59050	AT4G31870	AT2G23000	AT2G21185	AT1G22640	AT2G41250	AT3G10840	AT4G26850	AT5G67370	AT3G51240	AT2G32990	AT4G27820	AT1G31690
No annotations were retrieved for the following entities:
AT1G60270	AT1G62250	AT4G31940	AT2G40435	AT5G15950	AT4G26790	AT4G22870	AT1G28610	AT5G57780	AT5G56850	AT1G52000	AT1G74070	AT1G23205	AT4G19170	AT3G52360	AT1G78290	AT3G24470	AT1G60000	AT3G26450	AT5G22390	AT4G03060	AT5G48880	AT5G50800	AT2G23840	AT4G39510	AT5G05270	AT4G20820	AT5G62210	AT1G73870	AT4G31870	AT3G05180	AT5G13170	AT4G37410	AT3G10840	AT3G28220	AT2G36630	AT5G19850	AT5G44410	AT5G19730	AT4G11710	AT1G73600	AT4G24350	AT1G75300	AT1G18360	AT2G04039	AT1G15290	AT1G75460	AT3G26290	AT1G23740	AT4G33660
GO-ID	p-value	corr p-value	x	n	X	N	Description	Genes in test set
19748	5.8585e-10	4.2298e-07	26	330	273	22305	secondary metabolic process	AT5G67030|AT1G10370|AT3G51240|AT3G55120|AT1G56650|AT3G25830|AT5G61670|AT1G16410|AT4G13770|AT1G06000|AT3G03190|AT2G29450|AT1G62540|AT1G15550|AT5G17220|AT1G62560|AT4G39950|AT4G36220|AT1G71030|AT5G13930|AT2G22330|AT3G19450|AT5G08640|AT1G51680|AT1G22640|AT4G12030
44283	8.0002e-06	0.0028881	29	622	273	22305	small molecule biosynthetic process	AT5G67030|AT4G26850|AT3G51240|AT3G55120|AT1G64970|AT1G56650|AT1G56430|AT3G58990|AT3G02870|AT5G58770|AT4G39800|AT4G18440|AT5G04950|AT5G38020|AT1G06000|AT2G43100|AT3G02020|AT1G15550|AT4G27030|AT4G39950|AT4G36220|AT1G71030|AT5G13930|AT2G22330|AT3G19450|AT5G08640|AT5G56080|AT3G45140|AT1G22640
9753	4.1381e-05	0.0076603	14	148	273	22305	response to jasmonic acid stimulus	AT4G26850|AT3G09600|AT5G24780|AT1G56650|AT1G71030|AT5G13930|AT1G49010|AT5G07690|AT2G46830|AT1G01060|AT5G61420|AT1G70000|AT3G45140|AT4G12030
6575	4.2439e-05	0.0076603	17	231	273	22305	cellular amino acid derivative metabolic process	AT3G51240|AT3G55120|AT1G56650|AT1G56430|AT4G08870|AT4G39950|AT4G36220|AT1G71030|AT5G13930|AT2G22330|AT3G19450|AT5G08640|AT1G51680|AT5G04950|AT5G56080|AT1G06000|AT1G22640
44281	0.00071392	0.10309	39	1248	273	22305	small molecule metabolic process	AT5G67030|AT4G26850|AT3G51240|AT3G55120|AT5G24420|AT1G64970|AT1G56650|AT1G56430|AT3G58990|AT3G02870|AT5G58770|AT5G08030|AT1G17050|AT4G39800|AT1G78510|AT4G18440|AT5G04950|AT5G38020|AT1G06000|AT2G43100|AT3G55630|AT3G02020|AT1G36370|AT1G15550|AT5G24150|AT4G27030|AT4G08870|AT4G39950|AT4G36220|AT1G71030|AT5G13930|AT2G22330|AT3G19450|AT5G08640|AT1G51680|AT3G52720|AT5G56080|AT3G45140|AT1G22640
42398	0.0020037	0.24112	13	171	273	22305	cellular amino acid derivative biosynthetic process	AT3G51240|AT3G55120|AT1G56650|AT1G56430|AT4G36220|AT1G71030|AT5G13930|AT3G19450|AT5G08640|AT5G04950|AT5G56080|AT1G06000|AT1G22640
9416	0.0023623	0.24366	21	456	273	22305	response to light stimulus	AT5G67030|AT3G51240|AT3G55120|AT1G15550|AT5G49730|AT5G24120|AT2G47180|AT2G30510|AT1G69530|AT2G30520|AT4G36220|AT5G13930|AT4G13770|AT1G19150|AT2G46830|AT1G01060|AT1G51680|AT3G12580|AT4G32980|AT2G46790|AT2G46340
9314	0.0041587	0.37532	21	472	273	22305	response to radiation	AT5G67030|AT3G51240|AT3G55120|AT1G15550|AT5G49730|AT5G24120|AT2G47180|AT2G30510|AT1G69530|AT2G30520|AT4G36220|AT5G13930|AT4G13770|AT1G19150|AT2G46830|AT1G01060|AT1G51680|AT3G12580|AT4G32980|AT2G46790|AT2G46340
6519	0.0060452	0.43873	21	483	273	22305	cellular amino acid and derivative metabolic process	AT3G02020|AT3G51240|AT1G36370|AT3G55120|AT1G56650|AT1G56430|AT3G58990|AT4G08870|AT4G39950|AT4G36220|AT1G71030|AT5G13930|AT2G22330|AT3G19450|AT5G08640|AT1G51680|AT5G04950|AT5G56080|AT1G06000|AT2G43100|AT1G22640
9699	0.0060766	0.43873	10	104	273	22305	phenylpropanoid biosynthetic process	AT4G36220|AT1G71030|AT5G13930|AT3G51240|AT3G55120|AT3G19450|AT5G08640|AT1G56650|AT1G06000|AT1G22640
9698	0.007621	0.47661	11	133	273	22305	phenylpropanoid metabolic process	AT4G36220|AT1G71030|AT5G13930|AT3G51240|AT3G55120|AT3G19450|AT5G08640|AT1G56650|AT1G51680|AT1G06000|AT1G22640
9739	0.0079215	0.47661	10	107	273	22305	response to gibberellin stimulus	AT1G71030|AT3G09600|AT1G49010|AT5G07690|AT2G46830|AT1G15550|AT1G01060|AT5G61420|AT1G70000|AT1G69530
9628	0.0097122	0.5394	35	1169	273	22305	response to abiotic stimulus	AT5G67030|AT4G26850|AT3G09600|AT3G51240|AT3G55120|AT5G46830|AT5G24120|AT1G56650|AT2G30510|AT4G01070|AT3G02870|AT3G24500|AT3G22840|AT4G13770|AT1G19150|AT1G49010|AT2G46830|AT2G46790|AT1G15550|AT5G49730|AT2G47180|AT1G69530|AT2G30520|AT4G36220|AT1G71030|AT5G13930|AT1G01060|AT1G51680|AT1G70000|AT3G12580|AT4G32980|AT1G13080|AT3G45140|AT2G46340|AT1G22640
9813	0.013562	0.62696	7	46	273	22305	flavonoid biosynthetic process	AT1G71030|AT5G13930|AT3G51240|AT3G55120|AT5G08640|AT1G56650|AT1G06000
19758	0.014762	0.62696	6	30	273	22305	glycosinolate biosynthetic process	AT1G62540|AT4G13770|AT2G22330|AT1G62560|AT1G16410|AT4G12030
19761	0.014762	0.62696	6	30	273	22305	glucosinolate biosynthetic process	AT1G62540|AT4G13770|AT2G22330|AT1G62560|AT1G16410|AT4G12030
16144	0.014762	0.62696	6	30	273	22305	S-glycoside biosynthetic process	AT1G62540|AT4G13770|AT2G22330|AT1G62560|AT1G16410|AT4G12030
34637	0.015727	0.63084	12	173	273	22305	cellular carbohydrate biosynthetic process	AT1G62540|AT4G13770|AT2G22330|AT2G32540|AT1G32900|AT4G39800|AT1G62560|AT3G02870|AT1G16410|AT4G23990|AT4G12030|AT1G03310
19438	0.019995	0.75981	12	177	273	22305	aromatic compound biosynthetic process	AT4G39950|AT4G36220|AT1G71030|AT5G13930|AT3G51240|AT2G22330|AT3G55120|AT3G19450|AT5G08640|AT1G56650|AT1G06000|AT1G22640
8152	0.021223	0.76613	120	6834	273	22305	metabolic process	AT5G67030|AT5G01820|AT1G69523|AT5G24420|AT2G32290|AT1G66130|AT5G10930|AT5G65890|AT1G54820|AT3G18750|AT1G19150|AT1G19670|AT1G78510|AT4G18440|AT5G02230|AT5G38020|AT2G43100|AT5G45650|AT1G62180|AT3G21760|AT4G21990|AT4G08870|AT4G39950|AT5G13930|AT3G19450|AT2G29300|AT3G52720|AT5G59130|AT3G55120|AT5G24120|AT3G57020|AT3G58990|AT2G36870|AT3G02870|AT1G16410|AT4G13770|AT2G21970|AT5G08030|AT1G72030|AT1G32900…
9812	0.027844	0.95731	7	51	273	22305	flavonoid metabolic process	AT1G71030|AT5G13930|AT3G51240|AT3G55120|AT5G08640|AT1G56650|AT1G06000
16051	0.048818	1.6021	13	227	273	22305	carbohydrate biosynthetic process	AT1G62540|AT2G32540|AT1G62560|AT2G47180|AT3G02870|AT1G16410|AT4G23990|AT4G13770|AT2G22330|AT1G32900|AT4G39800|AT4G12030|AT1G03310
9751	0.065776	1.9963	10	135	273	22305	response to salicylic acid stimulus	AT1G71030|AT3G09600|AT1G49010|AT5G07690|AT2G46830|AT1G01060|AT5G61420|AT1G70000|AT5G54610|AT1G22640
6790	0.066687	1.9963	11	166	273	22305	sulfur metabolic process	AT4G39950|AT1G62540|AT4G04610|AT4G13770|AT2G22330|AT1G62560|AT1G62180|AT3G02870|AT4G21990|AT1G16410|AT4G12030
30417	0.071887	1.9963	3	4	273	22305	nicotianamine metabolic process	AT1G56430|AT5G04950|AT5G56080
30418	0.071887	1.9963	3	4	273	22305	nicotianamine biosynthetic process	AT1G56430|AT5G04950|AT5G56080
5975	0.12889	3.4466	25	782	273	22305	carbohydrate metabolic process	AT2G32990|AT1G60590|AT4G27820|AT5G24420|AT2G32290|AT2G36870|AT3G02870|AT1G16410|AT1G64390|AT4G13770|AT4G10120|AT5G08030|AT1G32900|AT4G39800|AT1G48100|AT1G03310|AT1G62540|AT2G32540|AT1G62560|AT2G47180|AT4G23990|AT1G10640|AT2G22330|AT1G26560|AT4G12030
19757	0.17362	4.054	6	45	273	22305	glycosinolate metabolic process	AT1G62540|AT4G13770|AT2G22330|AT1G62560|AT1G16410|AT4G12030
19760	0.17362	4.054	6	45	273	22305	glucosinolate metabolic process	AT1G62540|AT4G13770|AT2G22330|AT1G62560|AT1G16410|AT4G12030
16143	0.17362	4.054	6	45	273	22305	S-glycoside metabolic process	AT1G62540|AT4G13770|AT2G22330|AT1G62560|AT1G16410|AT4G12030
42440	0.17406	4.054	8	92	273	22305	pigment metabolic process	AT5G67030|AT1G71030|AT1G56650|AT1G19670|AT3G59400|AT5G61670|AT1G06000|AT1G44446
50896	0.21149	4.7717	65	3208	273	22305	response to stimulus	AT5G67030|AT3G09600|AT5G24780|AT1G56650|AT2G30510|AT5G25190|AT1G19150|AT3G61220|AT1G19670|AT1G80760|AT3G03190|AT1G75280|AT4G19690|AT1G15550|AT5G49730|AT1G69530|AT2G30520|AT4G22200|AT4G39950|AT5G13930|AT5G07690|AT1G24020|AT1G70000|AT3G12580|AT1G78000|AT2G46340|AT1G22640|AT4G26850|AT3G51240|AT5G22300|AT3G55120|AT5G46830|AT5G24120|AT5G48850|AT4G01070|AT5G26220|AT5G54610|AT3G02870|AT3G24500|AT3G22840…
43455	0.29369	6.4255	5	30	273	22305	regulation of secondary metabolic process	AT5G13930|AT5G07690|AT1G56650|AT5G61420|AT4G32980
6576	0.32183	6.8341	6	50	273	22305	cellular biogenic amine metabolic process	AT4G39950|AT2G22330|AT1G56430|AT5G04950|AT5G56080|AT4G08870
46148	0.40529	8.3605	7	76	273	22305	pigment biosynthetic process	AT5G67030|AT1G71030|AT1G56650|AT3G59400|AT5G61670|AT1G06000|AT1G44446
10114	0.5021	10.07	6	54	273	22305	response to red light	AT5G67030|AT1G19150|AT1G15550|AT5G24120|AT1G69530|AT2G46340
10438	0.61205	11.943	3	7	273	22305	cellular response to sulfur starvation	AT5G07690|AT5G48850|AT5G61420
6725	0.79214	15.051	13	296	273	22305	cellular aromatic compound metabolic process	AT3G51240|AT3G55120|AT1G56650|AT4G39950|AT4G36220|AT1G71030|AT5G13930|AT2G22330|AT3G19450|AT5G08640|AT1G51680|AT1G06000|AT1G22640
44262	0.832	15.403	16	428	273	22305	cellular carbohydrate metabolic process	AT1G62540|AT2G32540|AT5G24420|AT1G62560|AT2G36870|AT3G02870|AT1G16410|AT4G23990|AT4G13770|AT4G10120|AT2G22330|AT5G08030|AT1G32900|AT4G39800|AT4G12030|AT1G03310
44272	0.89786	16.12	7	86	273	22305	sulfur compound biosynthetic process	AT4G39950|AT1G62540|AT4G13770|AT2G22330|AT1G62560|AT1G16410|AT4G12030
16138	0.91541	16.12	6	60	273	22305	glycoside biosynthetic process	AT1G62540|AT4G13770|AT2G22330|AT1G62560|AT1G16410|AT4G12030
16137	0.96635	16.612	7	87	273	22305	glycoside metabolic process	AT1G62540|AT4G13770|AT4G10120|AT2G22330|AT1G62560|AT1G16410|AT4G12030
42180	1.0653	17.886	20	630	273	22305	cellular ketone metabolic process	AT5G67030|AT4G26850|AT3G02020|AT1G36370|AT1G15550|AT1G56430|AT3G58990|AT4G27030|AT3G02870|AT4G39950|AT5G13930|AT2G22330|AT1G17050|AT1G78510|AT5G04950|AT5G38020|AT5G56080|AT3G45140|AT2G43100|AT1G22640
9058	1.4026	22.929	53	2610	273	22305	biosynthetic process	AT5G67030|AT1G56650|AT4G10120|AT1G17050|AT1G78510|AT4G18440|AT5G38020|AT2G43100|AT1G03310|AT1G62540|AT3G02020|AT2G32540|AT1G15550|AT4G39950|AT5G13930|AT3G19450|AT1G22640|AT4G26850|AT3G51240|AT3G55120|AT1G64970|AT5G24120|AT1G56430|AT3G59400|AT3G57020|AT3G25830|AT5G61670|AT3G58990|AT3G02870|AT1G16410|AT3G24500|AT4G13770|AT5G58770|AT1G32900|AT4G39800|AT5G04950|AT1G06000|AT1G44446|AT1G62560|AT1G64860…
9411	1.4352	22.929	6	65	273	22305	response to UV	AT4G36220|AT5G13930|AT4G13770|AT3G51240|AT3G55120|AT1G51680
46218	1.4926	22.929	2	2	273	22305	indolalkylamine catabolic process	AT4G39950|AT2G22330
6569	1.4926	22.929	2	2	273	22305	tryptophan catabolic process	AT4G39950|AT2G22330
9719	2.6458	39.798	23	835	273	22305	response to endogenous stimulus	AT4G26850|AT3G09600|AT1G15550|AT5G24780|AT1G56650|AT1G69530|AT5G17300|AT4G22200|AT3G24500|AT5G25190|AT2G21210|AT1G71030|AT5G13930|AT1G49010|AT5G07690|AT2G46830|AT1G01060|AT5G61420|AT1G70000|AT5G45820|AT3G45140|AT1G22640|AT4G12030
44249	3.5325	52.051	49	2444	273	22305	cellular biosynthetic process	AT5G67030|AT1G56650|AT1G17050|AT1G78510|AT4G18440|AT5G38020|AT2G43100|AT1G03310|AT1G62540|AT3G02020|AT2G32540|AT1G15550|AT4G39950|AT5G13930|AT3G19450|AT1G22640|AT4G26850|AT3G51240|AT3G55120|AT1G64970|AT5G24120|AT1G56430|AT3G59400|AT3G25830|AT5G61670|AT3G58990|AT3G02870|AT1G16410|AT3G24500|AT4G13770|AT5G58770|AT1G32900|AT4G39800|AT5G04950|AT1G06000|AT1G44446|AT1G62560|AT1G64860|AT5G17300|AT4G27030…
46394	4.302	60.903	12	307	273	22305	carboxylic acid biosynthetic process	AT5G67030|AT4G39950|AT4G26850|AT3G02020|AT2G22330|AT1G15550|AT5G38020|AT3G58990|AT4G27030|AT3G45140|AT3G02870|AT2G43100
16053	4.302	60.903	12	307	273	22305	organic acid biosynthetic process	AT5G67030|AT4G39950|AT4G26850|AT3G02020|AT2G22330|AT1G15550|AT5G38020|AT3G58990|AT4G27030|AT3G45140|AT3G02870|AT2G43100
19419	4.4416	61.669	2	3	273	22305	sulfate reduction	AT4G04610|AT1G62180
103	5.9732	79.864	3	14	273	22305	sulfate assimilation	AT4G04610|AT1G62180|AT4G21990
6949	5.9732	79.864	3	14	273	22305	syncytium formation	AT2G40610|AT4G28250|AT1G69530
9639	7.8476	101.81	8	159	273	22305	response to red or far red light	AT5G67030|AT1G19150|AT1G15550|AT5G24120|AT1G69530|AT4G32980|AT2G46790|AT2G46340
9828	8.5264	101.81	4	35	273	22305	plant-type cell wall loosening	AT2G40610|AT2G20750|AT4G28250|AT1G69530
42402	8.8112	101.81	2	4	273	22305	cellular biogenic amine catabolic process	AT4G39950|AT2G22330
6743	8.8112	101.81	2	4	273	22305	ubiquinone metabolic process	AT1G17050|AT1G78510
6744	8.8112	101.81	2	4	273	22305	ubiquinone biosynthetic process	AT1G17050|AT1G78510
9904	8.8112	101.81	2	4	273	22305	chloroplast accumulation movement	AT1G75100|AT5G10470
9074	8.8112	101.81	2	4	273	22305	aromatic amino acid family catabolic process	AT4G39950|AT2G22330
9723	8.9017	101.81	7	125	273	22305	response to ethylene stimulus	AT1G71030|AT3G09600|AT2G46830|AT1G01060|AT1G70000|AT3G24500|AT5G25190
52482	9.0245	101.81	3	16	273	22305	defense response by cell wall thickening	AT4G39950|AT4G26850|AT2G22330
52544	9.0245	101.81	3	16	273	22305	defense response by callose deposition in cell wall	AT4G39950|AT4G26850|AT2G22330
32787	9.4624	105.11	11	290	273	22305	monocarboxylic acid metabolic process	AT5G67030|AT4G39950|AT2G22330|AT1G15550|AT1G56430|AT5G04950|AT5G38020|AT5G56080|AT4G27030|AT3G45140|AT1G22640
10035	9.8722	107.05	14	434	273	22305	response to inorganic substance	AT3G09600|AT1G36370|AT1G56650|AT2G47180|AT5G26220|AT1G71030|AT1G49010|AT2G46830|AT1G01060|AT1G70000|AT3G12580|AT1G80760|AT5G56080|AT1G75280
42221	10.041	107.05	36	1710	273	22305	response to chemical stimulus	AT5G67030|AT4G26850|AT3G09600|AT5G22300|AT5G24780|AT1G56650|AT4G01070|AT5G26220|AT5G54610|AT3G24500|AT5G25190|AT2G21210|AT1G49010|AT2G46830|AT1G80760|AT5G45820|AT3G03190|AT2G29450|AT1G75280|AT1G36370|AT1G15550|AT2G47180|AT1G69530|AT5G17300|AT4G22200|AT1G71030|AT5G13930|AT5G07690|AT1G01060|AT5G61420|AT1G70000|AT3G12580|AT5G56080|AT3G45140|AT1G22640|AT4G12030
10033	10.123	107.05	25	1037	273	22305	response to organic substance	AT5G67030|AT4G26850|AT3G09600|AT5G24780|AT1G56650|AT5G54610|AT3G24500|AT5G25190|AT2G21210|AT1G49010|AT2G46830|AT5G45820|AT1G15550|AT1G69530|AT5G17300|AT4G22200|AT1G71030|AT5G13930|AT5G07690|AT1G01060|AT5G61420|AT1G70000|AT3G45140|AT1G22640|AT4G12030
42545	10.231	107.05	7	128	273	22305	cell wall modification	AT4G39950|AT4G26850|AT2G22330|AT2G40610|AT2G20750|AT4G28250|AT1G69530
52542	12.914	131.32	3	18	273	22305	defense response by callose deposition	AT4G39950|AT4G26850|AT2G22330
52543	12.914	131.32	3	18	273	22305	callose deposition in cell wall	AT4G39950|AT4G26850|AT2G22330
10224	14.187	138.38	4	40	273	22305	response to UV-B	AT4G36220|AT5G13930|AT3G51240|AT3G55120
10439	14.567	138.38	2	5	273	22305	regulation of glucosinolate biosynthetic process	AT5G07690|AT5G61420
48571	14.567	138.38	2	5	273	22305	long-day photoperiodism	AT2G46830|AT1G01060
48574	14.567	138.38	2	5	273	22305	long-day photoperiodism, flowering	AT2G46830|AT1G01060
42436	14.567	138.38	2	5	273	22305	indole derivative catabolic process	AT4G39950|AT2G22330
52386	15.198	142.5	3	19	273	22305	cell wall thickening	AT4G39950|AT4G26850|AT2G22330
19752	17.478	158.45	17	620	273	22305	carboxylic acid metabolic process	AT5G67030|AT4G26850|AT3G02020|AT1G36370|AT1G15550|AT1G56430|AT3G58990|AT4G27030|AT3G02870|AT4G39950|AT2G22330|AT5G04950|AT5G38020|AT5G56080|AT3G45140|AT2G43100|AT1G22640
43436	17.478	158.45	17	620	273	22305	oxoacid metabolic process	AT5G67030|AT4G26850|AT3G02020|AT1G36370|AT1G15550|AT1G56430|AT3G58990|AT4G27030|AT3G02870|AT4G39950|AT2G22330|AT5G04950|AT5G38020|AT5G56080|AT3G45140|AT2G43100|AT1G22640
52545	17.719	158.45	3	20	273	22305	callose localization	AT4G39950|AT4G26850|AT2G22330
6082	17.776	158.45	17	621	273	22305	organic acid metabolic process	AT5G67030|AT4G26850|AT3G02020|AT1G36370|AT1G15550|AT1G56430|AT3G58990|AT4G27030|AT3G02870|AT4G39950|AT2G22330|AT5G04950|AT5G38020|AT5G56080|AT3G45140|AT2G43100|AT1G22640
33037	20.486	178.2	3	21	273	22305	polysaccharide localization	AT4G39950|AT4G26850|AT2G22330
9851	20.486	178.2	3	21	273	22305	auxin biosynthetic process	AT4G39950|AT2G22330|AT5G17300
43255	21.674	184.1	2	6	273	22305	regulation of carbohydrate biosynthetic process	AT5G07690|AT5G61420
6021	21.674	184.1	2	6	273	22305	inositol biosynthetic process	AT4G39800|AT3G02870
9404	23.921	195.9	4	46	273	22305	toxin metabolic process	AT1G10370|AT5G17220|AT3G03190|AT2G29450
9407	23.921	195.9	4	46	273	22305	toxin catabolic process	AT1G10370|AT5G17220|AT3G03190|AT2G29450
9827	23.921	195.9	4	46	273	22305	plant-type cell wall modification	AT2G40610|AT2G20750|AT4G28250|AT1G69530
46686	24.148	195.9	10	279	273	22305	response to cadmium ion	AT1G71030|AT3G09600|AT1G49010|AT2G46830|AT1G36370|AT1G01060|AT1G70000|AT3G12580|AT5G26220|AT1G75280
46173	30.098	241.45	2	7	273	22305	polyol biosynthetic process	AT4G39800|AT3G02870
46483	32.901	261.04	11	340	273	22305	heterocycle metabolic process	AT4G39950|AT2G22330|AT1G64970|AT1G56430|AT1G19670|AT3G59400|AT4G18440|AT5G04950|AT5G56080|AT1G06000|AT1G44446
9637	34.927	274.1	4	51	273	22305	response to blue light	AT1G19150|AT5G24120|AT2G30510|AT2G30520
6950	38.931	302.24	36	1853	273	22305	response to stress	AT5G67030|AT4G26850|AT3G09600|AT5G22300|AT5G46830|AT5G24780|AT5G48850|AT1G56650|AT4G01070|AT3G02870|AT3G24500|AT3G22840|AT1G49010|AT2G46830|AT3G61220|AT1G19670|AT3G11660|AT3G03190|AT2G29450|AT2G47180|AT4G39950|AT1G71030|AT5G13930|AT2G22330|AT5G07690|AT1G24020|AT1G01060|AT5G61420|AT1G51680|AT1G70000|AT3G12580|AT1G78000|AT1G13080|AT3G45140|AT1G22640|AT4G12030
52317	39.807	302.54	2	8	273	22305	camalexin metabolic process	AT4G39950|AT2G22330
10120	39.807	302.54	2	8	273	22305	camalexin biosynthetic process	AT4G39950|AT2G22330
10038	40.893	307.55	11	350	273	22305	response to metal ion	AT1G71030|AT3G09600|AT1G49010|AT2G46830|AT1G36370|AT1G01060|AT1G70000|AT3G12580|AT5G26220|AT5G56080|AT1G75280
71555	42.984	319.94	7	165	273	22305	cell wall organization	AT4G39950|AT4G26850|AT2G22330|AT2G40610|AT2G20750|AT4G28250|AT1G69530
46700	47.376	336.28	3	28	273	22305	heterocycle catabolic process	AT4G39950|AT2G22330|AT1G19670
71554	49.167	336.28	9	260	273	22305	cell wall organization or biogenesis	AT4G39950|AT2G43570|AT4G26850|AT2G22330|AT2G40610|AT2G20750|AT3G44990|AT4G28250|AT1G69530
52314	50.769	336.28	2	9	273	22305	phytoalexin metabolic process	AT4G39950|AT2G22330
52315	50.769	336.28	2	9	273	22305	phytoalexin biosynthetic process	AT4G39950|AT2G22330
46217	50.769	336.28	2	9	273	22305	indole phytoalexin metabolic process	AT4G39950|AT2G22330
2229	50.769	336.28	2	9	273	22305	defense response to oomycetes	AT4G39950|AT2G22330
10675	50.769	336.28	2	9	273	22305	regulation of cellular carbohydrate metabolic process	AT5G07690|AT5G61420
42431	50.769	336.28	2	9	273	22305	indole metabolic process	AT4G39950|AT2G22330
51667	50.769	336.28	2	9	273	22305	establishment of plastid localization	AT1G75100|AT5G10470
9700	50.769	336.28	2	9	273	22305	indole phytoalexin biosynthetic process	AT4G39950|AT2G22330
9902	50.769	336.28	2	9	273	22305	chloroplast relocation	AT1G75100|AT5G10470
9098	50.769	336.28	2	9	273	22305	leucine biosynthetic process	AT3G58990|AT2G43100
44237	54.816	359.79	85	5407	273	22305	cellular metabolic process	AT5G67030|AT5G01820|AT1G10370|AT5G24420|AT1G56650|AT5G10930|AT3G01440|AT1G54820|AT3G18750|AT1G19150|AT4G10120|AT1G17050|AT3G16250|AT1G19670|AT1G78510|AT4G18440|AT5G38020|AT3G03190|AT2G43100|AT1G03310|AT1G62540|AT3G55630|AT3G02020|AT2G32540|AT1G15550|AT1G62180|AT4G21990|AT4G08870|AT4G39950|AT5G13930|AT3G19450|AT3G12580|AT1G69730|AT3G52720|AT1G22640|AT4G26850|AT3G51240|AT5G22300|AT3G55120|AT1G64970…
9408	55.657	362.02	6	131	273	22305	response to heat	AT5G67030|AT4G26850|AT2G47180|AT3G12580|AT1G13080|AT3G24500
9308	56.831	366.36	11	366	273	22305	amine metabolic process	AT4G39950|AT3G02020|AT2G22330|AT1G36370|AT1G31690|AT1G56430|AT5G04950|AT5G56080|AT3G58990|AT2G43100|AT4G08870
9611	59.848	380.72	6	133	273	22305	response to wounding	AT5G13930|AT2G22330|AT1G51680|AT3G45140|AT1G22640|AT4G12030
19852	62.95	380.72	2	10	273	22305	L-ascorbic acid metabolic process	AT4G26850|AT3G02870
19853	62.95	380.72	2	10	273	22305	L-ascorbic acid biosynthetic process	AT4G26850|AT3G02870
51644	62.95	380.72	2	10	273	22305	plastid localization	AT1G75100|AT5G10470
9684	62.95	380.72	2	10	273	22305	indoleacetic acid biosynthetic process	AT4G39950|AT2G22330
42762	62.95	380.72	2	10	273	22305	regulation of sulfur metabolic process	AT5G07690|AT5G61420
31540	62.95	380.72	2	10	273	22305	regulation of anthocyanin biosynthetic process	AT5G13930|AT1G56650
46165	63.277	380.72	3	31	273	22305	alcohol biosynthetic process	AT5G58770|AT4G39800|AT3G02870
8610	64.409	384.33	10	321	273	22305	lipid biosynthetic process	AT5G67030|AT5G58770|AT1G15550|AT4G39800|AT3G25830|AT5G38020|AT5G61670|AT5G24150|AT4G27030|AT3G45140
9737	65.511	387.7	9	272	273	22305	response to abscisic acid stimulus	AT1G71030|AT3G09600|AT2G46830|AT1G01060|AT1G70000|AT5G45820|AT4G22200|AT3G24500|AT1G22640
44271	71.722	421	11	378	273	22305	cellular nitrogen compound biosynthetic process	AT4G39950|AT3G02020|AT2G22330|AT1G56430|AT3G59400|AT4G18440|AT5G04950|AT5G56080|AT3G58990|AT1G44446|AT2G43100
44106	72.966	424.85	10	327	273	22305	cellular amine metabolic process	AT4G39950|AT3G02020|AT2G22330|AT1G36370|AT1G56430|AT5G04950|AT5G56080|AT3G58990|AT2G43100|AT4G08870
9605	76.122	430.5	8	230	273	22305	response to external stimulus	AT5G07690|AT5G48850|AT5G61420|AT2G30510|AT1G80760|AT2G30520|AT1G78000|AT2G46340
9683	76.321	430.5	2	11	273	22305	indoleacetic acid metabolic process	AT4G39950|AT2G22330
9718	76.321	430.5	2	11	273	22305	anthocyanin biosynthetic process	AT1G71030|AT1G56650
6109	76.321	430.5	2	11	273	22305	regulation of carbohydrate metabolic process	AT5G07690|AT5G61420
9250	78.493	439.32	4	64	273	22305	glucan biosynthetic process	AT2G32540|AT1G32900|AT4G23990|AT1G03310
6970	86.324	479.43	11	388	273	22305	response to osmotic stress	AT5G67030|AT1G71030|AT3G09600|AT1G49010|AT2G46830|AT5G46830|AT1G01060|AT1G56650|AT1G70000|AT4G01070|AT1G22640
51716	87.121	480.16	17	729	273	22305	cellular response to stimulus	AT5G67030|AT4G26850|AT1G15550|AT5G48850|AT1G56650|AT4G01070|AT5G17300|AT3G24500|AT5G25190|AT4G39950|AT2G22330|AT5G07690|AT5G61420|AT1G80760|AT1G78000|AT2G46790|AT2G46340
2239	90.85	491	2	12	273	22305	response to oomycetes	AT4G39950|AT2G22330
51656	90.85	491	2	12	273	22305	establishment of organelle localization	AT1G75100|AT5G10470
8299	91.127	491	5	104	273	22305	isoprenoid biosynthetic process	AT5G67030|AT5G58770|AT1G15550|AT3G25830|AT5G61670
[truncated: 148 more columns]
